# Supplementary material for: Diastereomeric dinickel(ii) complexes with non-innocent bis(octaazamacrocyclic) ligands: isomerization, spectroelectrochemistry, DFT calculations and use in catalytic oxidation of cyclohexane
Source: Dalton Trans. 2022 Feb 28;51(13):5151–67. doi: 10.1039/d2dt00154c (PMC8962992; doi:10.1039/d2dt00154c)
Supplement: DT-051-D2DT00154C-s002 [file DT-051-D2DT00154C-s002.cif]

# Electronic Supplementary Material (ESI) for Dalton Transactions.
# This journal is © The Royal Society of Chemistry 2022

####################################################################### 
# 
# This file contains crystal structure data downloaded from the 
# Cambridge Structural Database (CSD) hosted by the Cambridge 
# Crystallographic Data Centre (CCDC).
# 
# Full information about CCDC data access policies and citation 
# guidelines are available at http://www.ccdc.cam.ac.uk/access/V1 
# 
# Audit and citation data items may have been added by the CCDC. 
# Please retain this information to preserve the provenance of 
# this file and to allow appropriate attribution of the data. 
# 
#######################################################################

data_mo_ad192k2_hkl4_p21n
_database_code_depnum_ccdc_archive 'CCDC 2031501'
loop_
_audit_author_name
_audit_author_address
'Sergiu Shova'
;Institute of Macromolecular Chemistry, Iasi, Romania
Romania
;
_audit_update_record             
;
2020-09-11 deposited with the CCDC.	2022-02-28 downloaded from the CCDC.
;

_audit_creation_method           SHELXL-2018/3
_shelx_SHELXL_version_number     2018/3
_chemical_name_systematic        ?
_chemical_name_common            ?
_chemical_melting_point          ?
_chemical_formula_moiety         'C46 H46 N16 Ni2 S4'
_chemical_formula_sum            'C46 H46 N16 Ni2 S4'
_chemical_formula_weight         1068.65

loop_
_atom_type_symbol
_atom_type_description
_atom_type_scat_dispersion_real
_atom_type_scat_dispersion_imag
_atom_type_scat_source
C C 0.0033 0.0016 'International Tables Vol C Tables 4.2.6.8 and 6.1.1.4'
H H 0.0000 0.0000 'International Tables Vol C Tables 4.2.6.8 and 6.1.1.4'
N N 0.0061 0.0033 'International Tables Vol C Tables 4.2.6.8 and 6.1.1.4'
Ni Ni 0.3393 1.1124 'International Tables Vol C Tables 4.2.6.8 and 6.1.1.4'
S S 0.1246 0.1234 'International Tables Vol C Tables 4.2.6.8 and 6.1.1.4'

_space_group_crystal_system      monoclinic
_space_group_IT_number           14
_space_group_name_H-M_alt        'P 21/n'
_space_group_name_Hall           '-P 2yn'

_shelx_space_group_comment       
;
The symmetry employed for this shelxl refinement is uniquely defined
by the following loop, which should always be used as a source of
symmetry information in preference to the above space-group names.
They are only intended as comments.
;

loop_
_space_group_symop_operation_xyz
'x, y, z'
'-x+1/2, y+1/2, -z+1/2'
'-x, -y, -z'
'x-1/2, -y-1/2, z-1/2'

_cell_length_a                   10.6789(7)
_cell_length_b                   18.7474(12)
_cell_length_c                   11.7267(7)
_cell_angle_alpha                90
_cell_angle_beta                 91.771(3)
_cell_angle_gamma                90
_cell_volume                     2346.6(3)
_cell_formula_units_Z            2
_cell_measurement_temperature    100(2)
_cell_measurement_reflns_used    9962
_cell_measurement_theta_min      2.172
_cell_measurement_theta_max      24.218

_exptl_crystal_description       block
_exptl_crystal_colour            red
_exptl_crystal_density_meas      ?
_exptl_crystal_density_method    ?
_exptl_crystal_density_diffrn    1.512
_exptl_crystal_F_000             1108
_exptl_transmission_factor_min   ?
_exptl_transmission_factor_max   ?
_exptl_crystal_size_max          0.090
_exptl_crystal_size_mid          0.080
_exptl_crystal_size_min          0.040
_exptl_absorpt_coefficient_mu    1.035
_shelx_estimated_absorpt_T_min   0.913
_shelx_estimated_absorpt_T_max   0.960
_exptl_absorpt_correction_type   none
_exptl_absorpt_correction_T_min  ?
_exptl_absorpt_correction_T_max  ?
_exptl_absorpt_process_details   ?
_exptl_absorpt_special_details   ?
_diffrn_ambient_temperature      100(2)
_diffrn_radiation_wavelength     0.71073
_diffrn_radiation_type           MoK\a
_diffrn_source                   ?
_diffrn_measurement_device_type  'Bruker D8 Venture'
_diffrn_measurement_method       '\f and \w scans'
_diffrn_detector_area_resol_mean ?
_diffrn_reflns_number            8138
_diffrn_reflns_av_unetI/netI     0.0669
_diffrn_reflns_av_R_equivalents  0.0495
_diffrn_reflns_limit_h_min       -12
_diffrn_reflns_limit_h_max       12
_diffrn_reflns_limit_k_min       -22
_diffrn_reflns_limit_k_max       22
_diffrn_reflns_limit_l_min       0
_diffrn_reflns_limit_l_max       13
_diffrn_reflns_theta_min         2.049
_diffrn_reflns_theta_max         25.026
_diffrn_reflns_theta_full        25.026
_diffrn_measured_fraction_theta_max 0.999
_diffrn_measured_fraction_theta_full 0.999
_diffrn_reflns_Laue_measured_fraction_max 0.999
_diffrn_reflns_Laue_measured_fraction_full 0.999
_diffrn_reflns_point_group_measured_fraction_max 0.999
_diffrn_reflns_point_group_measured_fraction_full 0.999
_reflns_number_total             4143
_reflns_number_gt                3291
_reflns_threshold_expression     'I > 2\s(I)'
_reflns_Friedel_coverage         0.000
_reflns_Friedel_fraction_max     .
_reflns_Friedel_fraction_full    .

_reflns_special_details          
;
 Reflections were merged by SHELXL according to the crystal
 class for the calculation of statistics and refinement.
 
 _reflns_Friedel_fraction is defined as the number of unique
 Friedel pairs measured divided by the number that would be
 possible theoretically, ignoring centric projections and
 systematic absences.
;

_computing_data_collection       'Bruker APEX2'
_computing_cell_refinement       'Saint v8.38A (Bruker, 2018)'
_computing_data_reduction        'Saint v8.38A (Bruker, 2018)'
_computing_structure_solution    'SHELXS-2014 (Sheldrick, 2014)'
_computing_structure_refinement  'SHELXL-2018/3 (Sheldrick, 2018)'
_computing_molecular_graphics    'Bruker SHELXTL'
_computing_publication_material  'Bruker SHELXTL'
_refine_special_details          ?
_refine_ls_structure_factor_coef Fsqd
_refine_ls_matrix_type           full
_refine_ls_weighting_scheme      calc
_refine_ls_weighting_details     
'w=1/[\s^2^(Fo^2^)+(0.0599P)^2^+12.2398P] where P=(Fo^2^+2Fc^2^)/3'
_atom_sites_solution_primary     ?
_atom_sites_solution_secondary   ?
_atom_sites_solution_hydrogens   geom
_refine_ls_hydrogen_treatment    constr
_refine_ls_extinction_method     none
_refine_ls_extinction_coef       .
_refine_ls_number_reflns         4143
_refine_ls_number_parameters     311
_refine_ls_number_restraints     0
_refine_ls_R_factor_all          0.1056
_refine_ls_R_factor_gt           0.0766
_refine_ls_wR_factor_ref         0.1803
_refine_ls_wR_factor_gt          0.1660
_refine_ls_goodness_of_fit_ref   1.115
_refine_ls_restrained_S_all      1.115
_refine_ls_shift/su_max          0.000
_refine_ls_shift/su_mean         0.000

loop_
_atom_site_label
_atom_site_type_symbol
_atom_site_fract_x
_atom_site_fract_y
_atom_site_fract_z
_atom_site_U_iso_or_equiv
_atom_site_adp_type
_atom_site_occupancy
_atom_site_site_symmetry_order
_atom_site_calc_flag
_atom_site_refinement_flags_posn
_atom_site_refinement_flags_adp
_atom_site_refinement_flags_occupancy
_atom_site_disorder_assembly
_atom_site_disorder_group
Ni1 Ni 0.20927(7) 0.02803(4) 0.90356(6) 0.0234(2) Uani 1 1 d . . . . .
S2 S 0.18230(17) -0.00028(9) 0.53797(12) 0.0340(4) Uani 1 1 d . . . . .
S1 S 0.15824(17) 0.04722(10) 1.26773(12) 0.0364(4) Uani 1 1 d . . . . .
N5 N 0.2357(5) 0.0145(3) 1.0617(4) 0.0254(11) Uani 1 1 d . . . . .
N10 N 0.3299(5) -0.0325(3) 0.8410(4) 0.0227(10) Uani 1 1 d . . . . .
N3 N 0.0796(5) 0.0986(3) 1.0668(4) 0.0269(11) Uani 1 1 d . . . . .
N13 N 0.1625(5) 0.0416(3) 0.7548(4) 0.0234(11) Uani 1 1 d . . . . .
N14 N 0.0804(5) 0.0851(3) 0.7035(4) 0.0274(11) Uani 1 1 d . . . . .
N2 N 0.0896(5) 0.0919(3) 0.9505(4) 0.0250(11) Uani 1 1 d . . . . .
C9 C 0.4312(6) -0.0621(3) 0.8828(4) 0.0255(13) Uani 1 1 d . . . . .
C4 C 0.1583(6) 0.0533(3) 1.1181(5) 0.0274(14) Uani 1 1 d . . . . .
C15 C 0.0136(6) 0.1302(3) 0.7626(5) 0.0260(13) Uani 1 1 d . . . . .
C8 C 0.4833(5) -0.0408(3) 0.9992(4) 0.0219(12) Uani 1 1 d . . . . .
H8 H 0.564926 -0.066524 1.009060 0.026 Uiso 1 1 calc R U . . .
N11 N 0.3090(5) -0.0474(3) 0.7223(4) 0.0278(12) Uani 1 1 d . . . . .
C17 C 0.2961(8) -0.0618(4) 0.4854(5) 0.0447(19) Uani 1 1 d . . . . .
H17A H 0.275669 -0.072976 0.405381 0.067 Uiso 1 1 calc R U . . .
H17B H 0.294985 -0.105666 0.530759 0.067 Uiso 1 1 calc R U . . .
H17C H 0.379577 -0.040168 0.491539 0.067 Uiso 1 1 calc R U . . .
C12 C 0.2240(6) -0.0036(3) 0.6818(5) 0.0293(14) Uani 1 1 d . . . . .
C1 C 0.0189(6) 0.1351(3) 0.8870(5) 0.0264(13) Uani 1 1 d . . . . .
N6 N 0.3013(5) -0.0350(3) 1.1302(4) 0.0263(11) Uani 1 1 d . . . . .
C18 C -0.0545(6) 0.1917(3) 0.9463(5) 0.0298(14) Uani 1 1 d . . . . .
C22 C -0.0912(7) 0.3172(4) 0.9828(6) 0.0385(16) Uani 1 1 d . . . . .
H22 H -0.069949 0.365709 0.969941 0.046 Uiso 1 1 calc R U . . .
C16 C 0.0441(7) 0.1136(4) 1.3009(5) 0.0381(16) Uani 1 1 d . . . . .
H16A H -0.030831 0.107002 1.251638 0.057 Uiso 1 1 calc R U . . .
H16B H 0.079121 0.161136 1.288170 0.057 Uiso 1 1 calc R U . . .
H16C H 0.021649 0.108867 1.380916 0.057 Uiso 1 1 calc R U . . .
C34 C -0.2189(7) 0.2552(4) 0.5349(6) 0.0419(17) Uani 1 1 d . . . . .
H34 H -0.269866 0.282409 0.483350 0.050 Uiso 1 1 calc R U . . .
C23 C -0.0267(6) 0.2630(3) 0.9254(5) 0.0324(14) Uani 1 1 d . . . . .
H23 H 0.035548 0.275095 0.872563 0.039 Uiso 1 1 calc R U . . .
C25 C 0.5084(6) -0.1123(3) 0.8153(5) 0.0305(14) Uani 1 1 d . . . . .
H25A H 0.453514 -0.139875 0.763338 0.046 Uiso 1 1 calc R U . . .
H25B H 0.553842 -0.144791 0.867271 0.046 Uiso 1 1 calc R U . . .
H25C H 0.568338 -0.085057 0.771085 0.046 Uiso 1 1 calc R U . . .
C31 C -0.0689(6) 0.1756(3) 0.6883(5) 0.0293(14) Uani 1 1 d . . . . .
C24 C 0.4674(7) -0.1150(4) 1.1818(5) 0.0359(15) Uani 1 1 d . . . . .
H24A H 0.477995 -0.160289 1.141595 0.054 Uiso 1 1 calc R U . . .
H24B H 0.413808 -0.122299 1.247128 0.054 Uiso 1 1 calc R U . . .
H24C H 0.549404 -0.097231 1.208694 0.054 Uiso 1 1 calc R U . . .
C7 C 0.4073(6) -0.0613(3) 1.1018(5) 0.0258(13) Uani 1 1 d . . . . .
C33 C -0.2623(6) 0.2388(4) 0.6417(5) 0.0332(15) Uani 1 1 d . . . . .
H33 H -0.342191 0.255169 0.663615 0.040 Uiso 1 1 calc R U . . .
C32 C -0.1884(6) 0.1983(4) 0.7167(5) 0.0377(16) Uani 1 1 d . . . . .
H32 H -0.219893 0.185765 0.788902 0.045 Uiso 1 1 calc R U . . .
C19 C -0.1472(6) 0.1753(4) 1.0219(5) 0.0333(15) Uani 1 1 d . . . . .
H19 H -0.168118 0.126883 1.035827 0.040 Uiso 1 1 calc R U . . .
C36 C -0.0271(6) 0.1929(4) 0.5799(5) 0.0340(15) Uani 1 1 d . . . . .
H36 H 0.053694 0.177783 0.558319 0.041 Uiso 1 1 calc R U . . .
C35 C -0.1024(7) 0.2324(4) 0.5024(5) 0.0382(16) Uani 1 1 d . . . . .
H35 H -0.073566 0.243181 0.428518 0.046 Uiso 1 1 calc R U . . .
C21 C -0.1806(7) 0.3017(4) 1.0540(6) 0.0474(19) Uani 1 1 d . . . . .
H21 H -0.225683 0.338873 1.089510 0.057 Uiso 1 1 calc R U . . .
C20 C -0.2092(7) 0.2292(4) 1.0772(6) 0.0432(17) Uani 1 1 d . . . . .
H20 H -0.270947 0.217786 1.130885 0.052 Uiso 1 1 calc R U . . .

loop_
_atom_site_aniso_label
_atom_site_aniso_U_11
_atom_site_aniso_U_22
_atom_site_aniso_U_33
_atom_site_aniso_U_23
_atom_site_aniso_U_13
_atom_site_aniso_U_12
Ni1 0.0214(4) 0.0267(4) 0.0222(4) -0.0005(3) -0.0015(3) 0.0023(3)
S2 0.0416(10) 0.0350(9) 0.0247(8) -0.0015(6) -0.0103(6) 0.0068(8)
S1 0.0405(10) 0.0461(11) 0.0228(8) 0.0044(6) 0.0059(6) 0.0075(8)
N5 0.027(3) 0.028(3) 0.021(2) 0.0076(19) -0.006(2) 0.000(2)
N10 0.023(3) 0.020(3) 0.025(2) -0.0012(19) -0.0045(19) 0.000(2)
N3 0.027(3) 0.029(3) 0.025(2) 0.000(2) 0.003(2) 0.004(2)
N13 0.021(3) 0.024(3) 0.025(2) -0.0032(19) -0.0019(19) 0.006(2)
N14 0.022(3) 0.031(3) 0.029(3) 0.000(2) -0.002(2) -0.001(2)
N2 0.022(3) 0.025(3) 0.028(2) 0.001(2) 0.0034(19) 0.001(2)
C9 0.028(3) 0.025(3) 0.023(3) 0.003(2) -0.003(2) -0.002(3)
C4 0.027(3) 0.031(4) 0.024(3) 0.002(2) 0.000(2) -0.010(3)
C15 0.016(3) 0.030(4) 0.031(3) -0.002(2) -0.003(2) 0.001(3)
C8 0.018(3) 0.022(3) 0.026(3) 0.001(2) 0.000(2) 0.000(2)
N11 0.027(3) 0.036(3) 0.019(2) 0.001(2) -0.0031(19) 0.002(2)
C17 0.062(5) 0.046(4) 0.026(3) -0.009(3) -0.008(3) 0.026(4)
C12 0.027(4) 0.032(4) 0.029(3) -0.002(2) -0.002(2) 0.003(3)
C1 0.023(3) 0.027(3) 0.028(3) 0.000(2) -0.003(2) -0.004(3)
N6 0.027(3) 0.027(3) 0.025(2) 0.0042(19) -0.001(2) 0.002(2)
C18 0.025(3) 0.034(4) 0.030(3) 0.000(2) -0.007(2) 0.003(3)
C22 0.036(4) 0.024(4) 0.055(4) 0.001(3) 0.001(3) -0.002(3)
C16 0.048(4) 0.041(4) 0.026(3) 0.004(3) 0.008(3) 0.004(3)
C34 0.034(4) 0.033(4) 0.057(4) 0.003(3) -0.020(3) 0.004(3)
C23 0.026(4) 0.034(4) 0.037(3) 0.000(3) -0.001(3) 0.000(3)
C25 0.035(4) 0.028(4) 0.027(3) -0.003(2) -0.005(3) 0.001(3)
C31 0.025(4) 0.028(4) 0.035(3) -0.001(2) -0.007(3) 0.000(3)
C24 0.033(4) 0.042(4) 0.033(3) 0.007(3) 0.000(3) 0.006(3)
C7 0.026(3) 0.025(3) 0.026(3) 0.002(2) 0.002(2) -0.002(3)
C33 0.018(3) 0.035(4) 0.047(4) -0.001(3) -0.001(3) 0.008(3)
C32 0.031(4) 0.048(4) 0.034(3) -0.005(3) -0.002(3) -0.002(3)
C19 0.029(4) 0.029(4) 0.042(4) 0.001(3) 0.006(3) 0.003(3)
C36 0.025(4) 0.043(4) 0.034(3) -0.005(3) -0.004(3) 0.007(3)
C35 0.039(4) 0.041(4) 0.034(3) 0.006(3) -0.007(3) -0.001(3)
C21 0.031(4) 0.054(5) 0.056(4) -0.020(4) -0.005(3) 0.015(4)
C20 0.040(4) 0.042(5) 0.049(4) 0.000(3) 0.015(3) 0.007(4)

_geom_special_details            
;
 All esds (except the esd in the dihedral angle between two l.s. planes)
 are estimated using the full covariance matrix.  The cell esds are taken
 into account individually in the estimation of esds in distances, angles
 and torsion angles; correlations between esds in cell parameters are only
 used when they are defined by crystal symmetry.  An approximate (isotropic)
 treatment of cell esds is used for estimating esds involving l.s. planes.
;

loop_
_geom_bond_atom_site_label_1
_geom_bond_atom_site_label_2
_geom_bond_distance
_geom_bond_site_symmetry_2
_geom_bond_publ_flag
Ni1 N13 1.818(4) . ?
Ni1 N2 1.848(5) . ?
Ni1 N10 1.882(5) . ?
Ni1 N5 1.884(4) . ?
S2 C12 1.733(6) . ?
S2 C17 1.797(7) . ?
S1 C4 1.759(5) . ?
S1 C16 1.793(7) . ?
N5 C4 1.297(8) . ?
N5 N6 1.400(7) . ?
N10 C9 1.299(8) . ?
N10 N11 1.431(6) . ?
N3 C4 1.326(8) . ?
N3 N2 1.378(6) . ?
N13 N14 1.328(7) . ?
N13 C12 1.385(8) . ?
N14 C15 1.317(8) . ?
N2 C1 1.321(8) . ?
C9 C25 1.493(8) . ?
C9 C8 1.512(8) . ?
C15 C1 1.461(8) . ?
C15 C31 1.488(8) . ?
C8 C7 1.521(8) . ?
C8 C8 1.570(11) 3_657 ?
C8 H8 1.0000 . ?
N11 C12 1.302(8) . ?
C17 H17A 0.9800 . ?
C17 H17B 0.9800 . ?
C17 H17C 0.9800 . ?
C1 C18 1.503(9) . ?
N6 C7 1.288(8) . ?
C18 C19 1.384(9) . ?
C18 C23 1.392(9) . ?
C22 C21 1.320(10) . ?
C22 C23 1.410(9) . ?
C22 H22 0.9500 . ?
C16 H16A 0.9800 . ?
C16 H16B 0.9800 . ?
C16 H16C 0.9800 . ?
C34 C35 1.380(10) . ?
C34 C33 1.383(10) . ?
C34 H34 0.9500 . ?
C23 H23 0.9500 . ?
C25 H25A 0.9800 . ?
C25 H25B 0.9800 . ?
C25 H25C 0.9800 . ?
C31 C32 1.395(9) . ?
C31 C36 1.399(9) . ?
C24 C7 1.505(8) . ?
C24 H24A 0.9800 . ?
C24 H24B 0.9800 . ?
C24 H24C 0.9800 . ?
C33 C32 1.390(9) . ?
C33 H33 0.9500 . ?
C32 H32 0.9500 . ?
C19 C20 1.381(9) . ?
C19 H19 0.9500 . ?
C36 C35 1.406(9) . ?
C36 H36 0.9500 . ?
C35 H35 0.9500 . ?
C21 C20 1.422(11) . ?
C21 H21 0.9500 . ?
C20 H20 0.9500 . ?

loop_
_geom_angle_atom_site_label_1
_geom_angle_atom_site_label_2
_geom_angle_atom_site_label_3
_geom_angle
_geom_angle_site_symmetry_1
_geom_angle_site_symmetry_3
_geom_angle_publ_flag
N13 Ni1 N2 91.3(2) . . ?
N13 Ni1 N10 83.2(2) . . ?
N2 Ni1 N10 174.1(2) . . ?
N13 Ni1 N5 172.6(2) . . ?
N2 Ni1 N5 83.0(2) . . ?
N10 Ni1 N5 102.7(2) . . ?
C12 S2 C17 98.9(3) . . ?
C4 S1 C16 101.1(3) . . ?
C4 N5 N6 113.2(4) . . ?
C4 N5 Ni1 110.4(4) . . ?
N6 N5 Ni1 135.3(4) . . ?
C9 N10 N11 112.7(5) . . ?
C9 N10 Ni1 133.1(4) . . ?
N11 N10 Ni1 114.2(4) . . ?
C4 N3 N2 108.8(5) . . ?
N14 N13 C12 114.6(4) . . ?
N14 N13 Ni1 132.7(4) . . ?
C12 N13 Ni1 112.7(4) . . ?
C15 N14 N13 121.1(5) . . ?
C1 N2 N3 116.2(5) . . ?
C1 N2 Ni1 128.2(4) . . ?
N3 N2 Ni1 115.4(4) . . ?
N10 C9 C25 122.4(5) . . ?
N10 C9 C8 120.4(5) . . ?
C25 C9 C8 116.8(5) . . ?
N5 C4 N3 122.2(5) . . ?
N5 C4 S1 119.5(5) . . ?
N3 C4 S1 118.3(5) . . ?
N14 C15 C1 124.1(6) . . ?
N14 C15 C31 112.3(5) . . ?
C1 C15 C31 123.6(6) . . ?
C9 C8 C7 117.2(5) . . ?
C9 C8 C8 110.2(5) . 3_657 ?
C7 C8 C8 111.3(6) . 3_657 ?
C9 C8 H8 105.8 . . ?
C7 C8 H8 105.8 . . ?
C8 C8 H8 105.8 3_657 . ?
C12 N11 N10 108.5(5) . . ?
S2 C17 H17A 109.5 . . ?
S2 C17 H17B 109.5 . . ?
H17A C17 H17B 109.5 . . ?
S2 C17 H17C 109.5 . . ?
H17A C17 H17C 109.5 . . ?
H17B C17 H17C 109.5 . . ?
N11 C12 N13 120.0(5) . . ?
N11 C12 S2 122.2(5) . . ?
N13 C12 S2 117.8(4) . . ?
N2 C1 C15 121.9(6) . . ?
N2 C1 C18 118.0(5) . . ?
C15 C1 C18 120.1(5) . . ?
C7 N6 N5 122.2(5) . . ?
C19 C18 C23 119.2(6) . . ?
C19 C18 C1 122.2(6) . . ?
C23 C18 C1 118.6(6) . . ?
C21 C22 C23 121.1(7) . . ?
C21 C22 H22 119.4 . . ?
C23 C22 H22 119.4 . . ?
S1 C16 H16A 109.5 . . ?
S1 C16 H16B 109.5 . . ?
H16A C16 H16B 109.5 . . ?
S1 C16 H16C 109.5 . . ?
H16A C16 H16C 109.5 . . ?
H16B C16 H16C 109.5 . . ?
C35 C34 C33 120.8(6) . . ?
C35 C34 H34 119.6 . . ?
C33 C34 H34 119.6 . . ?
C18 C23 C22 119.8(6) . . ?
C18 C23 H23 120.1 . . ?
C22 C23 H23 120.1 . . ?
C9 C25 H25A 109.5 . . ?
C9 C25 H25B 109.5 . . ?
H25A C25 H25B 109.5 . . ?
C9 C25 H25C 109.5 . . ?
H25A C25 H25C 109.5 . . ?
H25B C25 H25C 109.5 . . ?
C32 C31 C36 117.8(6) . . ?
C32 C31 C15 124.3(6) . . ?
C36 C31 C15 117.7(6) . . ?
C7 C24 H24A 109.5 . . ?
C7 C24 H24B 109.5 . . ?
H24A C24 H24B 109.5 . . ?
C7 C24 H24C 109.5 . . ?
H24A C24 H24C 109.5 . . ?
H24B C24 H24C 109.5 . . ?
N6 C7 C24 117.1(5) . . ?
N6 C7 C8 127.0(5) . . ?
C24 C7 C8 115.7(5) . . ?
C34 C33 C32 119.7(6) . . ?
C34 C33 H33 120.2 . . ?
C32 C33 H33 120.2 . . ?
C33 C32 C31 121.4(6) . . ?
C33 C32 H32 119.3 . . ?
C31 C32 H32 119.3 . . ?
C20 C19 C18 120.1(6) . . ?
C20 C19 H19 120.0 . . ?
C18 C19 H19 120.0 . . ?
C31 C36 C35 121.2(6) . . ?
C31 C36 H36 119.4 . . ?
C35 C36 H36 119.4 . . ?
C34 C35 C36 119.1(6) . . ?
C34 C35 H35 120.4 . . ?
C36 C35 H35 120.4 . . ?
C22 C21 C20 119.7(7) . . ?
C22 C21 H21 120.2 . . ?
C20 C21 H21 120.2 . . ?
C19 C20 C21 120.1(7) . . ?
C19 C20 H20 120.0 . . ?
C21 C20 H20 120.0 . . ?

loop_
_geom_torsion_atom_site_label_1
_geom_torsion_atom_site_label_2
_geom_torsion_atom_site_label_3
_geom_torsion_atom_site_label_4
_geom_torsion
_geom_torsion_site_symmetry_1
_geom_torsion_site_symmetry_2
_geom_torsion_site_symmetry_3
_geom_torsion_site_symmetry_4
_geom_torsion_publ_flag
N2 Ni1 N5 C4 1.7(4) . . . . ?
N10 Ni1 N5 C4 -180.0(4) . . . . ?
N2 Ni1 N5 N6 168.1(6) . . . . ?
N10 Ni1 N5 N6 -13.5(6) . . . . ?
N13 Ni1 N10 C9 166.2(6) . . . . ?
N5 Ni1 N10 C9 -18.4(6) . . . . ?
N13 Ni1 N10 N11 -11.4(4) . . . . ?
N5 Ni1 N10 N11 164.0(4) . . . . ?
N2 Ni1 N13 N14 4.5(6) . . . . ?
N10 Ni1 N13 N14 -173.4(6) . . . . ?
N2 Ni1 N13 C12 -174.3(4) . . . . ?
N10 Ni1 N13 C12 7.8(4) . . . . ?
C12 N13 N14 C15 178.9(6) . . . . ?
Ni1 N13 N14 C15 0.1(9) . . . . ?
C4 N3 N2 C1 -178.4(5) . . . . ?
C4 N3 N2 Ni1 -2.8(6) . . . . ?
N13 Ni1 N2 C1 -9.1(5) . . . . ?
N5 Ni1 N2 C1 175.6(6) . . . . ?
N13 Ni1 N2 N3 176.0(4) . . . . ?
N5 Ni1 N2 N3 0.7(4) . . . . ?
N11 N10 C9 C25 -6.0(8) . . . . ?
Ni1 N10 C9 C25 176.4(4) . . . . ?
N11 N10 C9 C8 167.5(5) . . . . ?
Ni1 N10 C9 C8 -10.1(9) . . . . ?
N6 N5 C4 N3 -173.8(5) . . . . ?
Ni1 N5 C4 N3 -4.1(7) . . . . ?
N6 N5 C4 S1 7.3(7) . . . . ?
Ni1 N5 C4 S1 176.9(3) . . . . ?
N2 N3 C4 N5 4.6(8) . . . . ?
N2 N3 C4 S1 -176.5(4) . . . . ?
C16 S1 C4 N5 176.8(5) . . . . ?
C16 S1 C4 N3 -2.2(6) . . . . ?
N13 N14 C15 C1 -2.4(9) . . . . ?
N13 N14 C15 C31 177.9(5) . . . . ?
N10 C9 C8 C7 68.3(7) . . . . ?
C25 C9 C8 C7 -117.8(6) . . . . ?
N10 C9 C8 C8 -60.3(8) . . . 3_657 ?
C25 C9 C8 C8 113.5(7) . . . 3_657 ?
C9 N10 N11 C12 -165.7(5) . . . . ?
Ni1 N10 N11 C12 12.4(6) . . . . ?
N10 N11 C12 N13 -6.3(8) . . . . ?
N10 N11 C12 S2 174.6(4) . . . . ?
N14 N13 C12 N11 178.2(6) . . . . ?
Ni1 N13 C12 N11 -2.7(8) . . . . ?
N14 N13 C12 S2 -2.7(7) . . . . ?
Ni1 N13 C12 S2 176.4(3) . . . . ?
C17 S2 C12 N11 -5.3(7) . . . . ?
C17 S2 C12 N13 175.6(5) . . . . ?
N3 N2 C1 C15 -175.6(5) . . . . ?
Ni1 N2 C1 C15 9.5(9) . . . . ?
N3 N2 C1 C18 6.1(8) . . . . ?
Ni1 N2 C1 C18 -168.8(4) . . . . ?
N14 C15 C1 N2 -2.5(10) . . . . ?
C31 C15 C1 N2 177.2(6) . . . . ?
N14 C15 C1 C18 175.8(6) . . . . ?
C31 C15 C1 C18 -4.5(9) . . . . ?
C4 N5 N6 C7 -156.9(6) . . . . ?
Ni1 N5 N6 C7 36.9(8) . . . . ?
N2 C1 C18 C19 -62.9(8) . . . . ?
C15 C1 C18 C19 118.8(7) . . . . ?
N2 C1 C18 C23 116.1(6) . . . . ?
C15 C1 C18 C23 -62.2(8) . . . . ?
C19 C18 C23 C22 1.2(9) . . . . ?
C1 C18 C23 C22 -177.9(6) . . . . ?
C21 C22 C23 C18 -2.0(10) . . . . ?
N14 C15 C31 C32 144.4(6) . . . . ?
C1 C15 C31 C32 -35.3(10) . . . . ?
N14 C15 C31 C36 -31.3(8) . . . . ?
C1 C15 C31 C36 149.0(6) . . . . ?
N5 N6 C7 C24 -179.0(5) . . . . ?
N5 N6 C7 C8 5.1(9) . . . . ?
C9 C8 C7 N6 -70.1(8) . . . . ?
C8 C8 C7 N6 58.0(9) 3_657 . . . ?
C9 C8 C7 C24 113.9(6) . . . . ?
C8 C8 C7 C24 -118.0(7) 3_657 . . . ?
C35 C34 C33 C32 -0.7(10) . . . . ?
C34 C33 C32 C31 2.2(10) . . . . ?
C36 C31 C32 C33 -2.1(10) . . . . ?
C15 C31 C32 C33 -177.9(6) . . . . ?
C23 C18 C19 C20 -1.2(9) . . . . ?
C1 C18 C19 C20 177.8(6) . . . . ?
C32 C31 C36 C35 0.5(10) . . . . ?
C15 C31 C36 C35 176.5(6) . . . . ?
C33 C34 C35 C36 -0.9(11) . . . . ?
C31 C36 C35 C34 1.0(10) . . . . ?
C23 C22 C21 C20 2.7(11) . . . . ?
C18 C19 C20 C21 1.9(10) . . . . ?
C22 C21 C20 C19 -2.7(11) . . . . ?

_refine_diff_density_max         1.151
_refine_diff_density_min         -0.378
_refine_diff_density_rms         0.112

_shelx_res_file                  
;
TITL mo_AD192K2_hkl4_P21n in P21/n #14
    mo_ad192k2_hkl4_p21n.res
    created by SHELXL-2018/3 at 12:15:12 on 11-Sep-2020
REM reset to P21/n #14
CELL 0.71073 10.6789 18.7474 11.7267 90 91.7714 90
ZERR 2 0.0007 0.0012 0.0007 0 0.0026 0
LATT 1
SYMM 0.5-X,0.5+Y,0.5-Z
SFAC C H N Ni S
UNIT 92 92 32 4 8

L.S. 20
PLAN  3
SIZE 0.04 0.08 0.09
TEMP -173.15
CONF
BOND
HTAB
MORE -1
BOND $H
fmap 2 53
acta
SHEL 99 0.84
OMIT -1 0 3
OMIT 9 0 1
OMIT -6 2 1
OMIT 4 2 0
OMIT 9 2 1
OMIT -2 1 1
REM <olex2.extras>
REM <HklSrc "%.\\mo_AD192K2_hkl4_P21n.hkl">
REM </olex2.extras>

WGHT    0.059900   12.239799
FVAR       0.09929
NI1   4    0.209269    0.028034    0.903558    11.00000    0.02135    0.02665 =
         0.02218   -0.00049   -0.00150    0.00226
S2    5    0.182299   -0.000284    0.537968    11.00000    0.04160    0.03505 =
         0.02475   -0.00148   -0.01026    0.00682
S1    5    0.158243    0.047217    1.267727    11.00000    0.04050    0.04608 =
         0.02285    0.00439    0.00587    0.00747
N5    3    0.235676    0.014506    1.061693    11.00000    0.02677    0.02818 =
         0.02079    0.00764   -0.00648    0.00003
N10   3    0.329921   -0.032479    0.841001    11.00000    0.02317    0.01997 =
         0.02463   -0.00123   -0.00449    0.00018
N3    3    0.079635    0.098618    1.066824    11.00000    0.02696    0.02921 =
         0.02466    0.00006    0.00301    0.00380
N13   3    0.162453    0.041572    0.754783    11.00000    0.02084    0.02387 =
         0.02531   -0.00322   -0.00191    0.00592
N14   3    0.080356    0.085138    0.703525    11.00000    0.02158    0.03125 =
         0.02929   -0.00024   -0.00160   -0.00146
N2    3    0.089569    0.091893    0.950474    11.00000    0.02197    0.02514 =
         0.02805    0.00105    0.00344    0.00096
C9    1    0.431193   -0.062126    0.882819    11.00000    0.02781    0.02542 =
         0.02294    0.00281   -0.00250   -0.00217
C4    1    0.158326    0.053252    1.118079    11.00000    0.02685    0.03137 =
         0.02407    0.00215    0.00011   -0.00982
C15   1    0.013556    0.130200    0.762647    11.00000    0.01649    0.02980 =
         0.03141   -0.00192   -0.00332    0.00068
C8    1    0.483284   -0.040786    0.999236    11.00000    0.01795    0.02168 =
         0.02607    0.00140   -0.00006    0.00040
AFIX  13
H8    2    0.564926   -0.066524    1.009060    11.00000   -1.20000
AFIX   0
N11   3    0.309043   -0.047420    0.722269    11.00000    0.02715    0.03650 =
         0.01948    0.00133   -0.00311    0.00186
C17   1    0.296065   -0.061762    0.485441    11.00000    0.06177    0.04603 =
         0.02580   -0.00871   -0.00839    0.02553
AFIX 137
H17A  2    0.275669   -0.072976    0.405381    11.00000   -1.50000
H17B  2    0.294985   -0.105666    0.530759    11.00000   -1.50000
H17C  2    0.379577   -0.040168    0.491539    11.00000   -1.50000
AFIX   0
C12   1    0.224034   -0.003638    0.681835    11.00000    0.02689    0.03184 =
         0.02906   -0.00218   -0.00177    0.00302
C1    1    0.018871    0.135093    0.887036    11.00000    0.02336    0.02747 =
         0.02824   -0.00041   -0.00341   -0.00422
N6    3    0.301269   -0.034968    1.130191    11.00000    0.02678    0.02670 =
         0.02545    0.00420   -0.00102    0.00203
C18   1   -0.054545    0.191723    0.946285    11.00000    0.02524    0.03364 =
         0.02993   -0.00009   -0.00687    0.00332
C22   1   -0.091209    0.317223    0.982750    11.00000    0.03619    0.02434 =
         0.05496    0.00116    0.00142   -0.00211
AFIX  43
H22   2   -0.069949    0.365709    0.969941    11.00000   -1.20000
AFIX   0
C16   1    0.044111    0.113576    1.300869    11.00000    0.04783    0.04064 =
         0.02631    0.00421    0.00832    0.00426
AFIX 137
H16A  2   -0.030831    0.107002    1.251638    11.00000   -1.50000
H16B  2    0.079121    0.161136    1.288170    11.00000   -1.50000
H16C  2    0.021649    0.108867    1.380916    11.00000   -1.50000
AFIX   0
C34   1   -0.218890    0.255158    0.534905    11.00000    0.03394    0.03329 =
         0.05724    0.00261   -0.01991    0.00384
AFIX  43
H34   2   -0.269866    0.282409    0.483350    11.00000   -1.20000
AFIX   0
C23   1   -0.026727    0.263010    0.925368    11.00000    0.02573    0.03412 =
         0.03712    0.00040   -0.00053   -0.00029
AFIX  43
H23   2    0.035548    0.275095    0.872563    11.00000   -1.20000
AFIX   0
C25   1    0.508351   -0.112270    0.815330    11.00000    0.03506    0.02850 =
         0.02750   -0.00294   -0.00473    0.00139
AFIX 137
H25A  2    0.453514   -0.139875    0.763338    11.00000   -1.50000
H25B  2    0.553842   -0.144791    0.867271    11.00000   -1.50000
H25C  2    0.568338   -0.085057    0.771085    11.00000   -1.50000
AFIX   0
C31   1   -0.068915    0.175633    0.688326    11.00000    0.02503    0.02772 =
         0.03455   -0.00108   -0.00749   -0.00034
C24   1    0.467371   -0.114961    1.181782    11.00000    0.03282    0.04216 =
         0.03278    0.00659   -0.00030    0.00631
AFIX 137
H24A  2    0.477995   -0.160289    1.141595    11.00000   -1.50000
H24B  2    0.413808   -0.122299    1.247128    11.00000   -1.50000
H24C  2    0.549404   -0.097231    1.208694    11.00000   -1.50000
AFIX   0
C7    1    0.407314   -0.061291    1.101789    11.00000    0.02603    0.02490 =
         0.02650    0.00218    0.00169   -0.00220
C33   1   -0.262264    0.238797    0.641676    11.00000    0.01801    0.03500 =
         0.04664   -0.00067   -0.00058    0.00841
AFIX  43
H33   2   -0.342191    0.255169    0.663615    11.00000   -1.20000
AFIX   0
C32   1   -0.188370    0.198289    0.716723    11.00000    0.03113    0.04765 =
         0.03413   -0.00473   -0.00217   -0.00156
AFIX  43
H32   2   -0.219893    0.185765    0.788902    11.00000   -1.20000
AFIX   0
C19   1   -0.147163    0.175291    1.021929    11.00000    0.02894    0.02939 =
         0.04199    0.00070    0.00586    0.00272
AFIX  43
H19   2   -0.168118    0.126883    1.035827    11.00000   -1.20000
AFIX   0
C36   1   -0.027081    0.192942    0.579919    11.00000    0.02458    0.04290 =
         0.03411   -0.00471   -0.00434    0.00711
AFIX  43
H36   2    0.053694    0.177783    0.558319    11.00000   -1.20000
AFIX   0
C35   1   -0.102432    0.232367    0.502362    11.00000    0.03949    0.04097 =
         0.03352    0.00555   -0.00710   -0.00078
AFIX  43
H35   2   -0.073566    0.243181    0.428518    11.00000   -1.20000
AFIX   0
C21   1   -0.180621    0.301732    1.053970    11.00000    0.03149    0.05442 =
         0.05591   -0.02024   -0.00464    0.01467
AFIX  43
H21   2   -0.225683    0.338873    1.089510    11.00000   -1.20000
AFIX   0
C20   1   -0.209159    0.229182    1.077234    11.00000    0.03988    0.04169 =
         0.04878   -0.00034    0.01482    0.00722
AFIX  43
H20   2   -0.270947    0.217786    1.130885    11.00000   -1.20000
AFIX   0
HKLF 4


REM  mo_AD192K2_hkl4_P21n in P21/n #14
REM wR2 = 0.1803, GooF = S = 1.115, Restrained GooF = 1.115 for all data
REM R1 = 0.0766 for 3291 Fo > 4sig(Fo) and 0.1056 for all 4143 data
REM 311 parameters refined using 0 restraints

END

WGHT      0.0598     12.2469

REM Instructions for potential hydrogen bonds
EQIV $1 -x+1, -y, -z+2
HTAB C8 N5_$1
EQIV $2 x, y, z-1
HTAB C17 S1_$2

REM Highest difference peak  1.151,  deepest hole -0.378,  1-sigma level  0.112
Q1    1   0.3907 -0.0254  0.4753  11.00000  0.05    1.15
Q2    1  -0.2176  0.2526  1.2149  11.00000  0.05    1.06
Q3    1   0.3005 -0.1000  0.6725  11.00000  0.05    1.02
;
_shelx_res_checksum              25257
####################################################################### 
# 
# This file contains crystal structure data downloaded from the 
# Cambridge Structural Database (CSD) hosted by the Cambridge 
# Crystallographic Data Centre (CCDC).
# 
# Full information about CCDC data access policies and citation 
# guidelines are available at http://www.ccdc.cam.ac.uk/access/V1 
# 
# Audit and citation data items may have been added by the CCDC. 
# Please retain this information to preserve the provenance of 
# this file and to allow appropriate attribution of the data. 
# 
#######################################################################

data_andokk3_p21n
_database_code_depnum_ccdc_archive 'CCDC 1993200'
loop_
_audit_author_name
_audit_author_address
'Sergiu Shova'
;Institute of Macromolecular Chemistry, Iasi, Romania
Romania
;
_audit_update_record             
;
2022-02-09 deposited with the CCDC.	2022-02-28 downloaded from the CCDC.
;
_audit_creation_date             2022-02-05
_audit_creation_method           
;
Olex2 1.5
(compiled 2021.12.09 svn.r5202d8cf for OlexSys, GUI svn.r6439)
;
_shelx_SHELXL_version_number     2018/3
_chemical_name_common            ?
_chemical_name_systematic        ?
_chemical_formula_moiety         'C56 H50 N16 Ni2 S4, 1.6[CHCl3]'
_chemical_formula_sum            'C56 H50 N16 Ni2 S4'
_chemical_formula_weight         1192.78
_chemical_melting_point          ?
loop_
_atom_type_symbol
_atom_type_description
_atom_type_scat_dispersion_real
_atom_type_scat_dispersion_imag
_atom_type_scat_source
C C 0.0033 0.0016 'International Tables Vol C Tables 4.2.6.8 and 6.1.1.4'
H H 0.0000 0.0000 'International Tables Vol C Tables 4.2.6.8 and 6.1.1.4'
N N 0.0063 0.0031 'International Tables Vol C Tables 4.2.6.8 and 6.1.1.4'
Ni Ni 0.3576 1.0944 'International Tables Vol C Tables 4.2.6.8 and 6.1.1.4'
S S 0.1212 0.1207 'International Tables Vol C Tables 4.2.6.8 and 6.1.1.4'

_shelx_space_group_comment       
;
The symmetry employed for this shelxl refinement is uniquely defined
by the following loop, which should always be used as a source of
symmetry information in preference to the above space-group names.
They are only intended as comments.
;
_space_group_crystal_system      monoclinic
_space_group_IT_number           14
_space_group_name_H-M_alt        'P 1 21/n 1'
_space_group_name_Hall           '-P 2yn'
loop_
_space_group_symop_operation_xyz
'x, y, z'
'-x+1/2, y+1/2, -z+1/2'
'-x, -y, -z'
'x-1/2, -y-1/2, z-1/2'

_cell_length_a                   10.5994(11)
_cell_length_b                   14.0392(14)
_cell_length_c                   21.2185(17)
_cell_angle_alpha                90
_cell_angle_beta                 100.972(4)
_cell_angle_gamma                90
_cell_volume                     3099.7(5)
_cell_formula_units_Z            2
_cell_measurement_reflns_used    4371
_cell_measurement_temperature    100.0
_cell_measurement_theta_max      29.758
_cell_measurement_theta_min      2.349
_shelx_estimated_absorpt_T_max   0.985
_shelx_estimated_absorpt_T_min   0.970
_exptl_absorpt_coefficient_mu    0.760
_exptl_absorpt_correction_T_max  0.4932
_exptl_absorpt_correction_T_min  0.4175
_exptl_absorpt_correction_type   multi-scan
_exptl_absorpt_process_details   
;
SADABS-2016/2 (Bruker,2016/2) was used for absorption correction.
wR2(int) was 0.0986 before and 0.0846 after correction.
The Ratio of minimum to maximum transmission is 0.8465.
The \l/2 correction factor is Not present.
;
_exptl_absorpt_special_details   ?
_exptl_crystal_colour            red
_exptl_crystal_colour_primary    red
_exptl_crystal_density_diffrn    1.278
_exptl_crystal_density_meas      ?
_exptl_crystal_density_method    ?
_exptl_crystal_description       block
_exptl_crystal_F_000             1236
_exptl_crystal_size_max          0.04
_exptl_crystal_size_mid          0.03
_exptl_crystal_size_min          0.02
_exptl_transmission_factor_max   ?
_exptl_transmission_factor_min   ?
_diffrn_reflns_av_R_equivalents  0.1549
_diffrn_reflns_av_unetI/netI     0.0773
_diffrn_reflns_Laue_measured_fraction_full 0.999
_diffrn_reflns_Laue_measured_fraction_max 0.999
_diffrn_reflns_limit_h_max       12
_diffrn_reflns_limit_h_min       -12
_diffrn_reflns_limit_k_max       16
_diffrn_reflns_limit_k_min       -16
_diffrn_reflns_limit_l_max       25
_diffrn_reflns_limit_l_min       -25
_diffrn_reflns_number            47122
_diffrn_reflns_point_group_measured_fraction_full 0.999
_diffrn_reflns_point_group_measured_fraction_max 0.999
_diffrn_reflns_theta_full        24.835
_diffrn_reflns_theta_max         25.000
_diffrn_reflns_theta_min         2.313
_diffrn_ambient_temperature      100.0
_diffrn_detector_area_resol_mean ?
_diffrn_measured_fraction_theta_full 0.999
_diffrn_measured_fraction_theta_max 0.999
_diffrn_measurement_device_type  'Bruker D8 Venture'
_diffrn_measurement_method       '\f and \w scans'
_diffrn_radiation_type           MoK\a
_diffrn_radiation_wavelength     0.700
_diffrn_source                   ?
_reflns_Friedel_coverage         0.000
_reflns_Friedel_fraction_full    .
_reflns_Friedel_fraction_max     .
_reflns_number_gt                4063
_reflns_number_total             5708
_reflns_special_details          
;
 Reflections were merged by SHELXL according to the crystal
 class for the calculation of statistics and refinement.
 
 Structure factors included contributions from the .fab file.
 
 _reflns_Friedel_fraction is defined as the number of unique
 Friedel pairs measured divided by the number that would be
 possible theoretically, ignoring centric projections and
 systematic absences.
;
_reflns_threshold_expression     'I > 2\s(I)'
_computing_cell_refinement       'SAINT V8.38A (?, 2016)'
_computing_data_collection       ?
_computing_data_reduction        'SAINT V8.38A (?, 2016)'
_computing_molecular_graphics    'Olex2 1.5 (Dolomanov et al., 2009)'
_computing_publication_material  'Olex2 1.5 (Dolomanov et al., 2009)'
_computing_structure_refinement  'SHELXL 2018/3 (Sheldrick, 2015)'
_computing_structure_solution    'SHELXT  (Sheldrick, 2015)'
_refine_diff_density_max         0.300
_refine_diff_density_min         -0.427
_refine_diff_density_rms         0.077
_refine_ls_extinction_coef       .
_refine_ls_extinction_method     none
_refine_ls_goodness_of_fit_ref   1.038
_refine_ls_hydrogen_treatment    constr
_refine_ls_matrix_type           full
_refine_ls_number_parameters     355
_refine_ls_number_reflns         5708
_refine_ls_number_restraints     0
_refine_ls_R_factor_all          0.0707
_refine_ls_R_factor_gt           0.0459
_refine_ls_restrained_S_all      1.038
_refine_ls_shift/su_max          0.000
_refine_ls_shift/su_mean         0.000
_refine_ls_structure_factor_coef Fsqd
_refine_ls_weighting_details     
'w=1/[\s^2^(Fo^2^)+(0.0464P)^2^+0.4384P] where P=(Fo^2^+2Fc^2^)/3'
_refine_ls_weighting_scheme      calc
_refine_ls_wR_factor_gt          0.1061
_refine_ls_wR_factor_ref         0.1160
_refine_special_details          ?
_olex2_refinement_description    
;
1. Fixed Uiso
 At 1.2 times of:
  All C(H) groups
 At 1.5 times of:
  All C(H,H,H) groups
2.a Ternary CH refined with riding coordinates:
 C8(H8)
2.b Aromatic/amide H refined with riding coordinates:
 C19(H19), C20(H20), C21(H21), C22(H22), C23(H23), C26(H26), C27(H27),
 C28(H28), C29(H29), C30(H30), C32(H32), C33(H33), C34(H34), C35(H35), C36(H36)
2.c Idealised Me refined as rotating group:
 C16(H16A,H16B,H16C), C17(H17A,H17B,H17C), C24(H24A,H24B,H24C)
;
_atom_sites_solution_hydrogens   geom
_atom_sites_solution_primary     dual
_atom_sites_solution_secondary   ?
loop_
_atom_site_label
_atom_site_type_symbol
_atom_site_fract_x
_atom_site_fract_y
_atom_site_fract_z
_atom_site_U_iso_or_equiv
_atom_site_adp_type
_atom_site_occupancy
_atom_site_site_symmetry_order
_atom_site_calc_flag
_atom_site_refinement_flags_posn
_atom_site_refinement_flags_adp
_atom_site_refinement_flags_occupancy
_atom_site_disorder_assembly
_atom_site_disorder_group
Ni1 Ni 0.80491(4) 0.96804(3) 0.04254(2) 0.01758(13) Uani 1 1 d . . . . .
S1 S 0.75331(9) 1.14118(7) 0.20525(4) 0.0257(2) Uani 1 1 d . . . . .
S2 S 0.96244(9) 0.83304(6) -0.10865(4) 0.0221(2) Uani 1 1 d . . . . .
N2 N 0.8972(3) 0.9352(2) 0.12156(13) 0.0202(6) Uani 1 1 d . . . . .
N3 N 0.8753(3) 0.9894(2) 0.17327(13) 0.0223(7) Uani 1 1 d . . . . .
N5 N 0.7278(3) 1.05524(19) 0.08963(12) 0.0185(6) Uani 1 1 d . . . . .
N6 N 0.6444(3) 1.1323(2) 0.07685(12) 0.0185(6) Uani 1 1 d . . . . .
N10 N 0.7164(3) 0.98943(19) -0.04228(12) 0.0180(6) Uani 1 1 d . . . . .
N11 N 0.7818(3) 0.9558(2) -0.09077(12) 0.0201(6) Uani 1 1 d . . . . .
N13 N 0.9021(3) 0.8918(2) 0.00221(13) 0.0196(6) Uani 1 1 d . . . . .
N14 N 0.9952(3) 0.8290(2) 0.02383(13) 0.0216(6) Uani 1 1 d . . . . .
C1 C 0.9879(3) 0.8694(2) 0.13618(16) 0.0210(7) Uani 1 1 d . . . . .
C4 C 0.7885(3) 1.0545(2) 0.15207(15) 0.0197(7) Uani 1 1 d . . . . .
C7 C 0.5518(3) 1.1290(2) 0.02817(15) 0.0178(7) Uani 1 1 d . . . . .
C8 C 0.5137(3) 1.0469(2) -0.01776(15) 0.0185(7) Uani 1 1 d . . . . .
H8 H 0.429727 1.065643 -0.044997 0.022 Uiso 1 1 calc R U . . .
C9 C 0.6030(3) 1.0264(2) -0.06419(15) 0.0176(7) Uani 1 1 d . . . . .
C12 C 0.8739(3) 0.9003(2) -0.06384(15) 0.0182(7) Uani 1 1 d . . . . .
C15 C 1.0330(3) 0.8172(2) 0.08603(16) 0.0204(7) Uani 1 1 d . . . . .
C16 C 0.8366(4) 1.0912(3) 0.27981(17) 0.0331(9) Uani 1 1 d . . . . .
H16A H 0.928539 1.086530 0.279004 0.050 Uiso 1 1 calc R U . . .
H16B H 0.802481 1.027519 0.285520 0.050 Uiso 1 1 calc R U . . .
H16C H 0.824116 1.132203 0.315474 0.050 Uiso 1 1 calc R U . . .
C17 C 0.8817(4) 0.8650(3) -0.18850(16) 0.0260(8) Uani 1 1 d . . . . .
H17A H 0.915450 0.826249 -0.219982 0.039 Uiso 1 1 calc R U . . .
H17B H 0.896606 0.932530 -0.196121 0.039 Uiso 1 1 calc R U . . .
H17C H 0.789296 0.853480 -0.192779 0.039 Uiso 1 1 calc R U . . .
C18 C 1.0466(3) 0.8537(2) 0.20485(16) 0.0207(7) Uani 1 1 d . . . . .
C19 C 0.9718(4) 0.8193(3) 0.24643(17) 0.0275(8) Uani 1 1 d . . . . .
H19 H 0.883096 0.807414 0.230889 0.033 Uiso 1 1 calc R U . . .
C20 C 1.0236(4) 0.8019(3) 0.31031(17) 0.0279(9) Uani 1 1 d . . . . .
H20 H 0.971246 0.777582 0.338299 0.033 Uiso 1 1 calc R U . . .
C21 C 1.1531(4) 0.8204(3) 0.33306(17) 0.0267(8) Uani 1 1 d . . . . .
H21 H 1.189278 0.809385 0.376950 0.032 Uiso 1 1 calc R U . . .
C22 C 1.2291(4) 0.8546(3) 0.29224(16) 0.0249(8) Uani 1 1 d . . . . .
H22 H 1.317666 0.866598 0.307997 0.030 Uiso 1 1 calc R U . . .
C23 C 1.1765(3) 0.8716(2) 0.22776(16) 0.0216(8) Uani 1 1 d . . . . .
H23 H 1.229007 0.895338 0.199665 0.026 Uiso 1 1 calc R U . . .
C24 C 0.4638(4) 1.2146(2) 0.01838(16) 0.0238(8) Uani 1 1 d . . . . .
H24A H 0.382262 1.198607 0.031119 0.036 Uiso 1 1 calc R U . . .
H24B H 0.447709 1.233104 -0.026980 0.036 Uiso 1 1 calc R U . . .
H24C H 0.504536 1.267687 0.044667 0.036 Uiso 1 1 calc R U . . .
C25 C 0.5535(3) 1.0443(2) -0.13302(15) 0.0198(7) Uani 1 1 d . . . . .
C26 C 0.5428(3) 0.9746(3) -0.18035(16) 0.0253(8) Uani 1 1 d . . . . .
H26 H 0.571967 0.911693 -0.169528 0.030 Uiso 1 1 calc R U . . .
C27 C 0.4896(4) 0.9972(3) -0.24300(18) 0.0340(10) Uani 1 1 d . . . . .
H27 H 0.481479 0.948948 -0.274935 0.041 Uiso 1 1 calc R U . . .
C28 C 0.4481(4) 1.0880(3) -0.26025(18) 0.0373(10) Uani 1 1 d . . . . .
H28 H 0.414043 1.102747 -0.303869 0.045 Uiso 1 1 calc R U . . .
C29 C 0.4562(4) 1.1572(3) -0.21379(18) 0.0353(10) Uani 1 1 d . . . . .
H29 H 0.427254 1.220009 -0.225276 0.042 Uiso 1 1 calc R U . . .
C30 C 0.5064(4) 1.1357(3) -0.15063(17) 0.0277(8) Uani 1 1 d . . . . .
H30 H 0.509026 1.183404 -0.118643 0.033 Uiso 1 1 calc R U . . .
C31 C 1.1325(3) 0.7405(2) 0.10117(16) 0.0227(8) Uani 1 1 d . . . . .
C32 C 1.1282(4) 0.6722(3) 0.14786(18) 0.0349(10) Uani 1 1 d . . . . .
H32 H 1.063672 0.675830 0.173314 0.042 Uiso 1 1 calc R U . . .
C33 C 1.2172(5) 0.5984(3) 0.15786(19) 0.0413(11) Uani 1 1 d . . . . .
H33 H 1.213932 0.552693 0.190517 0.050 Uiso 1 1 calc R U . . .
C34 C 1.3096(4) 0.5911(3) 0.1210(2) 0.0418(11) Uani 1 1 d . . . . .
H34 H 1.369235 0.539878 0.127307 0.050 Uiso 1 1 calc R U . . .
C35 C 1.3154(4) 0.6586(3) 0.0748(2) 0.0455(11) Uani 1 1 d . . . . .
H35 H 1.380993 0.654782 0.049951 0.055 Uiso 1 1 calc R U . . .
C36 C 1.2268(4) 0.7320(3) 0.0638(2) 0.0339(9) Uani 1 1 d . . . . .
H36 H 1.230331 0.776905 0.030713 0.041 Uiso 1 1 calc R U . . .

loop_
_atom_site_aniso_label
_atom_site_aniso_U_11
_atom_site_aniso_U_22
_atom_site_aniso_U_33
_atom_site_aniso_U_23
_atom_site_aniso_U_13
_atom_site_aniso_U_12
Ni1 0.0155(2) 0.0207(2) 0.0165(2) 0.00084(18) 0.00288(16) 0.00126(19)
S1 0.0246(5) 0.0307(5) 0.0211(4) -0.0074(4) 0.0023(4) 0.0005(4)
S2 0.0205(5) 0.0249(5) 0.0221(4) -0.0013(4) 0.0076(4) 0.0031(4)
N2 0.0180(16) 0.0224(16) 0.0208(15) 0.0025(12) 0.0051(12) -0.0019(12)
N3 0.0198(16) 0.0290(17) 0.0176(14) -0.0017(12) 0.0028(12) -0.0025(13)
N5 0.0147(15) 0.0207(16) 0.0188(14) 0.0006(11) 0.0002(12) 0.0001(12)
N6 0.0174(15) 0.0213(15) 0.0178(14) -0.0005(12) 0.0055(12) -0.0004(12)
N10 0.0184(16) 0.0195(15) 0.0178(14) 0.0002(12) 0.0080(12) -0.0001(12)
N11 0.0189(15) 0.0244(16) 0.0185(14) 0.0007(12) 0.0078(12) 0.0033(13)
N13 0.0142(15) 0.0256(16) 0.0185(14) 0.0054(12) 0.0021(12) 0.0039(12)
N14 0.0189(16) 0.0208(16) 0.0256(16) 0.0035(12) 0.0054(12) 0.0017(13)
C1 0.0182(18) 0.0218(18) 0.0224(18) 0.0057(14) 0.0018(14) -0.0032(15)
C4 0.0164(18) 0.026(2) 0.0178(16) 0.0000(14) 0.0047(14) -0.0038(15)
C7 0.0187(18) 0.0178(17) 0.0196(17) 0.0014(14) 0.0104(15) -0.0009(14)
C8 0.0170(18) 0.0217(19) 0.0173(16) -0.0003(14) 0.0044(14) 0.0019(14)
C9 0.0153(17) 0.0183(17) 0.0187(16) 0.0003(14) 0.0024(13) -0.0015(14)
C12 0.0167(18) 0.0192(18) 0.0197(17) 0.0026(14) 0.0056(14) -0.0012(14)
C15 0.0203(19) 0.0189(18) 0.0223(18) 0.0057(14) 0.0044(15) 0.0013(15)
C16 0.032(2) 0.042(2) 0.026(2) -0.0057(17) 0.0055(17) 0.0000(19)
C17 0.026(2) 0.030(2) 0.0218(18) -0.0011(16) 0.0052(15) 0.0034(17)
C18 0.0234(19) 0.0143(17) 0.0245(18) 0.0026(14) 0.0048(15) 0.0008(14)
C19 0.022(2) 0.033(2) 0.0269(19) 0.0024(17) 0.0029(15) -0.0025(17)
C20 0.027(2) 0.033(2) 0.0247(19) 0.0085(16) 0.0061(16) 0.0002(17)
C21 0.035(2) 0.025(2) 0.0197(18) 0.0035(15) 0.0024(16) 0.0010(17)
C22 0.021(2) 0.024(2) 0.0274(19) 0.0016(15) -0.0012(15) 0.0000(15)
C23 0.0187(19) 0.0197(18) 0.0264(19) 0.0025(15) 0.0043(15) -0.0014(15)
C24 0.026(2) 0.024(2) 0.0224(18) -0.0012(15) 0.0060(15) 0.0044(16)
C25 0.0142(17) 0.0260(19) 0.0195(17) 0.0039(14) 0.0041(14) 0.0009(14)
C26 0.025(2) 0.028(2) 0.0224(18) -0.0014(16) 0.0035(15) -0.0028(17)
C27 0.028(2) 0.049(3) 0.025(2) -0.0095(18) 0.0061(17) -0.0051(19)
C28 0.028(2) 0.061(3) 0.022(2) 0.011(2) 0.0028(17) -0.003(2)
C29 0.040(3) 0.040(2) 0.026(2) 0.0151(18) 0.0058(18) 0.008(2)
C30 0.032(2) 0.027(2) 0.0239(19) 0.0059(16) 0.0046(16) 0.0047(17)
C31 0.0194(19) 0.0223(19) 0.0242(18) -0.0007(15) -0.0015(15) 0.0016(15)
C32 0.041(3) 0.033(2) 0.029(2) 0.0023(17) 0.0030(18) 0.0129(19)
C33 0.057(3) 0.028(2) 0.035(2) 0.0014(18) -0.003(2) 0.011(2)
C34 0.031(2) 0.027(2) 0.060(3) -0.002(2) -0.010(2) 0.0118(19)
C35 0.029(2) 0.033(2) 0.078(3) 0.004(2) 0.018(2) 0.0041(19)
C36 0.029(2) 0.025(2) 0.051(3) 0.0060(18) 0.0149(19) 0.0048(17)

_geom_special_details            
;
 All esds (except the esd in the dihedral angle between two l.s. planes)
 are estimated using the full covariance matrix.  The cell esds are taken
 into account individually in the estimation of esds in distances, angles
 and torsion angles; correlations between esds in cell parameters are only
 used when they are defined by crystal symmetry.  An approximate (isotropic)
 treatment of cell esds is used for estimating esds involving l.s. planes.
;
loop_
_geom_bond_atom_site_label_1
_geom_bond_atom_site_label_2
_geom_bond_distance
_geom_bond_site_symmetry_2
_geom_bond_publ_flag
Ni1 N2 1.832(3) . y
Ni1 N5 1.864(3) . y
Ni1 N10 1.889(3) . y
Ni1 N13 1.809(3) . y
S1 C4 1.747(3) . ?
S1 C16 1.801(4) . ?
S2 C12 1.736(3) . ?
S2 C17 1.803(3) . ?
N2 N3 1.391(4) . ?
N2 C1 1.327(4) . ?
N3 C4 1.314(4) . ?
N5 N6 1.390(4) . ?
N5 C4 1.358(4) . ?
N6 C7 1.283(4) . ?
N10 N11 1.426(4) . ?
N10 C9 1.310(4) . ?
N11 C12 1.294(4) . ?
N13 N14 1.338(4) . ?
N13 C12 1.381(4) . ?
N14 C15 1.315(4) . ?
C1 C15 1.445(5) . ?
C1 C18 1.488(5) . ?
C7 C8 1.513(5) . ?
C7 C24 1.511(5) . ?
C8 C8 1.573(6) 3_675 ?
C8 H8 1.0000 . ?
C8 C9 1.518(4) . ?
C9 C25 1.476(4) . ?
C15 C31 1.499(5) . ?
C16 H16A 0.9800 . ?
C16 H16B 0.9800 . ?
C16 H16C 0.9800 . ?
C17 H17A 0.9800 . ?
C17 H17B 0.9800 . ?
C17 H17C 0.9800 . ?
C18 C19 1.381(5) . ?
C18 C23 1.393(5) . ?
C19 H19 0.9500 . ?
C19 C20 1.384(5) . ?
C20 H20 0.9500 . ?
C20 C21 1.390(5) . ?
C21 H21 0.9500 . ?
C21 C22 1.377(5) . ?
C22 H22 0.9500 . ?
C22 C23 1.396(5) . ?
C23 H23 0.9500 . ?
C24 H24A 0.9800 . ?
C24 H24B 0.9800 . ?
C24 H24C 0.9800 . ?
C25 C26 1.391(5) . ?
C25 C30 1.402(5) . ?
C26 H26 0.9500 . ?
C26 C27 1.378(5) . ?
C27 H27 0.9500 . ?
C27 C28 1.376(6) . ?
C28 H28 0.9500 . ?
C28 C29 1.375(6) . ?
C29 H29 0.9500 . ?
C29 C30 1.378(5) . ?
C30 H30 0.9500 . ?
C31 C32 1.386(5) . ?
C31 C36 1.394(5) . ?
C32 H32 0.9500 . ?
C32 C33 1.390(6) . ?
C33 H33 0.9500 . ?
C33 C34 1.369(6) . ?
C34 H34 0.9500 . ?
C34 C35 1.373(6) . ?
C35 H35 0.9500 . ?
C35 C36 1.384(6) . ?
C36 H36 0.9500 . ?

loop_
_geom_angle_atom_site_label_1
_geom_angle_atom_site_label_2
_geom_angle_atom_site_label_3
_geom_angle
_geom_angle_site_symmetry_1
_geom_angle_site_symmetry_3
_geom_angle_publ_flag
N2 Ni1 N5 83.52(12) . . y
N2 Ni1 N10 173.73(12) . . y
N5 Ni1 N10 102.55(12) . . y
N13 Ni1 N2 91.77(12) . . y
N13 Ni1 N5 171.46(13) . . y
N13 Ni1 N10 82.40(12) . . y
C4 S1 C16 99.59(17) . . ?
C12 S2 C17 99.79(16) . . ?
N3 N2 Ni1 116.3(2) . . ?
C1 N2 Ni1 128.8(2) . . ?
C1 N2 N3 114.8(3) . . ?
C4 N3 N2 108.8(3) . . ?
N6 N5 Ni1 137.2(2) . . ?
C4 N5 Ni1 110.1(2) . . ?
C4 N5 N6 111.2(3) . . ?
C7 N6 N5 119.3(3) . . ?
N11 N10 Ni1 114.4(2) . . ?
C9 N10 Ni1 131.1(2) . . ?
C9 N10 N11 114.5(3) . . ?
C12 N11 N10 108.1(3) . . ?
N14 N13 Ni1 132.6(2) . . ?
N14 N13 C12 114.1(3) . . ?
C12 N13 Ni1 113.3(2) . . ?
C15 N14 N13 119.4(3) . . ?
N2 C1 C15 120.4(3) . . ?
N2 C1 C18 118.8(3) . . ?
C15 C1 C18 120.7(3) . . ?
N3 C4 S1 119.0(3) . . ?
N3 C4 N5 120.7(3) . . ?
N5 C4 S1 120.3(3) . . ?
N6 C7 C8 128.0(3) . . ?
N6 C7 C24 116.1(3) . . ?
C24 C7 C8 115.8(3) . . ?
C7 C8 C8 112.4(3) . 3_675 ?
C7 C8 H8 105.7 . . ?
C7 C8 C9 116.1(3) . . ?
C8 C8 H8 105.7 3_675 . ?
C9 C8 C8 110.3(3) . 3_675 ?
C9 C8 H8 105.7 . . ?
N10 C9 C8 119.2(3) . . ?
N10 C9 C25 123.2(3) . . ?
C25 C9 C8 117.5(3) . . ?
N11 C12 S2 121.8(2) . . ?
N11 C12 N13 119.9(3) . . ?
N13 C12 S2 118.3(2) . . ?
N14 C15 C1 126.5(3) . . ?
N14 C15 C31 111.9(3) . . ?
C1 C15 C31 121.6(3) . . ?
S1 C16 H16A 109.5 . . ?
S1 C16 H16B 109.5 . . ?
S1 C16 H16C 109.5 . . ?
H16A C16 H16B 109.5 . . ?
H16A C16 H16C 109.5 . . ?
H16B C16 H16C 109.5 . . ?
S2 C17 H17A 109.5 . . ?
S2 C17 H17B 109.5 . . ?
S2 C17 H17C 109.5 . . ?
H17A C17 H17B 109.5 . . ?
H17A C17 H17C 109.5 . . ?
H17B C17 H17C 109.5 . . ?
C19 C18 C1 119.6(3) . . ?
C19 C18 C23 119.3(3) . . ?
C23 C18 C1 121.1(3) . . ?
C18 C19 H19 119.4 . . ?
C18 C19 C20 121.2(4) . . ?
C20 C19 H19 119.4 . . ?
C19 C20 H20 120.4 . . ?
C19 C20 C21 119.2(3) . . ?
C21 C20 H20 120.4 . . ?
C20 C21 H21 119.9 . . ?
C22 C21 C20 120.3(3) . . ?
C22 C21 H21 119.9 . . ?
C21 C22 H22 119.9 . . ?
C21 C22 C23 120.3(3) . . ?
C23 C22 H22 119.9 . . ?
C18 C23 C22 119.7(3) . . ?
C18 C23 H23 120.2 . . ?
C22 C23 H23 120.2 . . ?
C7 C24 H24A 109.5 . . ?
C7 C24 H24B 109.5 . . ?
C7 C24 H24C 109.5 . . ?
H24A C24 H24B 109.5 . . ?
H24A C24 H24C 109.5 . . ?
H24B C24 H24C 109.5 . . ?
C26 C25 C9 124.0(3) . . ?
C26 C25 C30 118.4(3) . . ?
C30 C25 C9 117.4(3) . . ?
C25 C26 H26 120.1 . . ?
C27 C26 C25 119.8(4) . . ?
C27 C26 H26 120.1 . . ?
C26 C27 H27 119.3 . . ?
C28 C27 C26 121.4(4) . . ?
C28 C27 H27 119.3 . . ?
C27 C28 H28 120.3 . . ?
C29 C28 C27 119.4(4) . . ?
C29 C28 H28 120.3 . . ?
C28 C29 H29 119.9 . . ?
C28 C29 C30 120.2(4) . . ?
C30 C29 H29 119.9 . . ?
C25 C30 H30 119.6 . . ?
C29 C30 C25 120.8(4) . . ?
C29 C30 H30 119.6 . . ?
C32 C31 C15 122.2(3) . . ?
C32 C31 C36 118.1(3) . . ?
C36 C31 C15 119.4(3) . . ?
C31 C32 H32 119.6 . . ?
C31 C32 C33 120.7(4) . . ?
C33 C32 H32 119.6 . . ?
C32 C33 H33 119.8 . . ?
C34 C33 C32 120.5(4) . . ?
C34 C33 H33 119.8 . . ?
C33 C34 H34 120.3 . . ?
C33 C34 C35 119.4(4) . . ?
C35 C34 H34 120.3 . . ?
C34 C35 H35 119.6 . . ?
C34 C35 C36 120.8(4) . . ?
C36 C35 H35 119.6 . . ?
C31 C36 H36 119.8 . . ?
C35 C36 C31 120.4(4) . . ?
C35 C36 H36 119.8 . . ?

loop_
_geom_torsion_atom_site_label_1
_geom_torsion_atom_site_label_2
_geom_torsion_atom_site_label_3
_geom_torsion_atom_site_label_4
_geom_torsion
_geom_torsion_site_symmetry_1
_geom_torsion_site_symmetry_2
_geom_torsion_site_symmetry_3
_geom_torsion_site_symmetry_4
_geom_torsion_publ_flag
Ni1 N2 N3 C4 0.3(3) . . . . ?
Ni1 N2 C1 C15 4.8(5) . . . . ?
Ni1 N2 C1 C18 -178.1(2) . . . . ?
Ni1 N5 N6 C7 37.9(5) . . . . ?
Ni1 N5 C4 S1 170.37(17) . . . . ?
Ni1 N5 C4 N3 -9.0(4) . . . . ?
Ni1 N10 N11 C12 13.7(3) . . . . ?
Ni1 N10 C9 C8 -8.7(5) . . . . ?
Ni1 N10 C9 C25 175.1(2) . . . . ?
Ni1 N13 N14 C15 -2.4(5) . . . . ?
Ni1 N13 C12 S2 178.62(17) . . . . ?
Ni1 N13 C12 N11 -2.8(4) . . . . ?
N2 Ni1 N5 N6 170.5(3) . . . . ?
N2 Ni1 N5 C4 6.6(2) . . . . ?
N2 Ni1 N13 N14 6.3(3) . . . . ?
N2 Ni1 N13 C12 -173.9(2) . . . . ?
N2 N3 C4 S1 -173.6(2) . . . . ?
N2 N3 C4 N5 5.8(4) . . . . ?
N2 C1 C15 N14 1.7(6) . . . . ?
N2 C1 C15 C31 -178.2(3) . . . . ?
N2 C1 C18 C19 64.9(4) . . . . ?
N2 C1 C18 C23 -116.2(4) . . . . ?
N3 N2 C1 C15 -171.3(3) . . . . ?
N3 N2 C1 C18 5.8(4) . . . . ?
N5 Ni1 N2 N3 -4.0(2) . . . . ?
N5 Ni1 N2 C1 179.9(3) . . . . ?
N5 Ni1 N10 N11 160.3(2) . . . . ?
N5 Ni1 N10 C9 -22.7(3) . . . . ?
N5 N6 C7 C8 3.8(5) . . . . ?
N5 N6 C7 C24 178.8(3) . . . . ?
N6 N5 C4 S1 2.0(4) . . . . ?
N6 N5 C4 N3 -177.3(3) . . . . ?
N6 C7 C8 C8 56.1(5) . . . 3_675 ?
N6 C7 C8 C9 -72.1(4) . . . . ?
N10 Ni1 N5 N6 -11.1(3) . . . . ?
N10 Ni1 N5 C4 -175.0(2) . . . . ?
N10 Ni1 N13 N14 -171.4(3) . . . . ?
N10 Ni1 N13 C12 8.4(2) . . . . ?
N10 N11 C12 S2 171.4(2) . . . . ?
N10 N11 C12 N13 -7.1(4) . . . . ?
N10 C9 C25 C26 56.2(5) . . . . ?
N10 C9 C25 C30 -128.4(4) . . . . ?
N11 N10 C9 C8 168.2(3) . . . . ?
N11 N10 C9 C25 -8.0(4) . . . . ?
N13 Ni1 N2 N3 168.8(2) . . . . ?
N13 Ni1 N2 C1 -7.2(3) . . . . ?
N13 Ni1 N10 N11 -12.6(2) . . . . ?
N13 Ni1 N10 C9 164.3(3) . . . . ?
N13 N14 C15 C1 -3.0(5) . . . . ?
N13 N14 C15 C31 176.9(3) . . . . ?
N14 N13 C12 S2 -1.5(4) . . . . ?
N14 N13 C12 N11 177.1(3) . . . . ?
N14 C15 C31 C32 -135.5(4) . . . . ?
N14 C15 C31 C36 38.9(5) . . . . ?
C1 N2 N3 C4 176.9(3) . . . . ?
C1 C15 C31 C32 44.4(5) . . . . ?
C1 C15 C31 C36 -141.1(4) . . . . ?
C1 C18 C19 C20 178.6(3) . . . . ?
C1 C18 C23 C22 -178.9(3) . . . . ?
C4 N5 N6 C7 -158.3(3) . . . . ?
C7 C8 C9 N10 71.0(4) . . . . ?
C7 C8 C9 C25 -112.6(3) . . . . ?
C8 C8 C9 N10 -58.3(5) 3_675 . . . ?
C8 C8 C9 C25 118.2(4) 3_675 . . . ?
C8 C9 C25 C26 -120.1(4) . . . . ?
C8 C9 C25 C30 55.3(4) . . . . ?
C9 N10 N11 C12 -163.7(3) . . . . ?
C9 C25 C26 C27 176.9(3) . . . . ?
C9 C25 C30 C29 -178.7(3) . . . . ?
C12 N13 N14 C15 177.8(3) . . . . ?
C15 C1 C18 C19 -118.1(4) . . . . ?
C15 C1 C18 C23 60.8(5) . . . . ?
C15 C31 C32 C33 175.8(4) . . . . ?
C15 C31 C36 C35 -176.5(4) . . . . ?
C16 S1 C4 N3 -10.8(3) . . . . ?
C16 S1 C4 N5 169.8(3) . . . . ?
C17 S2 C12 N11 -1.9(3) . . . . ?
C17 S2 C12 N13 176.6(3) . . . . ?
C18 C1 C15 N14 -175.2(3) . . . . ?
C18 C1 C15 C31 4.8(5) . . . . ?
C18 C19 C20 C21 0.7(6) . . . . ?
C19 C18 C23 C22 0.1(5) . . . . ?
C19 C20 C21 C22 -0.8(6) . . . . ?
C20 C21 C22 C23 0.5(5) . . . . ?
C21 C22 C23 C18 -0.1(5) . . . . ?
C23 C18 C19 C20 -0.4(5) . . . . ?
C24 C7 C8 C8 -118.8(4) . . . 3_675 ?
C24 C7 C8 C9 112.9(3) . . . . ?
C25 C26 C27 C28 0.9(6) . . . . ?
C26 C25 C30 C29 -3.1(5) . . . . ?
C26 C27 C28 C29 -1.9(6) . . . . ?
C27 C28 C29 C30 0.4(6) . . . . ?
C28 C29 C30 C25 2.1(6) . . . . ?
C30 C25 C26 C27 1.6(5) . . . . ?
C31 C32 C33 C34 -1.0(7) . . . . ?
C32 C31 C36 C35 -1.8(6) . . . . ?
C32 C33 C34 C35 1.3(7) . . . . ?
C33 C34 C35 C36 -1.9(7) . . . . ?
C34 C35 C36 C31 2.1(7) . . . . ?
C36 C31 C32 C33 1.3(6) . . . . ?

_smtbx_masks_special_details     
;
A solvent mask was calculated and 192 electrons were 
found in a volume of 710\%A^3^ in 1 void per unit cell. 
This is consistent with the presence of 1.6[CHCl3] per Formula Unit 
which account for 186 electrons per unit cell.
;
loop_
_smtbx_masks_void_nr
_smtbx_masks_void_average_x
_smtbx_masks_void_average_y
_smtbx_masks_void_average_z
_smtbx_masks_void_volume
_smtbx_masks_void_count_electrons
_smtbx_masks_void_content
1 -0.446 0.000 0.500 355.0 95.5 '1.6 CHCl3'
2 -0.218 0.500 0.000 355.0 95.5 '1.6 CHCl3'

_smtbx_masks_void_probe_radius   1.2
_smtbx_masks_void_truncation_radius 1.2
_shelx_res_file                  
;
TITL AnDoKK3_P21n in P21/n #14
    andokk3_p21n.res
    created by SHELXL-2018/3 at 17:55:31 on 05-Feb-2022
REM reset to P21/n #14
CELL 0.7 10.5994 14.0392 21.2185 90 100.9724 90
ZERR 2 0.0011 0.0014 0.0017 0 0.0039 0
LATT 1
SYMM 0.5-X,0.5+Y,0.5-Z
SFAC C H N Ni S
DISP C 0.0033 0.0016 11.1819
DISP H -0 0 0.6234
DISP N 0.0063 0.0031 18.9823
DISP Ni 0.3576 1.0944 4388.5253
DISP S 0.1212 0.1207 511.2011
UNIT 112 100 32 4 8

L.S. 26 0 0
PLAN  10
SIZE 0.02 0.03 0.04
TEMP -173.15
CONF
BOND
MORE -1
BOND $H
ABIN
fmap 2 53
acta
OMIT -3 50
REM <olex2.extras>
REM <selected_cif_records
REM  <bonds
REM   <row "$M">
REM  >
REM  <angles
REM   <row "$* $M $*">
REM  >
REM >
REM <HklSrc "%.\\AnDoKK3_P21n.hkl">
REM </olex2.extras>

WGHT    0.046400    0.438400
FVAR       0.09771
NI1   4    0.804914    0.968040    0.042544    11.00000    0.01550    0.02068 =
         0.01651    0.00084    0.00288    0.00126
S1    5    0.753314    1.141176    0.205254    11.00000    0.02461    0.03067 =
         0.02110   -0.00745    0.00234    0.00051
S2    5    0.962437    0.833035   -0.108647    11.00000    0.02054    0.02493 =
         0.02213   -0.00128    0.00758    0.00311
N2    3    0.897208    0.935158    0.121560    11.00000    0.01799    0.02243 =
         0.02080    0.00254    0.00515   -0.00186
N3    3    0.875259    0.989428    0.173275    11.00000    0.01985    0.02901 =
         0.01764   -0.00166    0.00275   -0.00255
N5    3    0.727833    1.055240    0.089630    11.00000    0.01472    0.02069 =
         0.01880    0.00063    0.00022    0.00010
N6    3    0.644443    1.132274    0.076849    11.00000    0.01737    0.02126 =
         0.01784   -0.00048    0.00552   -0.00045
N10   3    0.716350    0.989428   -0.042279    11.00000    0.01844    0.01947 =
         0.01784    0.00017    0.00800   -0.00011
N11   3    0.781823    0.955793   -0.090767    11.00000    0.01890    0.02439 =
         0.01855    0.00067    0.00781    0.00327
N13   3    0.902067    0.891797    0.002212    11.00000    0.01417    0.02559 =
         0.01849    0.00539    0.00209    0.00386
N14   3    0.995186    0.828979    0.023834    11.00000    0.01891    0.02079 =
         0.02563    0.00352    0.00537    0.00169
C1    1    0.987934    0.869351    0.136177    11.00000    0.01821    0.02176 =
         0.02235    0.00572    0.00180   -0.00324
C4    1    0.788508    1.054514    0.152068    11.00000    0.01641    0.02555 =
         0.01781    0.00003    0.00473   -0.00383
C7    1    0.551814    1.128998    0.028168    11.00000    0.01867    0.01778 =
         0.01962    0.00143    0.01041   -0.00095
C8    1    0.513736    1.046939   -0.017757    11.00000    0.01700    0.02170 =
         0.01733   -0.00028    0.00445    0.00186
AFIX  13
H8    2    0.429727    1.065643   -0.044997    11.00000   -1.20000
AFIX   0
C9    1    0.603042    1.026408   -0.064194    11.00000    0.01531    0.01833 =
         0.01875    0.00033    0.00245   -0.00150
C12   1    0.873924    0.900304   -0.063841    11.00000    0.01670    0.01922 =
         0.01966    0.00256    0.00565   -0.00115
C15   1    1.033007    0.817231    0.086031    11.00000    0.02028    0.01889 =
         0.02230    0.00574    0.00437    0.00129
C16   1    0.836604    1.091157    0.279810    11.00000    0.03212    0.04172 =
         0.02553   -0.00572    0.00552    0.00000
AFIX 137
H16A  2    0.928539    1.086530    0.279004    11.00000   -1.50000
H16B  2    0.802481    1.027519    0.285520    11.00000   -1.50000
H16C  2    0.824116    1.132203    0.315474    11.00000   -1.50000
AFIX   0
C17   1    0.881737    0.864968   -0.188495    11.00000    0.02644    0.03000 =
         0.02178   -0.00114    0.00525    0.00342
AFIX 137
H17A  2    0.915450    0.826249   -0.219982    11.00000   -1.50000
H17B  2    0.896606    0.932530   -0.196121    11.00000   -1.50000
H17C  2    0.789296    0.853480   -0.192779    11.00000   -1.50000
AFIX   0
C18   1    1.046627    0.853691    0.204849    11.00000    0.02342    0.01432 =
         0.02446    0.00260    0.00484    0.00082
C19   1    0.971794    0.819322    0.246426    11.00000    0.02151    0.03349 =
         0.02693    0.00235    0.00288   -0.00251
AFIX  43
H19   2    0.883096    0.807414    0.230889    11.00000   -1.20000
AFIX   0
C20   1    1.023596    0.801899    0.310313    11.00000    0.02676    0.03273 =
         0.02468    0.00852    0.00615    0.00019
AFIX  43
H20   2    0.971246    0.777582    0.338299    11.00000   -1.20000
AFIX   0
C21   1    1.153075    0.820384    0.333056    11.00000    0.03470    0.02463 =
         0.01972    0.00353    0.00236    0.00098
AFIX  43
H21   2    1.189278    0.809385    0.376950    11.00000   -1.20000
AFIX   0
C22   1    1.229080    0.854566    0.292235    11.00000    0.02093    0.02399 =
         0.02740    0.00159   -0.00120   -0.00003
AFIX  43
H22   2    1.317666    0.866598    0.307997    11.00000   -1.20000
AFIX   0
C23   1    1.176484    0.871623    0.227760    11.00000    0.01871    0.01970 =
         0.02644    0.00253    0.00435   -0.00140
AFIX  43
H23   2    1.229007    0.895338    0.199665    11.00000   -1.20000
AFIX   0
C24   1    0.463850    1.214624    0.018384    11.00000    0.02569    0.02373 =
         0.02243   -0.00115    0.00598    0.00442
AFIX 137
H24A  2    0.382262    1.198607    0.031119    11.00000   -1.50000
H24B  2    0.447709    1.233104   -0.026980    11.00000   -1.50000
H24C  2    0.504536    1.267687    0.044667    11.00000   -1.50000
AFIX   0
C25   1    0.553537    1.044276   -0.133016    11.00000    0.01417    0.02601 =
         0.01948    0.00385    0.00410    0.00088
C26   1    0.542758    0.974640   -0.180352    11.00000    0.02509    0.02816 =
         0.02238   -0.00143    0.00354   -0.00284
AFIX  43
H26   2    0.571967    0.911693   -0.169528    11.00000   -1.20000
AFIX   0
C27   1    0.489605    0.997157   -0.242998    11.00000    0.02778    0.04908 =
         0.02549   -0.00948    0.00610   -0.00506
AFIX  43
H27   2    0.481479    0.948948   -0.274935    11.00000   -1.20000
AFIX   0
C28   1    0.448069    1.087980   -0.260253    11.00000    0.02832    0.06114 =
         0.02162    0.01141    0.00276   -0.00301
AFIX  43
H28   2    0.414043    1.102747   -0.303869    11.00000   -1.20000
AFIX   0
C29   1    0.456244    1.157214   -0.213792    11.00000    0.03969    0.04030 =
         0.02565    0.01511    0.00575    0.00818
AFIX  43
H29   2    0.427254    1.220009   -0.225276    11.00000   -1.20000
AFIX   0
C30   1    0.506377    1.135717   -0.150634    11.00000    0.03184    0.02710 =
         0.02394    0.00590    0.00461    0.00468
AFIX  43
H30   2    0.509026    1.183404   -0.118643    11.00000   -1.20000
AFIX   0
C31   1    1.132517    0.740549    0.101173    11.00000    0.01941    0.02234 =
         0.02423   -0.00069   -0.00148    0.00164
C32   1    1.128193    0.672203    0.147863    11.00000    0.04095    0.03296 =
         0.02941    0.00226    0.00303    0.01290
AFIX  43
H32   2    1.063672    0.675830    0.173314    11.00000   -1.20000
AFIX   0
C33   1    1.217239    0.598401    0.157857    11.00000    0.05671    0.02825 =
         0.03457    0.00138   -0.00267    0.01061
AFIX  43
H33   2    1.213932    0.552693    0.190517    11.00000   -1.20000
AFIX   0
C34   1    1.309636    0.591128    0.120977    11.00000    0.03098    0.02706 =
         0.06028   -0.00169   -0.00961    0.01177
AFIX  43
H34   2    1.369235    0.539878    0.127307    11.00000   -1.20000
AFIX   0
C35   1    1.315398    0.658576    0.074754    11.00000    0.02871    0.03330 =
         0.07756    0.00426    0.01777    0.00414
AFIX  43
H35   2    1.380993    0.654782    0.049951    11.00000   -1.20000
AFIX   0
C36   1    1.226821    0.732028    0.063845    11.00000    0.02852    0.02489 =
         0.05129    0.00599    0.01486    0.00483
AFIX  43
H36   2    1.230331    0.776905    0.030713    11.00000   -1.20000
AFIX   0
HKLF 4


REM  AnDoKK3_P21n in P21/n #14
REM wR2 = 0.1160, GooF = S = 1.038, Restrained GooF = 1.038 for all data
REM R1 = 0.0459 for 4063 Fo > 4sig(Fo) and 0.0707 for all 5708 data
REM 355 parameters refined using 0 restraints

END

WGHT      0.0465      0.4373

REM Highest difference peak  0.300,  deepest hole -0.427,  1-sigma level  0.077
Q1    1   0.7224  0.9562 -0.0028  11.00000  0.05    0.30
Q2    1   0.3300  1.0407 -0.0398  11.00000  0.05    0.30
Q3    1   0.7878  0.8635  0.2389  11.00000  0.05    0.30
Q4    1   0.3874  1.2272 -0.0237  11.00000  0.05    0.29
Q5    1   0.4204  1.1054 -0.0989  11.00000  0.05    0.29
Q6    1   0.2392  1.2427  0.0208  11.00000  0.05    0.28
Q7    1   1.0206  0.6581  0.1549  11.00000  0.05    0.28
Q8    1   0.3981  0.9218 -0.2609  11.00000  0.05    0.27
Q9    1   0.9418  1.0135  0.0385  11.00000  0.05    0.27
Q10   1   0.7661  1.2049  0.1971  11.00000  0.05    0.27
;
_shelx_res_checksum              99262
_shelx_fab_file                  
;
-12 0 -4 0.9974 -0.7511
-12 0 -2 1.9380 0.0857
-12 0 0 3.4638 0.9390
-12 0 2 1.4541 1.4916
-12 0 4 -2.8310 1.5523
-12 0 6 -3.9206 1.2938
-12 0 8 -4.3434 0.6928
-12 0 10 -3.4677 -0.1632
-12 0 12 0.0913 -1.0058
-12 1 -4 -0.4047 -0.1511
-12 1 -3 -1.5341 0.0312
-12 1 -2 1.2393 -0.1449
-12 1 -1 -1.6901 -0.0030
-12 1 0 0.2769 -0.2040
-12 1 1 -2.5632 -0.0644
-12 1 2 -1.0451 -0.2174
-12 1 3 -1.2161 -0.1027
-12 1 4 -0.7705 -0.0182
-12 1 5 1.4613 -0.1197
-12 1 6 0.7299 0.1824
-12 1 7 2.8773 -0.0981
-12 1 8 1.6729 0.1756
-12 1 9 4.1955 -0.0774
-12 1 10 1.5927 0.1222
-12 1 11 3.2182 -0.0005
-12 1 12 0.7574 0.0848
-12 1 13 0.2408 0.0763
-12 2 -3 -2.3425 -0.1487
-12 2 -2 -0.2222 -0.0230
-12 2 -1 -0.6289 -0.2355
-12 2 0 0.0942 -0.2603
-12 2 1 1.8537 -0.1179
-12 2 2 3.5827 -0.4699
-12 2 3 2.6102 0.0361
-12 2 4 3.6054 -0.4850
-12 2 5 0.8370 0.0561
-12 2 6 0.5224 -0.4155
-12 2 7 -2.0534 0.1720
-12 2 8 -2.0272 -0.2523
-12 2 9 -3.2219 0.2922
-12 2 10 -4.4367 0.0811
-12 2 11 -1.4975 0.2551
-12 2 12 -3.1826 0.3444
-12 3 -2 0.3381 0.0478
-12 3 -1 2.5198 0.0041
-12 3 0 -2.6076 0.1538
-12 3 1 -0.8109 -0.0685
-12 3 2 -2.6270 0.0814
-12 3 3 -3.7494 -0.0694
-12 3 4 -2.3820 0.0277
-12 3 5 -2.6054 -0.0642
-12 3 6 -0.2860 -0.0094
-12 3 7 -0.7332 -0.0103
-12 3 8 2.2728 -0.0691
-12 3 9 1.4394 0.0661
-12 3 10 2.1968 -0.1035
-12 3 11 3.0273 0.0691
-12 3 12 -0.6798 -0.0403
-12 4 -1 2.4174 0.1012
-12 4 0 -2.2845 0.1068
-12 4 1 1.5498 0.0929
-12 4 2 0.4738 0.2214
-12 4 3 0.9061 -0.0193
-12 4 4 1.1776 0.2101
-12 4 5 1.3994 -0.0700
-12 4 6 1.1887 0.2141
-12 4 7 0.6623 -0.1657
-12 4 8 0.8795 0.1715
-12 4 9 -1.1627 -0.2498
-12 4 10 -1.0621 -0.0252
-12 5 0 0.1751 -0.0062
-12 5 1 0.6612 0.0431
-12 5 2 0.9304 -0.0178
-12 5 3 -0.7036 0.1246
-12 5 4 1.2368 -0.0097
-12 5 5 -0.7353 0.1626
-12 5 6 -0.4061 -0.0602
-12 5 7 -0.5445 0.0411
-12 5 8 -0.4768 -0.0030
-12 5 9 0.9994 -0.0857
-11 0 -7 1.4555 -0.6851
-11 0 -5 0.3979 -1.6420
-11 0 -3 -1.9429 -1.6542
-11 0 -1 -2.7392 -1.2406
-11 0 1 0.2174 -0.6516
-11 0 3 -0.2507 0.1941
-11 0 5 -3.0408 1.0645
-11 0 7 -2.7451 1.7222
-11 0 9 -3.9632 1.7878
-11 0 11 -4.9023 1.2302
-11 0 13 -1.4012 0.4148
-11 0 15 0.0413 -0.4226
-11 0 17 -0.3320 -1.0253
-11 1 -8 -1.2746 -0.0674
-11 1 -7 -0.6024 0.1741
-11 1 -6 -0.1630 0.1443
-11 1 -5 -2.2781 0.1236
-11 1 -4 0.9366 0.1512
-11 1 -3 -1.4072 -0.0049
-11 1 -2 2.0404 0.0637
-11 1 -1 -0.1664 -0.1259
-11 1 0 2.0400 0.0624
-11 1 1 -0.6035 -0.2480
-11 1 2 1.1646 0.0777
-11 1 3 -0.9913 -0.2802
-11 1 4 1.7610 0.0558
-11 1 5 -1.4917 -0.1056
-11 1 6 2.1717 -0.0577
-11 1 7 -1.2362 0.0187
-11 1 8 1.6151 -0.0946
-11 1 9 -0.9886 -0.0442
-11 1 10 3.0414 -0.0764
-11 1 11 -1.3374 0.0094
-11 1 12 3.0726 -0.0653
-11 1 13 -0.9044 0.1598
-11 1 14 0.3777 -0.0110
-11 1 15 -1.1110 0.2262
-11 1 16 0.0874 -0.0658
-11 2 -8 3.1044 0.1768
-11 2 -7 -0.8067 0.0871
-11 2 -6 5.2193 0.1065
-11 2 -5 -2.1437 0.4376
-11 2 -4 3.1229 -0.0090
-11 2 -3 -1.6891 0.4841
-11 2 -2 -0.0559 -0.0708
-11 2 -1 -2.4811 0.3764
-11 2 0 -0.2729 -0.2051
-11 2 1 -3.8841 0.2371
-11 2 2 1.1375 -0.2320
-11 2 3 -1.8056 -0.0976
-11 2 4 2.4599 -0.1748
-11 2 5 -0.2407 -0.3456
-11 2 6 2.7823 -0.1974
-11 2 7 0.1809 -0.5097
-11 2 8 1.6180 -0.0590
-11 2 9 0.6653 -0.6165
-11 2 10 0.4080 0.1686
-11 2 11 -1.5421 -0.3949
-11 2 12 -0.2941 0.2300
-11 2 13 -1.4605 -0.1037
-11 2 14 0.6016 0.2169
-11 2 15 1.6621 0.1104
-11 2 16 2.3923 0.1673
-11 3 -7 -6.5220 -0.0197
-11 3 -6 2.9923 0.0442
-11 3 -5 -3.3045 0.0231
-11 3 -4 2.9758 0.0616
-11 3 -3 1.7852 -0.0390
-11 3 -2 2.4888 0.1241
-11 3 -1 0.8102 0.0183
-11 3 0 3.8194 0.0687
-11 3 1 -1.0269 0.1192
-11 3 2 1.7951 -0.0083
-11 3 3 -1.5464 0.0675
-11 3 4 -1.0363 -0.0648
-11 3 5 -2.4406 0.0472
-11 3 6 -1.1187 -0.1283
-11 3 7 -1.9938 0.0842
-11 3 8 -1.5810 -0.1023
-11 3 9 -0.1314 0.0561
-11 3 10 -0.9599 -0.0671
-11 3 11 1.4514 -0.0188
-11 3 12 0.9487 -0.0396
-11 3 13 1.2018 -0.0220
-11 3 14 -0.9801 0.0672
-11 3 15 -1.2255 0.0303
-11 3 16 -3.1504 0.1351
-11 4 -7 -0.6238 -0.0119
-11 4 -6 1.1434 -0.1548
-11 4 -5 -2.5670 -0.1480
-11 4 -4 -4.3055 0.0411
-11 4 -3 -1.2209 -0.1974
-11 4 -2 -3.3960 0.0903
-11 4 -1 -2.3846 -0.1791
-11 4 0 0.7686 0.0922
-11 4 1 -1.4486 -0.1351
-11 4 2 0.4413 0.2073
-11 4 3 1.7520 0.0030
-11 4 4 0.0900 0.1915
-11 4 5 1.6792 0.1606
-11 4 6 0.8749 0.1503
-11 4 7 1.1114 0.2445
-11 4 8 0.5874 0.0366
-11 4 9 1.6385 0.3053
-11 4 10 -0.4399 -0.1575
-11 4 11 0.5665 0.2339
-11 4 12 -1.7315 -0.1617
-11 4 13 -0.6083 0.0495
-11 4 14 -0.5837 -0.1764
-11 4 15 0.3057 -0.0661
-11 5 -6 0.1013 -0.0512
-11 5 -5 4.6617 -0.1005
-11 5 -4 -0.6358 -0.1070
-11 5 -3 5.0034 -0.0194
-11 5 -2 0.5981 -0.1701
-11 5 -1 2.0904 0.0740
-11 5 0 1.9871 -0.1237
-11 5 1 0.7317 0.0129
-11 5 2 -0.6496 0.0109
-11 5 3 0.6634 0.0007
-11 5 4 -2.1734 0.0546
-11 5 5 0.3345 0.0099
-11 5 6 -1.2473 0.1215
-11 5 7 0.1494 -0.0802
-11 5 8 -1.3849 0.1558
-11 5 9 -0.0337 -0.0604
-11 5 10 -0.7699 0.0733
-11 5 11 0.3298 -0.0403
-11 5 12 1.0121 0.0356
-11 5 13 0.2556 -0.1272
-11 5 14 1.4100 -0.0231
-11 6 -5 1.2351 0.0175
-11 6 -4 -3.5882 -0.0169
-11 6 -3 -0.0673 0.0537
-11 6 -2 -2.8921 -0.0552
-11 6 -1 -2.4692 0.0883
-11 6 0 -1.8873 -0.0674
-11 6 1 -1.8188 0.0263
-11 6 2 -0.2949 -0.1189
-11 6 3 0.0150 0.0030
-11 6 4 0.7933 -0.1055
-11 6 5 0.6531 -0.0208
-11 6 6 0.1691 -0.1006
-11 6 7 1.0851 -0.0893
-11 6 8 -1.2517 -0.0380
-11 6 9 1.1209 -0.1066
-11 6 10 -0.8232 0.0706
-11 6 11 -0.8763 -0.1074
-11 6 12 2.3500 0.1003
-11 6 13 -1.9885 -0.0862
-11 7 -3 1.4244 0.0542
-11 7 -2 1.9350 0.1177
-11 7 -1 1.2671 -0.0958
-11 7 0 2.7349 0.1135
-11 7 1 0.6587 -0.0823
-11 7 2 3.1050 0.0294
-11 7 3 -0.6429 -0.1193
-11 7 4 2.1839 -0.0346
-11 7 5 -2.2517 -0.1011
-11 7 6 0.6267 -0.0733
-11 7 7 -1.0655 0.0385
-11 7 8 -0.3856 -0.1095
-11 7 9 1.2026 0.0655
-11 7 10 -0.5386 -0.0593
-11 7 11 -1.2714 0.1081
-11 8 0 -2.2934 0.0421
-11 8 1 -3.3386 0.0495
-11 8 2 -2.1400 0.0370
-11 8 3 -3.2198 -0.0022
-11 8 4 0.8209 0.0659
-11 8 5 -2.0606 -0.0480
-11 8 6 3.6137 0.0674
-11 8 7 -1.4265 -0.0263
-11 8 8 2.3397 0.0681
-11 8 9 -0.7062 -0.0382
-10 0 -8 -1.2571 0.7346
-10 0 -6 1.2933 0.9225
-10 0 -4 2.2467 -0.3706
-10 0 -2 -2.1955 -1.1944
-10 0 0 -5.1187 -1.5871
-10 0 2 -0.2252 -1.8859
-10 0 4 3.3715 -1.4707
-10 0 6 1.4870 -0.4650
-10 0 8 -1.9599 0.5982
-10 0 10 -5.8607 1.3497
-10 0 12 -5.3702 1.6615
-10 0 14 -1.5232 1.6150
-10 0 16 -1.6201 1.1411
-10 0 18 -0.4783 0.3687
-10 1 -9 2.5890 0.8766
-10 1 -8 -1.4963 0.1426
-10 1 -7 0.3989 -0.0770
-10 1 -6 -2.3748 0.3097
-10 1 -5 -1.5692 -0.0492
-10 1 -4 -3.0861 0.3635
-10 1 -3 0.0467 0.0854
-10 1 -2 -0.6981 0.2263
-10 1 -1 2.8193 0.0106
-10 1 0 1.0196 0.0131
-10 1 1 2.0660 0.0678
-10 1 2 0.6649 -0.0912
-10 1 3 -1.1089 0.1522
-10 1 4 -0.2124 -0.1019
-10 1 5 -1.9090 0.1301
-10 1 6 -2.7922 -0.1062
-10 1 7 0.4867 0.0136
-10 1 8 -2.8067 -0.1829
-10 1 9 3.0617 -0.0268
-10 1 10 0.3546 -0.2586
-10 1 11 3.7506 -0.0253
-10 1 12 1.2644 -0.0864
-10 1 13 1.8479 -0.0988
-10 1 14 0.2522 0.1290
-10 1 15 0.0705 -0.1002
-10 1 16 -2.3807 0.1470
-10 1 17 1.0891 -0.1042
-10 1 18 -2.5000 0.1108
-10 1 19 0.8614 -0.1166
-10 2 -9 -2.3405 -0.1455
-10 2 -8 -1.1129 -0.4021
-10 2 -7 1.5107 0.0936
-10 2 -6 1.1675 -0.2848
-10 2 -5 5.5654 0.2878
-10 2 -4 0.6161 0.0484
-10 2 -3 4.9256 0.1611
-10 2 -2 -0.1751 0.3312
-10 2 -1 0.8580 0.1289
-10 2 0 -0.1909 0.4662
-10 2 1 -1.8236 0.0644
-10 2 2 -0.8106 0.5815
-10 2 3 -1.5705 -0.1631
-10 2 4 0.2631 0.4238
-10 2 5 1.5970 -0.2554
-10 2 6 0.3949 0.1478
-10 2 7 4.3104 -0.2647
-10 2 8 -0.4146 -0.1284
-10 2 9 2.2265 -0.1975
-10 2 10 0.8375 -0.4477
-10 2 11 -1.2267 -0.0829
-10 2 12 0.6171 -0.5216
-10 2 13 -2.1345 -0.0485
-10 2 14 0.5236 -0.4534
-10 2 15 -0.6134 0.0853
-10 2 16 1.5133 -0.3513
-10 2 17 1.9814 0.2625
-10 2 18 -1.8250 -0.0943
-10 2 19 0.9304 0.2845
-10 3 -9 -0.1039 -0.2858
-10 3 -8 2.8688 0.0099
-10 3 -7 -2.3859 -0.1541
-10 3 -6 -3.5153 -0.1790
-10 3 -5 -1.8610 -0.0553
-10 3 -4 -4.6803 -0.1095
-10 3 -3 -1.4472 0.0366
-10 3 -2 -1.1948 -0.0239
-10 3 -1 -1.5166 0.1381
-10 3 0 1.0953 -0.0602
-10 3 1 -0.1985 0.1252
-10 3 2 1.5303 0.0083
-10 3 3 -0.4135 0.0773
-10 3 4 -0.0097 0.0335
-10 3 5 -0.8831 0.0252
-10 3 6 -2.5642 0.0007
-10 3 7 -0.9950 -0.0431
-10 3 8 -2.5110 0.0397
-10 3 9 -3.2640 -0.0644
-10 3 10 0.1473 0.0549
-10 3 11 -3.6765 -0.1344
-10 3 12 2.5477 0.0282
-10 3 13 -1.5134 -0.1545
-10 3 14 3.0740 0.0204
-10 3 15 -0.8976 -0.0266
-10 3 16 1.4541 0.0153
-10 3 17 0.4822 0.0609
-10 3 18 -0.7194 -0.0004
-10 4 -9 -1.5116 0.1256
-10 4 -8 2.6350 0.1455
-10 4 -7 0.0302 0.0263
-10 4 -6 2.0630 0.1592
-10 4 -5 0.7417 -0.1664
-10 4 -4 1.2757 0.0257
-10 4 -3 -2.7872 -0.1584
-10 4 -2 3.1922 -0.1276
-10 4 -1 -3.9034 -0.0969
-10 4 0 2.1229 -0.1865
-10 4 1 -1.0225 -0.0552
-10 4 2 1.4000 -0.2670
-10 4 3 0.7669 0.1206
-10 4 4 1.9663 -0.2174
-10 4 5 1.6986 0.2127
-10 4 6 1.0723 -0.0395
-10 4 7 1.0604 0.2254
-10 4 8 2.4813 0.0317
-10 4 9 -1.0075 0.2215
-10 4 10 4.2536 0.1478
-10 4 11 -2.0700 0.1074
-10 4 12 3.0563 0.2641
-10 4 13 -3.4537 0.0193
-10 4 14 1.0068 0.2029
-10 4 15 -3.2241 -0.0843
-10 4 16 -2.3514 0.1372
-10 4 17 0.3411 -0.2002
-10 4 18 -4.3344 0.0839
-10 5 -9 -0.7029 0.1436
-10 5 -8 -1.1949 -0.0509
-10 5 -7 -1.2605 0.1589
-10 5 -6 0.9137 -0.0291
-10 5 -5 -0.1316 0.0527
-10 5 -4 4.2231 -0.0484
-10 5 -3 -2.5675 -0.0209
-10 5 -2 6.1114 -0.0678
-10 5 -1 -2.9751 -0.1443
-10 5 0 4.0937 0.0167
-10 5 1 -0.6143 -0.1940
-10 5 2 0.3678 0.0208
-10 5 3 -0.7120 -0.0944
-10 5 4 -2.5908 0.0327
-10 5 5 -0.8645 -0.0970
-10 5 6 -2.0940 0.1129
-10 5 7 -0.7588 -0.0424
-10 5 8 1.7902 0.0652
-10 5 9 -2.6180 0.1228
-10 5 10 3.5041 0.0151
-10 5 11 -2.7509 0.1614
-10 5 12 2.9293 -0.0131
-10 5 13 -0.3988 0.1603
-10 5 14 2.5087 -0.0939
-10 5 15 1.8797 0.0998
-10 5 16 0.0445 -0.0919
-10 5 17 4.6212 -0.0608
-10 6 -9 0.5217 -0.0935
-10 6 -8 1.0859 -0.0003
-10 6 -7 0.9212 -0.0267
-10 6 -6 0.3393 -0.0185
-10 6 -5 -1.5465 0.0817
-10 6 -4 1.6160 -0.0331
-10 6 -3 -4.4000 0.0847
-10 6 -2 1.6572 0.0070
-10 6 -1 -4.6312 0.0960
-10 6 0 -1.0863 0.0973
-10 6 1 -2.9645 0.0413
-10 6 2 -2.1203 0.0687
-10 6 3 1.0436 -0.0851
-10 6 4 -1.2654 0.0529
-10 6 5 3.9858 -0.1425
-10 6 6 -0.6539 0.0639
-10 6 7 1.0584 -0.1788
-10 6 8 0.1389 0.0130
-10 6 9 -4.0878 -0.1847
-10 6 10 1.1871 -0.0075
-10 6 11 -5.1152 -0.1025
-10 6 12 -0.4876 -0.0396
-10 6 13 -1.4766 -0.0449
-10 6 14 -3.4222 -0.1063
-10 6 15 1.7041 0.0193
-10 6 16 -3.3075 -0.0826
-10 7 -7 -1.3769 -0.1082
-10 7 -6 -0.6258 0.0616
-10 7 -5 -1.6590 -0.0596
-10 7 -4 1.5266 0.1584
-10 7 -3 -1.1046 0.0297
-10 7 -2 2.4959 0.1121
-10 7 -1 0.9931 0.0902
-10 7 0 1.6693 0.0179
-10 7 1 2.5650 0.1414
-10 7 2 0.7706 0.0169
-10 7 3 2.9428 0.1167
-10 7 4 -1.0576 -0.0737
-10 7 5 1.8665 0.0810
-10 7 6 -2.1667 -0.1717
-10 7 7 1.0894 0.0492
-10 7 8 0.3789 -0.1119
-10 7 9 1.7619 -0.0746
-10 7 10 3.9417 -0.0718
-10 7 11 1.9267 -0.1483
-10 7 12 3.0881 0.0008
-10 7 13 3.3347 -0.1270
-10 7 14 -0.3574 0.1677
-10 7 15 4.8493 -0.0811
-10 8 -6 1.8809 -0.0570
-10 8 -5 -0.8119 -0.0259
-10 8 -4 2.0878 -0.0171
-10 8 -3 0.4113 -0.0500
-10 8 -2 0.9056 -0.0131
-10 8 -1 0.8718 -0.0255
-10 8 0 -1.0561 -0.0251
-10 8 1 -0.4113 -0.0198
-10 8 2 -2.5501 0.0335
-10 8 3 -2.3397 0.0270
-10 8 4 -1.6799 0.0154
-10 8 5 -2.0356 0.0853
-10 8 6 0.0625 -0.0349
-10 8 7 0.1800 0.0873
-10 8 8 -1.2111 -0.0277
-10 8 9 0.4030 0.0891
-10 8 10 -3.8793 -0.0555
-10 8 11 -0.7856 0.1063
-10 8 12 -4.3110 -0.0449
-10 8 13 -2.2544 0.0838
-10 8 14 -3.6641 0.0223
-10 9 -4 -1.8842 -0.1114
-10 9 -3 -2.1835 -0.0122
-10 9 -2 -3.3625 -0.1082
-10 9 -1 0.3976 -0.0184
-10 9 0 0.1160 -0.0784
-10 9 1 2.1943 -0.0662
-10 9 2 3.4135 -0.0415
-10 9 3 0.5476 -0.0679
-10 9 4 4.3671 0.0523
-10 9 5 -1.0892 -0.0388
-10 9 6 2.3811 0.1277
-10 9 7 -0.4067 -0.0519
-10 9 8 -0.6627 0.1227
-10 9 9 1.4852 0.0278
-10 9 10 -1.1236 0.0857
-10 9 11 3.5864 0.0831
-10 9 12 1.1411 0.0216
-10 10 -1 2.1217 -0.0477
-10 10 0 -2.2521 -0.0494
-10 10 1 -2.7641 -0.0002
-10 10 2 -0.2044 -0.0842
-10 10 3 -4.4680 0.0358
-10 10 4 1.2902 -0.0471
-10 10 5 -3.0833 0.0167
-10 10 6 -0.7509 0.0096
-10 10 7 -0.6006 0.0169
-10 10 8 -1.0735 0.0016
-9 0 -7 -9.5118 0.6193
-9 0 -5 -5.7092 1.9665
-9 0 -3 2.2144 1.4396
-9 0 -1 2.0615 0.4183
-9 0 1 -5.0059 -0.5154
-9 0 3 -7.2425 -1.5704
-9 0 5 -5.0990 -1.9904
-9 0 7 -1.3795 -1.7370
-9 0 9 1.4699 -1.1841
-9 0 11 0.1323 -0.3432
-9 0 13 0.5722 0.6092
-9 0 15 2.0959 1.4472
-9 0 17 -0.3231 1.7897
-9 0 19 1.5983 1.5111
-9 0 21 5.4233 0.8480
-9 1 -8 6.2569 0.7936
-9 1 -7 0.5649 0.0369
-9 1 -6 6.5670 0.0259
-9 1 -5 0.4157 0.1565
-9 1 -4 1.5612 -0.1190
-9 1 -3 -1.2024 0.3074
-9 1 -2 -1.3508 -0.0016
-9 1 -1 -0.8353 0.2835
-9 1 0 1.3735 -0.0127
-9 1 1 -0.2979 0.1223
-9 1 2 4.9918 0.0757
-9 1 3 0.3334 0.1493
-9 1 4 5.6602 0.1295
-9 1 5 1.7468 0.1947
-9 1 6 3.0603 0.1085
-9 1 7 -0.2725 -0.0162
-9 1 8 0.2438 0.0886
-9 1 9 -1.9677 -0.2263
-9 1 10 0.1853 0.0692
-9 1 11 0.0326 -0.2623
-9 1 12 0.2513 0.0597
-9 1 13 0.6528 -0.1358
-9 1 14 -1.5479 -0.0190
-9 1 15 0.4650 -0.0251
-9 1 16 -2.3636 -0.1157
-9 1 17 -1.5318 -0.0500
-9 1 18 -1.9395 -0.1219
-9 1 19 -4.6828 -0.0345
-9 1 20 -2.1806 -0.0641
-9 1 21 -0.6788 0.0825
-9 2 -8 -1.2511 -0.3645
-9 2 -7 -2.9591 -0.1546
-9 2 -6 -2.8737 -0.1915
-9 2 -5 -1.5267 -0.5108
-9 2 -4 -1.2505 0.1987
-9 2 -3 -0.4023 -0.4589
-9 2 -2 2.1601 0.2018
-9 2 -1 -0.5903 -0.1259
-9 2 0 3.5125 0.2644
-9 2 1 -0.9524 0.1045
-9 2 2 1.4342 0.3431
-9 2 3 -3.2931 0.4284
-9 2 4 -1.3604 0.0329
-9 2 5 -3.7889 0.5965
-9 2 6 -1.0637 -0.1402
-9 2 7 -2.0960 0.5135
-9 2 8 1.2877 -0.1398
-9 2 9 -1.4514 0.3785
-9 2 10 1.2213 -0.2345
-9 2 11 -0.2224 0.1028
-9 2 12 0.3540 -0.2730
-9 2 13 1.0078 -0.2162
-9 2 14 0.8232 -0.2718
-9 2 15 2.9488 -0.4493
-9 2 16 0.9595 -0.1392
-9 2 17 5.4849 -0.5182
-9 2 18 2.1759 0.0965
-9 2 19 2.6340 -0.4185
-9 2 20 2.4332 0.1930
-9 2 21 -1.1991 -0.3210
-9 3 -8 0.2314 -0.3270
-9 3 -7 1.9085 0.0206
-9 3 -6 -0.6247 -0.2917
-9 3 -5 2.0713 -0.1760
-9 3 -4 -0.9516 -0.1874
-9 3 -3 0.0929 -0.1575
-9 3 -2 -0.7059 -0.1158
-9 3 -1 -2.6067 0.0005
-9 3 0 -0.6236 -0.0097
-9 3 1 -2.6251 -0.1052
-9 3 2 0.5802 0.0408
-9 3 3 -0.5940 -0.0832
-9 3 4 1.7744 0.0742
-9 3 5 -0.2715 0.0026
-9 3 6 2.6124 0.1169
-9 3 7 -1.1035 -0.0524
-9 3 8 2.0885 0.0907
-9 3 9 -1.0566 0.0036
-9 3 10 -0.6031 0.0390
-9 3 11 -1.0115 0.0533
-9 3 12 -1.9586 -0.0679
-9 3 13 -1.4705 0.0067
-9 3 14 -3.5560 -0.1162
-9 3 15 -1.2392 0.0288
-9 3 16 -6.0543 -0.0645
-9 3 17 -0.2552 0.0286
-9 3 18 -3.7120 -0.0723
-9 3 19 0.0782 0.0225
-9 3 20 -0.2601 -0.0457
-9 4 -8 2.1285 0.2447
-9 4 -7 1.3770 0.0419
-9 4 -6 1.1304 0.2220
-9 4 -5 1.5508 0.2137
-9 4 -4 0.0468 -0.0328
-9 4 -3 0.2279 0.2161
-9 4 -2 -0.7580 -0.2177
-9 4 -1 1.1125 0.0823
-9 4 0 -1.4323 -0.2188
-9 4 1 0.9420 0.0035
-9 4 2 -0.2182 -0.2200
-9 4 3 0.5660 -0.1491
-9 4 4 1.7303 -0.0749
-9 4 5 -0.0358 -0.2632
-9 4 6 2.8957 0.1083
-9 4 7 -1.4343 -0.1850
-9 4 8 1.9136 0.1482
-9 4 9 0.5237 -0.1561
-9 4 10 0.2769 0.1938
-9 4 11 2.7586 -0.0867
-9 4 12 0.5350 0.2654
-9 4 13 3.9258 0.0916
-9 4 14 -0.0801 0.2511
-9 4 15 6.6545 0.1677
-9 4 16 -0.9336 0.0917
-9 4 17 4.0817 0.2243
-9 4 18 0.8215 -0.0530
-9 4 19 -1.1408 0.2241
-9 4 20 0.3927 -0.1070
-9 5 -8 -0.3243 0.1620
-9 5 -7 -3.0834 0.0771
-9 5 -6 -1.2830 0.2502
-9 5 -5 -0.8115 0.0721
-9 5 -4 0.6430 0.1977
-9 5 -3 0.8861 0.0358
-9 5 -2 0.1653 0.1497
-9 5 -1 2.8100 -0.0603
-9 5 0 -1.2134 0.0425
-9 5 1 3.6602 -0.0137
-9 5 2 -0.7806 -0.0891
-9 5 3 0.8987 -0.0033
-9 5 4 -0.8050 -0.0952
-9 5 5 -3.3580 -0.0608
-9 5 6 -0.5516 -0.1694
-9 5 7 -4.3248 0.0350
-9 5 8 -0.4411 -0.2100
-9 5 9 -1.0119 0.1224
-9 5 10 -2.3888 -0.0460
-9 5 11 1.4751 0.1213
-9 5 12 -4.1237 0.0768
-9 5 13 2.1662 0.0615
-9 5 14 -4.5436 0.1246
-9 5 15 1.6684 -0.0195
-9 5 16 -3.3562 0.1329
-9 5 17 -2.0968 -0.0323
-9 5 18 0.7722 0.0441
-9 5 19 -3.4478 -0.0806
-9 6 -8 0.1636 -0.1225
-9 6 -7 1.1235 -0.0042
-9 6 -6 0.1247 -0.1404
-9 6 -5 0.3849 -0.0385
-9 6 -4 -0.4447 -0.0231
-9 6 -3 0.4780 -0.0741
-9 6 -2 -1.6033 0.0805
-9 6 -1 0.9162 -0.0776
-9 6 0 -3.3657 0.1489
-9 6 1 -0.3839 -0.0001
-9 6 2 -3.8183 0.1422
-9 6 3 -0.8459 0.0213
-9 6 4 0.2635 0.0577
-9 6 5 0.1991 0.0454
-9 6 6 5.1863 -0.0139
-9 6 7 0.7739 0.0857
-9 6 8 4.5197 -0.0864
-9 6 9 1.0111 0.0368
-9 6 10 0.2008 -0.1930
-9 6 11 3.0590 0.0024
-9 6 12 -3.3740 -0.2130
-9 6 13 3.9355 0.0120
-9 6 14 -2.7859 -0.1674
-9 6 15 0.3437 -0.0226
-9 6 16 3.0566 -0.1151
-9 6 17 -2.8221 -0.0714
-9 6 18 5.9721 0.0111
-9 7 -8 -1.1387 -0.0570
-9 7 -7 1.2724 -0.1064
-9 7 -6 -1.8408 -0.1043
-9 7 -5 0.5601 -0.0488
-9 7 -4 -1.3694 -0.1258
-9 7 -3 1.4688 0.0641
-9 7 -2 -1.3532 -0.1017
-9 7 -1 2.4774 0.0847
-9 7 0 -0.1267 -0.0536
-9 7 1 2.1476 0.0581
-9 7 2 1.3490 0.0484
-9 7 3 0.2771 0.1076
-9 7 4 1.2528 0.1015
-9 7 5 -2.8486 0.0717
-9 7 6 -0.0831 0.1127
-9 7 7 -4.5728 -0.0804
-9 7 8 -0.7191 0.1551
-9 7 9 -3.6960 -0.1336
-9 7 10 -0.5751 0.0878
-9 7 11 -1.0049 -0.1464
-9 7 12 -1.7966 -0.0289
-9 7 13 1.0209 -0.1461
-9 7 14 -0.6218 -0.0809
-9 7 15 -0.8607 0.0022
-9 7 16 3.7455 -0.1036
-9 7 17 -4.3233 0.1082
-9 8 -8 0.3301 -0.0292
-9 8 -7 1.6224 -0.0382
-9 8 -6 -0.8979 0.0466
-9 8 -5 0.4885 -0.0521
-9 8 -4 -2.2944 0.0225
-9 8 -3 0.5979 -0.0033
-9 8 -2 -1.3035 -0.0036
-9 8 -1 1.9626 0.0166
-9 8 0 0.6010 -0.0165
-9 8 1 0.9774 -0.0007
-9 8 2 2.2861 -0.0607
-9 8 3 -1.3829 0.0381
-9 8 4 3.0954 -0.0669
-9 8 5 -1.3423 0.0377
-9 8 6 2.1949 -0.0010
-9 8 7 0.3612 0.0003
-9 8 8 2.3515 0.0321
-9 8 9 0.6231 0.0219
-9 8 10 3.5956 0.0383
-9 8 11 -0.1579 0.0195
-9 8 12 3.3533 0.0911
-9 8 13 -0.7654 -0.0106
-9 8 14 1.7004 0.1285
-9 8 15 -1.6057 -0.0237
-9 8 16 -0.0660 0.1019
-9 9 -8 -1.3174 0.0145
-9 9 -7 -0.9613 0.1132
-9 9 -6 0.0801 0.0267
-9 9 -5 2.4807 0.0431
-9 9 -4 0.8806 0.0400
-9 9 -3 0.2454 -0.0478
-9 9 -2 -1.5224 0.0315
-9 9 -1 -3.7539 -0.0803
-9 9 0 -2.3543 0.0339
-9 9 1 -3.7491 -0.1075
-9 9 2 0.3922 -0.0353
-9 9 3 -3.3254 -0.0982
-9 9 4 1.1033 -0.0536
-9 9 5 -2.9033 -0.0257
-9 9 6 -0.3006 -0.0162
-9 9 7 -1.7361 0.0513
-9 9 8 -0.2747 -0.0645
-9 9 9 -2.3041 0.1404
-9 9 10 0.2107 -0.0535
-9 9 11 -2.7674 0.1781
-9 9 12 0.6463 -0.0276
-9 9 13 -1.7056 0.1502
-9 9 14 0.4919 -0.0714
-9 9 15 0.0767 0.0586
-9 10 -6 0.4126 0.0135
-9 10 -5 0.4823 0.0855
-9 10 -4 -0.3152 0.0037
-9 10 -3 -1.1565 0.0891
-9 10 -2 3.8282 -0.0367
-9 10 -1 -0.2268 0.0506
-9 10 0 5.2458 -0.0379
-9 10 1 -0.5130 0.0069
-9 10 2 2.8041 -0.0202
-9 10 3 -0.3074 -0.0388
-9 10 4 2.4242 -0.0235
-9 10 5 2.1336 -0.0608
-9 10 6 3.5096 0.0131
-9 10 7 1.4080 -0.0384
-9 10 8 2.7828 0.0421
-9 10 9 -0.9212 -0.0583
-9 10 10 1.3193 0.0286
-9 10 11 -0.7008 -0.0862
-9 10 12 0.0080 0.0177
-9 10 13 0.6447 -0.0182
-9 11 -3 -1.0381 0.0139
-9 11 -2 3.4114 -0.0332
-9 11 -1 -3.8047 0.0256
-9 11 0 1.0213 0.0178
-9 11 1 -3.2310 0.0447
-9 11 2 -0.0687 0.0380
-9 11 3 -0.9521 0.0822
-9 11 4 -1.7708 -0.0156
-9 11 5 -2.8283 0.0004
-9 11 6 -3.0800 -0.0597
-9 11 7 -4.1058 -0.0946
-9 11 8 -1.0148 -0.0137
-9 11 9 -0.9826 -0.1087
-9 11 10 0.4366 0.0659
-9 12 2 -0.9979 0.0813
-9 12 3 1.3103 0.0345
-9 12 4 0.3173 0.0380
-9 12 5 1.9978 0.0796
-8 0 -6 -8.7915 -0.1989
-8 0 -4 -5.9454 1.3696
-8 0 -2 4.0656 2.2221
-8 0 0 9.3307 1.8334
-8 0 2 4.1573 1.1276
-8 0 4 -2.3637 0.1701
-8 0 6 -6.9403 -0.7792
-8 0 8 -7.1061 -1.5690
-8 0 10 -2.2978 -2.0523
-8 0 12 0.2395 -1.8250
-8 0 14 1.1916 -1.0428
-8 0 16 -0.1241 0.0010
-8 0 18 -4.4273 0.9107
-8 0 20 -0.5781 1.3565
-8 0 22 5.4849 1.5404
-8 1 -7 6.0980 -0.1056
-8 1 -6 0.9240 -0.1264
-8 1 -5 5.5561 0.0299
-8 1 -4 1.5850 -0.1376
-8 1 -3 -0.1816 -0.1291
-8 1 -2 0.0982 -0.0392
-8 1 -1 -5.8109 -0.1184
-8 1 0 -0.7236 0.0797
-8 1 1 -5.8463 -0.0245
-8 1 2 -1.3314 0.1157
-8 1 3 -1.4491 0.0269
-8 1 4 -0.6979 0.2708
-8 1 5 4.1179 -0.0122
-8 1 6 2.8733 0.3547
-8 1 7 6.5219 0.0041
-8 1 8 3.9502 0.0842
-8 1 9 4.3596 0.1007
-8 1 10 2.1490 -0.0817
-8 1 11 2.0303 0.1115
-8 1 12 1.0563 -0.0448
-8 1 13 0.6838 0.0970
-8 1 14 -1.1162 -0.0805
-8 1 15 0.3226 0.0719
-8 1 16 -1.4946 -0.1673
-8 1 17 2.1874 -0.0358
-8 1 18 -0.2816 -0.2260
-8 1 19 1.3738 -0.0695
-8 1 20 -2.2535 -0.1717
-8 1 21 -1.9555 -0.0161
-8 1 22 -1.3482 -0.0146
-8 2 -7 1.7270 -0.2619
-8 2 -6 -2.3625 0.3606
-8 2 -5 -1.7404 -0.3724
-8 2 -4 0.6344 -0.3090
-8 2 -3 -4.4961 -0.0652
-8 2 -2 2.8074 -0.6228
-8 2 -1 -2.1990 0.0720
-8 2 0 3.6439 -0.5013
-8 2 1 2.3733 0.1562
-8 2 2 4.3686 -0.3903
-8 2 3 2.6353 0.3670
-8 2 4 0.8542 -0.0787
-8 2 5 -1.0599 0.2432
-8 2 6 -3.6383 0.2711
-8 2 7 -4.3193 0.1585
-8 2 8 -4.5191 0.4471
-8 2 9 -5.4626 0.1722
-8 2 10 -4.5054 0.5987
-8 2 11 -4.7917 -0.0755
-8 2 12 -3.5700 0.5701
-8 2 13 -1.4736 -0.2649
-8 2 14 -2.2847 0.3080
-8 2 15 2.8546 -0.3168
-8 2 16 -1.4103 -0.0206
-8 2 17 3.2711 -0.2752
-8 2 18 1.1078 -0.2694
-8 2 19 1.3264 -0.1226
-8 2 20 1.3293 -0.3902
-8 2 21 0.3711 -0.0758
-8 2 22 -1.4349 -0.4380
-8 3 -7 0.0149 -0.0019
-8 3 -6 -1.1158 0.0075
-8 3 -5 -1.6135 -0.1171
-8 3 -4 3.0957 -0.0534
-8 3 -3 -2.6160 -0.1334
-8 3 -2 4.8658 -0.1076
-8 3 -1 -3.3722 -0.1833
-8 3 0 0.8395 0.0434
-8 3 1 -4.8640 -0.1532
-8 3 2 -1.8180 -0.0537
-8 3 3 -4.3224 -0.1080
-8 3 4 0.2829 -0.1112
-8 3 5 -1.0957 -0.0261
-8 3 6 2.5734 -0.0238
-8 3 7 2.8095 0.1050
-8 3 8 4.5845 -0.0817
-8 3 9 5.0614 0.1234
-8 3 10 6.3981 -0.0509
-8 3 11 4.3541 0.1136
-8 3 12 4.6614 0.0269
-8 3 13 3.2023 0.0677
-8 3 14 -0.5322 0.0057
-8 3 15 0.6108 -0.0136
-8 3 16 -4.3518 0.0618
-8 3 17 -3.2200 -0.0366
-8 3 18 -2.8367 0.0534
-8 3 19 -2.0022 -0.0686
-8 3 20 0.9855 -0.0058
-8 3 21 0.4005 -0.1016
-8 3 22 3.1862 0.1051
-8 4 -7 1.3367 0.1933
-8 4 -6 3.4129 -0.1573
-8 4 -5 0.5239 0.2975
-8 4 -4 3.9198 0.0736
-8 4 -3 -1.1528 0.1463
-8 4 -2 2.4008 0.2294
-8 4 -1 -1.6143 -0.1053
-8 4 0 3.5213 0.2104
-8 4 1 -2.2785 -0.1609
-8 4 2 4.5547 0.1957
-8 4 3 -2.5341 -0.2198
-8 4 4 3.4713 0.0981
-8 4 5 -2.8192 -0.2418
-8 4 6 0.8048 -0.1156
-8 4 7 -3.4400 -0.1514
-8 4 8 -2.8913 -0.1828
-8 4 9 -4.0624 -0.0806
-8 4 10 -3.5963 -0.2153
-8 4 11 -4.2172 0.0427
-8 4 12 -2.2394 -0.2511
-8 4 13 -1.5379 0.2174
-8 4 14 -0.2622 -0.1307
-8 4 15 1.8926 0.2859
-8 4 16 4.1187 -0.0060
-8 4 17 2.2486 0.1946
-8 4 18 4.0231 0.0895
-8 4 19 0.8580 0.1213
-8 4 20 0.0299 0.1328
-8 4 21 -2.4144 0.0983
-8 5 -7 -3.6964 -0.0500
-8 5 -6 -0.5946 0.1614
-8 5 -5 -4.8064 0.0863
-8 5 -4 -0.4574 0.1711
-8 5 -3 -2.1594 0.1712
-8 5 -2 -0.1012 0.1332
-8 5 -1 -0.8709 0.2186
-8 5 0 1.9578 -0.0109
-8 5 1 -2.6755 0.2227
-8 5 2 4.5363 -0.0421
-8 5 3 -2.9326 0.1131
-8 5 4 4.8859 -0.0235
-8 5 5 -1.2466 0.0347
-8 5 6 3.8546 -0.0658
-8 5 7 0.8093 -0.0537
-8 5 8 1.8692 -0.0056
-8 5 9 2.5708 -0.1787
-8 5 10 0.8372 0.0385
-8 5 11 2.0437 -0.1576
-8 5 12 1.1657 0.0490
-8 5 13 -0.7430 -0.0882
-8 5 14 1.2894 0.0683
-8 5 15 -3.2341 -0.0422
-8 5 16 0.0827 0.0391
-8 5 17 -3.7722 0.0593
-8 5 18 -2.7392 0.0289
-8 5 19 -1.7686 0.1224
-8 5 20 -1.1600 -0.0127
-8 5 21 0.9229 0.1416
-8 6 -7 -2.3746 -0.1098
-8 6 -6 2.9390 0.0416
-8 6 -5 -0.6929 -0.1915
-8 6 -4 1.1212 -0.0056
-8 6 -3 0.3574 -0.0869
-8 6 -2 0.4174 -0.0393
-8 6 -1 -0.5862 0.0313
-8 6 0 1.4521 -0.0933
-8 6 1 -2.8862 0.0904
-8 6 2 0.9813 -0.0975
-8 6 3 -5.4471 0.1413
-8 6 4 -0.3888 -0.0660
-8 6 5 -5.7226 0.1416
-8 6 6 -1.3570 -0.0195
-8 6 7 -2.0582 0.0760
-8 6 8 -2.4057 0.0308
-8 6 9 1.8679 0.0447
-8 6 10 -3.1545 0.0201
-8 6 11 2.1597 -0.0296
-8 6 12 -0.9458 0.0068
-8 6 13 -0.9744 -0.1384
-8 6 14 2.8456 0.0422
-8 6 15 -2.5017 -0.1611
-8 6 16 3.2598 0.0603
-8 6 17 2.1594 -0.1549
-8 6 18 1.4932 -0.0041
-8 6 19 4.5553 -0.0787
-8 6 20 -0.3658 -0.0645
-8 7 -7 -0.5305 0.0075
-8 7 -6 2.2817 -0.1724
-8 7 -5 0.0998 -0.0112
-8 7 -4 -0.7014 -0.2310
-8 7 -3 0.8055 -0.0822
-8 7 -2 0.0149 -0.1340
-8 7 -1 -0.6220 -0.1590
-8 7 0 2.8714 0.0013
-8 7 1 -0.3290 -0.1802
-8 7 2 4.1892 0.0538
-8 7 3 1.5284 -0.1084
-8 7 4 4.4961 0.1070
-8 7 5 1.9651 -0.0184
-8 7 6 3.3003 0.1583
-8 7 7 2.3970 0.0285
-8 7 8 0.1213 0.0831
-8 7 9 3.0370 0.1129
-8 7 10 -2.7066 -0.0118
-8 7 11 2.2266 0.1306
-8 7 12 -2.4457 -0.0551
-8 7 13 -0.3755 0.0819
-8 7 14 -0.5844 -0.1368
-8 7 15 -2.2845 0.0626
-8 7 16 -0.9509 -0.1389
-8 7 17 -2.0796 -0.0065
-8 7 18 -2.2807 -0.0508
-8 7 19 -1.5676 -0.0856
-8 8 -7 -1.1975 -0.0168
-8 8 -6 -0.6937 0.0259
-8 8 -5 0.1061 0.0415
-8 8 -4 -2.3094 -0.0428
-8 8 -3 -1.0365 0.0363
-8 8 -2 -2.3898 -0.0089
-8 8 -1 -2.9303 0.0017
-8 8 0 -0.2032 0.0262
-8 8 1 -3.4128 -0.0143
-8 8 2 0.0714 0.0301
-8 8 3 -2.5110 -0.0328
-8 8 4 -0.9888 0.0628
-8 8 5 -1.7670 -0.0486
-8 8 6 -1.6005 0.0652
-8 8 7 -2.6416 -0.0182
-8 8 8 -2.4289 0.0490
-8 8 9 -1.6515 0.0067
-8 8 10 -1.7773 0.0980
-8 8 11 1.4705 -0.0068
-8 8 12 0.2923 0.1193
-8 8 13 3.0278 0.0099
-8 8 14 0.5401 0.0486
-8 8 15 3.1908 0.0571
-8 8 16 0.4606 -0.0477
-8 8 17 1.0431 0.1027
-8 8 18 3.8522 -0.0927
-8 9 -7 0.9794 -0.0437
-8 9 -6 -0.4685 0.1592
-8 9 -5 2.2874 -0.0347
-8 9 -4 3.2472 0.1822
-8 9 -3 3.6599 0.0022
-8 9 -2 3.9366 0.1029
-8 9 -1 1.6682 0.0702
-8 9 0 0.9044 0.0343
-8 9 1 -0.7153 0.1277
-8 9 2 0.5909 -0.0526
-8 9 3 -0.1712 0.0430
-8 9 4 1.9120 -0.1467
-8 9 5 0.1394 -0.0238
-8 9 6 3.0311 -0.1608
-8 9 7 0.1095 0.0222
-8 9 8 4.1483 -0.1190
-8 9 9 1.4363 -0.0338
-8 9 10 2.1216 -0.0121
-8 9 11 1.1094 -0.0953
-8 9 12 -0.9197 0.0627
-8 9 13 -0.2872 -0.0742
-8 9 14 -2.1544 0.0996
-8 9 15 -0.3127 -0.1141
-8 9 16 -2.1590 0.1724
-8 9 17 -2.2972 -0.0639
-8 10 -7 2.2349 0.0680
-8 10 -6 -0.7997 0.0006
-8 10 -5 -1.6083 0.0513
-8 10 -4 -0.1391 0.0330
-8 10 -3 -4.5763 0.0309
-8 10 -2 -1.1979 0.0069
-8 10 -1 -1.6841 0.0016
-8 10 0 -0.7955 -0.0374
-8 10 1 1.5626 -0.0391
-8 10 2 -0.8684 -0.0285
-8 10 3 -1.0876 -0.0374
-8 10 4 -0.8745 -0.0172
-8 10 5 -4.0214 -0.0416
-8 10 6 1.8705 -0.0796
-8 10 7 -3.4931 -0.0355
-8 10 8 2.0594 -0.1136
-8 10 9 -3.1269 -0.0183
-8 10 10 -1.4548 -0.0852
-8 10 11 -2.1227 -0.0116
-8 10 12 -2.2490 -0.0865
-8 10 13 0.7076 0.0685
-8 10 14 0.1174 -0.0789
-8 10 15 2.0183 0.0807
-8 11 -7 0.7739 0.0500
-8 11 -6 -2.1486 -0.0962
-8 11 -5 -3.5493 0.0504
-8 11 -4 1.3904 -0.1073
-8 11 -3 -1.7616 0.0425
-8 11 -2 3.4019 -0.0490
-8 11 -1 1.6471 0.0044
-8 11 0 0.3156 -0.0258
-8 11 1 1.4770 -0.0026
-8 11 2 -0.5980 0.0255
-8 11 3 1.3904 0.0146
-8 11 4 3.0568 0.1172
-8 11 5 -0.3278 0.0156
-8 11 6 2.9489 0.1325
-8 11 7 -3.5874 0.0125
-8 11 8 0.9111 0.0701
-8 11 9 -2.1544 -0.0100
-8 11 10 2.6814 0.0157
-8 11 11 1.0114 -0.0175
-8 11 12 1.4536 0.0225
-8 11 13 1.0618 0.0105
-8 12 -5 1.2723 -0.0822
-8 12 -4 2.2899 -0.0226
-8 12 -3 -2.1132 -0.0963
-8 12 -2 -0.2279 -0.0005
-8 12 -1 -1.1231 -0.0773
-8 12 0 -0.5445 0.0459
-8 12 1 0.4677 0.0479
-8 12 2 -0.1712 0.0355
-8 12 3 -1.7786 0.1155
-8 12 4 -0.0130 0.0404
-8 12 5 -3.0296 0.0809
-8 12 6 2.1548 0.0320
-8 12 7 -0.6086 0.0407
-8 12 8 3.3261 0.0484
-8 12 9 -0.5146 0.0446
-8 12 10 1.3652 0.0949
-8 12 11 -1.8573 0.0080
-8 13 0 -0.4170 0.0520
-8 13 1 -0.7546 -0.0900
-8 13 2 0.8863 -0.0410
-8 13 3 -0.1104 -0.0861
-8 13 4 2.2902 -0.1082
-8 13 5 -1.9847 -0.0029
-8 13 6 2.2207 -0.0548
-7 0 -5 -10.1924 -1.0385
-7 0 -3 -11.0258 -0.5504
-7 0 -1 -3.0685 1.1257
-7 0 1 6.4852 1.7269
-7 0 3 8.2466 1.9304
-7 0 5 5.2760 1.9222
-7 0 7 0.8171 1.2253
-7 0 9 -1.1556 0.0123
-7 0 11 2.0487 -1.1844
-7 0 13 3.9503 -1.8044
-7 0 15 4.6792 -1.8664
-7 0 17 2.7551 -1.4893
-7 0 19 -4.7243 -0.7661
-7 0 21 -3.8164 0.0165
-7 0 23 3.8853 0.9021
-7 1 -6 7.6940 -0.9830
-7 1 -5 1.1077 -0.1803
-7 1 -4 8.8285 0.0489
-7 1 -3 2.7028 -0.3180
-7 1 -2 4.0102 -0.0271
-7 1 -1 1.9175 -0.4052
-7 1 0 -2.9035 -0.1724
-7 1 1 1.0844 -0.2027
-7 1 2 -6.9210 -0.0275
-7 1 3 -1.1997 0.0371
-7 1 4 -6.5331 -0.0492
-7 1 5 -3.9024 0.1643
-7 1 6 -2.6419 -0.1421
-7 1 7 -1.6230 0.2186
-7 1 8 0.0310 -0.0701
-7 1 9 2.5033 0.1028
-7 1 10 -1.6627 0.0460
-7 1 11 3.8427 0.1245
-7 1 12 -3.3020 0.0633
-7 1 13 3.7793 0.2180
-7 1 14 -3.7642 0.0641
-7 1 15 1.5915 0.0627
-7 1 16 -3.5370 0.0984
-7 1 17 -1.2022 -0.1499
-7 1 18 1.1043 0.0837
-7 1 19 -1.2475 -0.2245
-7 1 20 3.8107 0.0745
-7 1 21 -0.8600 -0.1415
-7 1 22 0.2842 0.0717
-7 1 23 -0.0624 -0.0717
-7 2 -6 0.7987 0.1228
-7 2 -5 -5.0078 0.6194
-7 2 -4 -0.7710 -0.2691
-7 2 -3 -0.7979 0.1449
-7 2 -2 -4.2241 -0.2693
-7 2 -1 3.0037 -0.2639
-7 2 0 -4.9104 -0.1017
-7 2 1 4.2798 -0.4546
-7 2 2 -0.3196 -0.1256
-7 2 3 6.0618 -0.6191
-7 2 4 4.2286 0.0772
-7 2 5 5.2019 -0.5601
-7 2 6 4.3376 0.2547
-7 2 7 2.7562 -0.3303
-7 2 8 0.4693 0.3360
-7 2 9 3.1098 -0.0373
-7 2 10 -4.8855 0.3819
-7 2 11 2.9900 0.3453
-7 2 12 -7.9988 0.1809
-7 2 13 2.0411 0.5671
-7 2 14 -6.6937 0.0055
-7 2 15 1.7842 0.5822
-7 2 16 -1.4469 -0.0877
-7 2 17 0.2501 0.4584
-7 2 18 2.9049 -0.1828
-7 2 19 -0.5066 0.2067
-7 2 20 1.9115 -0.2044
-7 2 21 -0.4935 -0.0539
-7 2 22 -0.4078 -0.2923
-7 2 23 -1.8707 -0.2311
-7 3 -6 1.0058 0.3530
-7 3 -5 -0.1100 0.0142
-7 3 -4 -1.0625 0.2221
-7 3 -3 1.5184 0.1387
-7 3 -2 -3.0249 0.0707
-7 3 -1 4.0807 0.0124
-7 3 0 -3.7934 -0.1014
-7 3 1 1.6524 0.0563
-7 3 2 -5.1336 -0.1409
-7 3 3 -3.1295 0.0439
-7 3 4 -6.4820 -0.1380
-7 3 5 -4.0032 -0.0652
-7 3 6 -7.0063 -0.1055
-7 3 7 -1.6490 -0.0225
-7 3 8 -6.2265 -0.0026
-7 3 9 2.7567 -0.0179
-7 3 10 -3.2990 0.0067
-7 3 11 7.9607 -0.0421
-7 3 12 -0.6843 0.0698
-7 3 13 9.6314 -0.0372
-7 3 14 0.5255 0.1631
-7 3 15 5.3688 -0.0499
-7 3 16 0.4450 0.1069
-7 3 17 -1.6380 0.0240
-7 3 18 -1.2737 0.0163
-7 3 19 -3.2831 0.0404
-7 3 20 -0.7203 -0.0496
-7 3 21 -0.0629 -0.0253
-7 3 22 0.3227 -0.0748
-7 3 23 0.3331 0.0572
-7 4 -6 -1.6648 -0.0677
-7 4 -5 2.4906 -0.2441
-7 4 -4 -1.1065 0.1353
-7 4 -3 4.0276 -0.1259
-7 4 -2 1.2068 0.2092
-7 4 -1 2.6932 0.0809
-7 4 0 3.2524 0.0753
-7 4 1 3.0655 0.1631
-7 4 2 3.1665 0.0227
-7 4 3 5.4848 0.2112
-7 4 4 3.1832 -0.0393
-7 4 5 7.7899 0.2680
-7 4 6 1.4737 -0.1741
-7 4 7 9.0219 0.1513
-7 4 8 -2.6086 -0.2888
-7 4 9 5.9122 0.0140
-7 4 10 -5.3628 -0.3189
-7 4 11 0.5908 -0.0945
-7 4 12 -6.8994 -0.1827
-7 4 13 -1.5126 -0.2473
-7 4 14 -5.5912 -0.0071
-7 4 15 -0.7718 -0.2688
-7 4 16 -0.2252 0.1094
-7 4 17 1.0573 -0.2021
-7 4 18 2.6003 0.1547
-7 4 19 1.1587 -0.0775
-7 4 20 1.2085 0.1709
-7 4 21 0.3847 0.0402
-7 4 22 0.4522 0.2123
-7 5 -6 -3.0286 -0.2798
-7 5 -5 1.4750 0.0815
-7 5 -4 -4.1733 -0.2015
-7 5 -3 -2.2317 0.1262
-7 5 -2 -2.2517 -0.0452
-7 5 -1 -7.1203 0.1741
-7 5 0 0.2359 0.0852
-7 5 1 -7.3380 0.0798
-7 5 2 -2.1373 0.2190
-7 5 3 -4.1283 -0.0163
-7 5 4 -6.4387 0.2061
-7 5 5 -1.2565 -0.0488
-7 5 6 -8.4263 0.1028
-7 5 7 2.3455 -0.0945
-7 5 8 -7.0951 0.0637
-7 5 9 3.4646 -0.0451
-7 5 10 -1.9717 -0.0080
-7 5 11 1.9037 -0.0446
-7 5 12 2.3740 -0.0895
-7 5 13 1.4760 -0.0499
-7 5 14 1.1776 -0.1400
-7 5 15 1.0533 0.0336
-7 5 16 -1.0362 -0.1577
-7 5 17 -0.1703 0.0547
-7 5 18 -0.7290 -0.0714
-7 5 19 -1.8656 0.0736
-7 5 20 -0.3503 0.0183
-7 5 21 -1.9553 0.0701
-7 5 22 -0.4496 0.0712
-7 6 -6 -2.7350 0.0013
-7 6 -5 3.8236 0.0177
-7 6 -4 0.4258 -0.1071
-7 6 -3 -0.2478 0.0044
-7 6 -2 6.0866 -0.0971
-7 6 -1 -2.5128 0.0312
-7 6 0 8.8088 -0.0390
-7 6 1 -0.2493 -0.0170
-7 6 2 7.6543 -0.0290
-7 6 3 3.6261 -0.0854
-7 6 4 3.2773 0.0272
-7 6 5 6.6628 -0.0737
-7 6 6 -2.4966 0.1468
-7 6 7 6.4823 -0.0345
-7 6 8 -3.4429 0.1753
-7 6 9 2.5439 -0.0158
-7 6 10 0.5941 0.1832
-7 6 11 -1.9761 -0.0164
-7 6 12 2.5170 0.1478
-7 6 13 -3.4371 0.0030
-7 6 14 0.7053 0.0208
-7 6 15 -1.4690 0.0399
-7 6 16 -1.2276 -0.0321
-7 6 17 0.7539 0.0787
-7 6 18 0.3631 -0.1063
-7 6 19 0.7850 0.0651
-7 6 20 2.6948 -0.1499
-7 6 21 -1.7720 -0.0023
-7 7 -6 -3.8862 0.1556
-7 7 -5 2.6759 -0.0568
-7 7 -4 0.3392 0.1870
-7 7 -3 -3.4587 -0.2354
-7 7 -2 4.6383 0.0753
-7 7 -1 -7.8463 -0.2620
-7 7 0 2.2231 -0.0749
-7 7 1 -7.2786 -0.1299
-7 7 2 -1.9894 -0.1672
-7 7 3 -5.0197 0.0044
-7 7 4 -4.1910 -0.1715
-7 7 5 -0.6147 0.0678
-7 7 6 -5.6499 -0.0903
-7 7 7 2.8882 0.1247
-7 7 8 -3.3297 -0.0627
-7 7 9 0.9267 0.1326
-7 7 10 0.8001 -0.0116
-7 7 11 -1.9056 0.0950
-7 7 12 2.6532 0.0618
-7 7 13 -1.0812 0.0829
-7 7 14 3.5401 0.0898
-7 7 15 -0.3927 -0.0223
-7 7 16 2.2918 0.1376
-7 7 17 -0.8628 -0.1490
-7 7 18 -0.3367 0.1168
-7 7 19 -0.1285 -0.1097
-7 7 20 0.9233 0.0074
-7 8 -6 -1.5642 0.0235
-7 8 -5 1.2523 0.0407
-7 8 -4 1.5220 0.0386
-7 8 -3 -3.0464 -0.0331
-7 8 -2 4.6321 0.0109
-7 8 -1 -4.9335 -0.0194
-7 8 0 4.8432 -0.0048
-7 8 1 -1.2423 0.0072
-7 8 2 3.6809 -0.0046
-7 8 3 2.7630 0.0106
-7 8 4 2.6134 -0.0252
-7 8 5 4.9506 -0.0147
-7 8 6 1.2533 -0.0613
-7 8 7 4.7298 -0.0353
-7 8 8 -0.8340 -0.0711
-7 8 9 1.0037 0.0168
-7 8 10 -1.3629 -0.0529
-7 8 11 -1.3813 0.0932
-7 8 12 -0.6569 -0.0352
-7 8 13 -1.2837 0.1008
-7 8 14 -0.1283 -0.0249
-7 8 15 -2.3600 0.0629
-7 8 16 1.4056 -0.0143
-7 8 17 -2.9393 0.0086
-7 8 18 0.2648 0.0505
-7 8 19 -1.0654 -0.0781
-7 8 20 -1.8540 0.0837
-7 9 -6 -1.0457 -0.0596
-7 9 -5 -2.9968 0.0283
-7 9 -4 1.0687 -0.0848
-7 9 -3 -2.0039 0.1921
-7 9 -2 3.8378 -0.0740
-7 9 -1 -0.7818 0.2025
-7 9 0 3.2456 -0.0077
-7 9 1 -2.6167 0.1347
-7 9 2 -0.2071 0.0858
-7 9 3 -3.6139 0.0456
-7 9 4 -2.8405 0.0894
-7 9 5 -2.6135 -0.0774
-7 9 6 -4.0221 0.0542
-7 9 7 -0.8601 -0.1289
-7 9 8 -3.3817 0.0585
-7 9 9 2.3163 -0.1360
-7 9 10 -0.7632 -0.0089
-7 9 11 3.1143 -0.1127
-7 9 12 1.0063 -0.0476
-7 9 13 1.3054 -0.0835
-7 9 14 1.3685 0.0152
-7 9 15 0.4338 -0.0455
-7 9 16 1.9814 -0.0519
-7 9 17 -0.1505 0.0849
-7 9 18 1.6790 -0.1358
-7 10 -6 3.2222 -0.0163
-7 10 -5 -1.5147 -0.0074
-7 10 -4 2.7319 0.0284
-7 10 -3 -0.4876 0.0479
-7 10 -2 0.6034 0.0748
-7 10 -1 0.0347 0.0184
-7 10 0 0.9615 0.1048
-7 10 1 0.3470 -0.0205
-7 10 2 3.8276 0.0254
-7 10 3 0.2019 0.0049
-7 10 4 2.6360 0.0021
-7 10 5 -0.2417 0.0525
-7 10 6 -0.6301 0.0132
-7 10 7 1.5243 0.0356
-7 10 8 -1.7871 -0.0421
-7 10 9 3.1936 -0.0184
-7 10 10 -3.9810 -0.0604
-7 10 11 0.7271 -0.0581
-7 10 12 -4.9545 -0.0539
-7 10 13 -2.3903 -0.1042
-7 10 14 -1.6613 -0.0019
-7 10 15 -1.4110 -0.1305
-7 10 16 1.1938 0.0940
-7 10 17 0.8982 -0.0784
-7 11 -6 3.5614 -0.0250
-7 11 -5 -2.3995 0.0018
-7 11 -4 -0.9819 0.0005
-7 11 -3 -2.8652 -0.0899
-7 11 -2 -4.2310 0.0452
-7 11 -1 -1.9244 -0.1525
-7 11 0 -2.9107 0.0407
-7 11 1 -2.6885 -0.1186
-7 11 2 -0.8102 0.0062
-7 11 3 -2.2113 -0.0171
-7 11 4 1.5357 -0.0144
-7 11 5 1.9838 0.0438
-7 11 6 1.8981 -0.0409
-7 11 7 3.3049 0.0994
-7 11 8 -1.4909 -0.0470
-7 11 9 2.7159 0.1407
-7 11 10 -2.5502 -0.0293
-7 11 11 6.0329 0.0779
-7 11 12 0.0802 -0.0025
-7 11 13 5.3268 0.0574
-7 11 14 0.7927 -0.0051
-7 11 15 -1.3658 0.1017
-7 12 -6 0.9446 -0.0121
-7 12 -5 -0.9045 0.0086
-7 12 -4 1.8523 -0.1109
-7 12 -3 3.3994 -0.0256
-7 12 -2 1.0314 -0.1160
-7 12 -1 4.6366 -0.0295
-7 12 0 2.9186 -0.1146
-7 12 1 2.7855 0.0129
-7 12 2 2.8963 -0.0859
-7 12 3 0.1083 -0.0018
-7 12 4 -1.0129 0.0057
-7 12 5 -1.3474 -0.0029
-7 12 6 -3.5659 0.0696
-7 12 7 0.1945 0.0278
-7 12 8 -3.3217 0.0643
-7 12 9 2.4199 0.0421
-7 12 10 -4.1347 0.0787
-7 12 11 2.2355 0.0680
-7 12 12 -5.0414 0.1013
-7 12 13 0.7758 0.0513
-7 13 -5 -0.3233 0.0078
-7 13 -4 0.3815 -0.0072
-7 13 -3 1.5883 0.0723
-7 13 -2 -2.3958 -0.0232
-7 13 -1 -1.0292 0.0361
-7 13 0 -4.0926 -0.0127
-7 13 1 -3.7834 0.0370
-7 13 2 -1.3913 -0.0238
-7 13 3 -1.1985 0.0194
-7 13 4 0.7911 -0.0338
-7 13 5 1.0577 -0.0442
-7 13 6 -0.4222 -0.0135
-7 13 7 2.3892 -0.0563
-7 13 8 -1.6732 0.0289
-7 13 9 4.4316 -0.0497
-7 13 10 -2.1600 0.0495
-7 13 11 4.1452 -0.0499
-7 14 0 2.4413 0.1932
-7 14 1 1.1629 -0.0675
-7 14 2 2.2792 0.1169
-7 14 3 -0.7165 -0.0698
-7 14 4 0.9961 -0.0309
-7 14 5 -0.0490 -0.0371
-7 14 6 -0.3340 -0.1082
-6 0 -4 -4.4182 -1.0968
-6 0 -2 -7.8630 -2.1847
-6 0 0 -10.1986 -1.0634
-6 0 2 -10.1253 0.0178
-6 0 4 -9.2241 1.0808
-6 0 6 -7.5041 2.1161
-6 0 8 -6.3097 2.2796
-6 0 10 -3.6274 1.6810
-6 0 12 2.5832 0.7412
-6 0 14 5.0073 -0.2123
-6 0 16 4.7445 -1.0857
-6 0 18 4.0661 -1.7356
-6 0 20 -2.8971 -1.7939
-6 0 22 -4.3793 -1.3193
-6 0 24 3.2278 -0.4758
-6 1 -5 4.1353 -1.0516
-6 1 -4 1.8485 -0.0910
-6 1 -3 6.7278 0.0619
-6 1 -2 3.8709 -0.2233
-6 1 -1 7.0669 0.1103
-6 1 0 2.9037 -0.4449
-6 1 1 7.5737 -0.0739
-6 1 2 3.3241 -0.3216
-6 1 3 8.1941 0.0168
-6 1 4 2.9643 -0.0763
-6 1 5 7.3442 -0.0832
-6 1 6 -1.3088 -0.0975
-6 1 7 7.0069 -0.1820
-6 1 8 -3.3975 -0.0940
-6 1 9 5.3391 -0.0958
-6 1 10 -1.3156 0.0167
-6 1 11 -0.9005 -0.0456
-6 1 12 1.0809 0.2220
-6 1 13 -5.2636 -0.0412
-6 1 14 3.2554 0.3236
-6 1 15 -4.7885 -0.0175
-6 1 16 3.8606 0.1488
-6 1 17 -4.4136 0.0303
-6 1 18 0.4485 -0.0205
-6 1 19 -0.9466 0.0832
-6 1 20 -3.1776 -0.0709
-6 1 21 3.1623 0.1034
-6 1 22 -2.5246 -0.0174
-6 1 23 0.4023 0.0854
-6 1 24 0.7121 -0.0767
-6 2 -5 -3.5449 0.4251
-6 2 -4 -6.3052 0.3826
-6 2 -3 -3.4078 0.0252
-6 2 -2 -5.7358 0.5424
-6 2 -1 -3.7157 -0.2807
-6 2 0 -3.1915 0.3794
-6 2 1 -5.3807 -0.1964
-6 2 2 -4.3789 0.0168
-6 2 3 -5.5368 -0.3220
-6 2 4 -5.5865 -0.3452
-6 2 5 -2.4132 -0.2701
-6 2 6 -5.7078 -0.5591
-6 2 7 1.7871 0.0203
-6 2 8 -4.9473 -0.6383
-6 2 9 3.8802 0.1944
-6 2 10 0.2299 -0.5252
-6 2 11 1.2488 0.2855
-6 2 12 5.3236 -0.2087
-6 2 13 -3.6338 0.2641
-6 2 14 5.0980 0.0725
-6 2 15 -6.2268 0.2542
-6 2 16 2.7991 0.3546
-6 2 17 -3.4893 0.2120
-6 2 18 0.8555 0.5772
-6 2 19 3.2339 0.0483
-6 2 20 -0.2181 0.5482
-6 2 21 4.4807 -0.0785
-6 2 22 -0.2590 0.3624
-6 2 23 -0.2932 -0.2152
-6 2 24 -1.3474 0.1559
-6 3 -5 3.8231 0.4116
-6 3 -4 5.6750 0.0510
-6 3 -3 5.6716 0.3642
-6 3 -2 3.7512 0.2808
-6 3 -1 4.2948 0.2105
-6 3 0 4.0272 0.1412
-6 3 1 2.6093 0.0583
-6 3 2 4.6981 0.0117
-6 3 3 3.2021 -0.0203
-6 3 4 2.9469 0.0699
-6 3 5 4.3245 -0.0787
-6 3 6 0.4841 0.0274
-6 3 7 2.7432 -0.1291
-6 3 8 -1.7045 0.0240
-6 3 9 -1.4832 -0.0958
-6 3 10 -1.9802 0.0473
-6 3 11 -4.5503 -0.1104
-6 3 12 1.6870 -0.0167
-6 3 13 -4.1098 -0.0408
-6 3 14 5.8895 -0.0566
-6 3 15 -0.8502 0.1100
-6 3 16 5.2631 -0.0451
-6 3 17 1.9358 0.1287
-6 3 18 -1.3587 0.0077
-6 3 19 1.0300 0.0947
-6 3 20 -5.0172 0.0195
-6 3 21 0.3783 0.0279
-6 3 22 -0.9034 -0.0396
-6 3 23 1.1618 0.0325
-6 3 24 0.8981 -0.0378
-6 4 -5 -7.4509 -0.3038
-6 4 -4 -4.7324 -0.1475
-6 4 -3 -7.9554 -0.1501
-6 4 -2 -4.3930 -0.2452
-6 4 -1 -3.9879 0.1111
-6 4 0 -4.2400 -0.1695
-6 4 1 0.4844 0.2177
-6 4 2 -3.9479 -0.0343
-6 4 3 0.6249 0.2417
-6 4 4 -3.4046 0.0799
-6 4 5 0.8128 0.1656
-6 4 6 -2.1775 0.2347
-6 4 7 1.7797 0.0054
-6 4 8 1.8075 0.2576
-6 4 9 0.2055 -0.1663
-6 4 10 5.0607 0.1700
-6 4 11 -1.5648 -0.2645
-6 4 12 2.8830 0.1050
-6 4 13 -3.1095 -0.2268
-6 4 14 -1.4413 -0.0185
-6 4 15 -3.8812 -0.2320
-6 4 16 -3.2840 -0.1336
-6 4 17 -0.2094 -0.2044
-6 4 18 -2.3074 -0.2460
-6 4 19 3.5120 -0.0489
-6 4 20 -1.0443 -0.2515
-6 4 21 2.0385 0.0596
-6 4 22 -1.1437 -0.1199
-6 4 23 0.0327 0.1235
-6 5 -5 0.3430 -0.2410
-6 5 -4 9.6890 -0.1229
-6 5 -3 1.6168 -0.3254
-6 5 -2 7.0423 -0.0963
-6 5 -1 2.9865 -0.2253
-6 5 0 -1.2357 0.0528
-6 5 1 6.5104 -0.1039
-6 5 2 -6.3834 0.0931
-6 5 3 6.5775 0.0404
-6 5 4 -5.0731 0.0400
-6 5 5 2.5363 0.1276
-6 5 6 -3.1244 0.0321
-6 5 7 -1.6418 0.1198
-6 5 8 -0.6329 -0.0236
-6 5 9 -4.7013 0.1793
-6 5 10 1.5813 -0.0479
-6 5 11 -3.7065 0.1884
-6 5 12 0.6456 -0.1104
-6 5 13 1.8019 0.0438
-6 5 14 -0.9929 -0.1262
-6 5 15 4.1996 -0.1152
-6 5 16 -1.3810 -0.0033
-6 5 17 2.2431 -0.1842
-6 5 18 -0.6271 0.0272
-6 5 19 0.6351 -0.1316
-6 5 20 -0.8028 0.0474
-6 5 21 -0.1185 -0.0798
-6 5 22 -1.0838 0.0921
-6 5 23 0.6634 -0.0479
-6 6 -5 -8.7190 0.1538
-6 6 -4 5.0443 -0.0186
-6 6 -3 -8.8055 0.0960
-6 6 -2 -0.8571 0.0361
-6 6 -1 -2.0859 -0.0272
-6 6 0 -7.3612 0.0978
-6 6 1 5.6410 -0.0977
-6 6 2 -9.1012 0.0649
-6 6 3 9.3622 -0.1200
-6 6 4 -5.3859 -0.0054
-6 6 5 7.1479 -0.1033
-6 6 6 1.0100 -0.0246
-6 6 7 1.1708 0.0118
-6 6 8 4.9035 -0.0342
-6 6 9 -1.9146 0.1030
-6 6 10 4.0421 -0.0526
-6 6 11 0.6818 0.1726
-6 6 12 0.7263 -0.0457
-6 6 13 4.2438 0.2148
-6 6 14 -2.8696 0.0123
-6 6 15 4.8217 0.1457
-6 6 16 -3.6513 0.0404
-6 6 17 1.4374 0.1375
-6 6 18 -0.2413 0.0537
-6 6 19 -1.5004 0.0638
-6 6 20 2.2237 0.0983
-6 6 21 0.0760 -0.0853
-6 6 22 -1.1843 0.0909
-6 7 -5 -8.6940 0.1284
-6 7 -4 8.1649 0.1599
-6 7 -3 -2.7798 0.1945
-6 7 -2 4.6597 -0.0080
-6 7 -1 7.4642 0.1162
-6 7 0 -3.0237 -0.1490
-6 7 1 10.5695 0.0511
-6 7 2 -7.5887 -0.1816
-6 7 3 6.0394 -0.0057
-6 7 4 -8.1774 -0.1225
-6 7 5 0.3695 -0.1062
-6 7 6 -3.8748 -0.0699
-6 7 7 -4.4107 -0.1139
-6 7 8 1.2700 -0.0062
-6 7 9 -4.4264 -0.1434
-6 7 10 0.0244 0.0837
-6 7 11 -1.2631 -0.1356
-6 7 12 -4.1910 0.1291
-6 7 13 0.5403 -0.0290
-6 7 14 -4.5568 0.1566
-6 7 15 2.5888 0.0294
-6 7 16 -3.1998 0.1012
-6 7 17 1.0586 0.0999
-6 7 18 -0.9990 -0.0485
-6 7 19 -3.4858 0.1490
-6 7 20 2.0360 -0.0719
-6 7 21 -0.2042 0.0699
-6 8 -5 -2.6535 0.0094
-6 8 -4 3.3664 0.0927
-6 8 -3 -2.8450 0.0077
-6 8 -2 -4.2040 0.0485
-6 8 -1 0.9558 -0.0327
-6 8 0 -10.8849 0.0093
-6 8 1 4.1693 -0.0223
-6 8 2 -8.4420 -0.0406
-6 8 3 4.1628 0.0291
-6 8 4 -1.0156 -0.0416
-6 8 5 2.7297 0.0371
-6 8 6 4.2561 -0.0526
-6 8 7 1.7973 -0.0007
-6 8 8 5.3825 -0.0705
-6 8 9 1.5002 -0.0521
-6 8 10 1.8593 -0.0175
-6 8 11 2.3482 -0.0861
-6 8 12 -1.5066 0.0066
-6 8 13 2.9656 -0.0597
-6 8 14 -1.5525 -0.0170
-6 8 15 2.2336 -0.0316
-6 8 16 0.4139 0.0166
-6 8 17 2.0692 -0.0857
-6 8 18 3.0842 0.0574
-6 8 19 -0.2934 -0.0706
-6 8 20 1.7396 -0.0272
-6 8 21 -2.9294 0.0084
-6 9 -5 -1.9729 -0.0563
-6 9 -4 -1.7028 -0.1764
-6 9 -3 1.9649 -0.0572
-6 9 -2 -1.5170 0.0200
-6 9 -1 7.5741 -0.0316
-6 9 0 0.1598 0.1597
-6 9 1 8.7545 -0.0216
-6 9 2 0.5256 0.1828
-6 9 3 3.2967 0.0041
-6 9 4 0.0188 0.1559
-6 9 5 -3.1770 0.0485
-6 9 6 -1.7015 0.0648
-6 9 7 -5.4673 0.0744
-6 9 8 -4.2377 -0.0053
-6 9 9 -3.6700 0.0832
-6 9 10 -3.0720 -0.0775
-6 9 11 -0.1728 0.0519
-6 9 12 -0.7817 -0.1503
-6 9 13 1.8724 0.0317
-6 9 14 -0.9348 -0.1564
-6 9 15 0.6194 0.0621
-6 9 16 -0.1778 -0.1147
-6 9 17 -2.1852 -0.0066
-6 9 18 0.6524 -0.0094
-6 9 19 -2.4493 -0.1097
-6 9 20 0.2198 0.0759
-6 10 -5 0.3674 -0.0888
-6 10 -4 -1.2019 -0.0673
-6 10 -3 1.0591 -0.0321
-6 10 -2 -3.8078 -0.0614
-6 10 -1 -0.9476 0.0328
-6 10 0 -4.2919 -0.0705
-6 10 1 -3.2132 0.1075
-6 10 2 -1.8265 -0.0185
-6 10 3 -2.0652 0.0485
-6 10 4 1.5587 0.0531
-6 10 5 0.2633 0.0022
-6 10 6 2.9019 0.0732
-6 10 7 2.5899 0.0279
-6 10 8 2.5012 0.0642
-6 10 9 4.2930 -0.0053
-6 10 10 2.5155 0.0404
-6 10 11 1.1582 0.0093
-6 10 12 1.3791 -0.0126
-6 10 13 -2.6285 0.0101
-6 10 14 -1.2945 -0.0423
-6 10 15 -2.2456 -0.0768
-6 10 16 -1.0834 -0.0295
-6 10 17 -0.8893 -0.0306
-6 10 18 2.2736 -0.0531
-6 11 -5 2.1795 -0.0420
-6 11 -4 2.1501 0.1163
-6 11 -3 1.3293 -0.0175
-6 11 -2 2.0219 0.0167
-6 11 -1 -1.3199 0.0279
-6 11 0 2.0384 -0.1083
-6 11 1 -2.8086 0.0259
-6 11 2 1.3449 -0.1451
-6 11 3 -2.1715 -0.0229
-6 11 4 0.3564 -0.0722
-6 11 5 -0.2877 -0.0195
-6 11 6 0.0121 -0.0389
-6 11 7 0.5611 0.0058
-6 11 8 -1.6035 0.0033
-6 11 9 -1.4859 -0.0011
-6 11 10 -2.0334 0.1037
-6 11 11 -3.1649 -0.0164
-6 11 12 2.4340 0.0897
-6 11 13 -1.3471 -0.0052
-6 11 14 4.3109 0.0523
-6 11 15 0.8948 -0.0137
-6 11 16 0.2543 0.1432
-6 11 17 -0.2925 -0.0351
-6 12 -5 -1.5017 0.1237
-6 12 -4 -1.4214 0.0352
-6 12 -3 -2.3452 0.0119
-6 12 -2 2.3823 0.0103
-6 12 -1 -3.7420 -0.0432
-6 12 0 6.3257 0.0160
-6 12 1 0.0113 -0.0954
-6 12 2 5.1551 0.0643
-6 12 3 1.7129 -0.1442
-6 12 4 -0.4406 0.0292
-6 12 5 0.0877 -0.0946
-6 12 6 -3.4726 -0.0540
-6 12 7 0.6591 -0.0014
-6 12 8 -0.9261 -0.0488
-6 12 9 1.1555 0.0310
-6 12 10 2.7000 -0.0218
-6 12 11 -0.3701 0.0305
-6 12 12 3.5169 0.0350
-6 12 13 -0.5274 0.0496
-6 12 14 2.1395 0.0633
-6 12 15 1.2802 0.0839
-6 13 -5 0.1200 0.0647
-6 13 -4 -1.1408 -0.0633
-6 13 -3 -0.5588 0.0379
-6 13 -2 4.4996 0.0227
-6 13 -1 -4.2469 0.0059
-6 13 0 2.6186 0.0230
-6 13 1 -6.9174 -0.0123
-6 13 2 -3.1953 0.0376
-6 13 3 -1.8845 -0.0585
-6 13 4 -2.1053 0.0510
-6 13 5 4.2313 -0.0412
-6 13 6 -1.6916 0.0052
-6 13 7 3.3019 -0.0332
-6 13 8 -2.8571 -0.0308
-6 13 9 -0.6657 -0.0619
-6 13 10 -1.1859 -0.0671
-6 13 11 -3.4691 0.0178
-6 13 12 -2.4519 -0.0844
-6 13 13 -4.3415 0.0303
-6 14 -5 3.0643 -0.0886
-6 14 -4 2.1466 0.0193
-6 14 -3 -1.4547 -0.0494
-6 14 -2 3.1828 0.0185
-6 14 -1 -3.7393 0.0172
-6 14 0 4.3669 0.0185
-6 14 1 0.8014 0.1218
-6 14 2 2.5880 -0.0193
-6 14 3 3.4106 0.1573
-6 14 4 -2.5206 -0.0265
-6 14 5 2.6821 0.0881
-6 14 6 -3.2219 -0.0210
-6 14 7 2.7792 0.0070
-6 14 8 -0.1906 -0.0043
-6 14 9 1.8896 -0.0609
-6 14 10 0.4139 0.0167
-5 0 -3 4.5839 -0.2011
-5 0 -1 9.7042 -2.0170
-5 0 1 8.6849 -2.4408
-5 0 3 1.4932 -1.8642
-5 0 5 -6.6453 -0.7808
-5 0 7 -9.5582 0.4832
-5 0 9 -8.0542 1.3905
-5 0 11 -3.6946 1.9492
-5 0 13 4.0856 2.0583
-5 0 15 8.2469 1.6146
-5 0 17 6.0596 0.6613
-5 0 19 1.9350 -0.5216
-5 0 21 -5.6289 -1.2777
-5 0 23 -7.1753 -1.5332
-5 0 25 1.6196 -1.4586
-5 1 -4 -2.0489 -0.2160
-5 1 -3 1.0919 0.0859
-5 1 -2 -5.8308 0.0282
-5 1 -1 2.1807 0.0687
-5 1 0 -8.6577 0.1699
-5 1 1 2.8784 -0.1244
-5 1 2 -6.6133 0.1092
-5 1 3 5.7625 -0.1664
-5 1 4 0.8824 0.0663
-5 1 5 8.1846 -0.1207
-5 1 6 6.5319 -0.0233
-5 1 7 4.8488 -0.3022
-5 1 8 8.3051 -0.0484
-5 1 9 0.0933 -0.3216
-5 1 10 6.5524 -0.0144
-5 1 11 -1.7390 -0.1033
-5 1 12 -0.6762 -0.0714
-5 1 13 -1.2732 0.1240
-5 1 14 -7.5692 -0.1203
-5 1 15 0.9407 0.1841
-5 1 16 -7.2900 -0.0966
-5 1 17 3.9717 0.0828
-5 1 18 -3.7278 -0.0440
-5 1 19 3.9769 0.1238
-5 1 20 1.6109 0.0069
-5 1 21 -0.0435 0.1657
-5 1 22 6.0031 0.0211
-5 1 23 -2.8119 0.1160
-5 1 24 1.2684 0.0660
-5 1 25 -1.9703 -0.0109
-5 2 -4 -5.8536 0.3987
-5 2 -3 3.4513 -0.2126
-5 2 -2 -2.9318 0.3263
-5 2 -1 3.6057 0.4957
-5 2 0 -1.6543 -0.0131
-5 2 1 7.7401 0.7197
-5 2 2 -4.9077 -0.1081
-5 2 3 6.3671 0.5259
-5 2 4 -9.4451 -0.3063
-5 2 5 -0.5474 0.2198
-5 2 6 -10.2556 -0.4047
-5 2 7 -5.6324 -0.1125
-5 2 8 -6.6985 -0.2334
-5 2 9 -6.9021 -0.4113
-5 2 10 -0.0040 -0.1297
-5 2 11 -2.3398 -0.6000
-5 2 12 3.5356 -0.0454
-5 2 13 5.4535 -0.6000
-5 2 14 0.5170 0.0747
-5 2 15 8.1634 -0.4956
-5 2 16 -3.8783 0.2556
-5 2 17 4.7637 -0.1990
-5 2 18 -5.1024 0.3496
-5 2 19 0.0258 0.1925
-5 2 20 -0.8902 0.2163
-5 2 21 -3.2822 0.4002
-5 2 22 3.0034 0.1229
-5 2 23 -2.2229 0.4528
-5 2 24 1.7233 0.0486
-5 3 -4 -4.8656 0.1406
-5 3 -3 7.1776 0.0080
-5 3 -2 -1.5775 0.1880
-5 3 -1 2.0601 0.1485
-5 3 0 -2.9840 0.1730
-5 3 1 1.5138 0.1173
-5 3 2 -7.2535 0.1737
-5 3 3 5.3364 -0.0105
-5 3 4 -4.9640 0.1225
-5 3 5 7.9744 0.0638
-5 3 6 2.3677 0.0613
-5 3 7 8.2454 0.0770
-5 3 8 5.8163 -0.0608
-5 3 9 4.9832 0.0364
-5 3 10 3.5429 -0.1269
-5 3 11 -0.5818 0.0613
-5 3 12 -1.8796 -0.1534
-5 3 13 -1.2623 0.0337
-5 3 14 -6.2037 -0.1158
-5 3 15 2.6492 -0.0099
-5 3 16 -4.9588 -0.0089
-5 3 17 4.6292 -0.0295
-5 3 18 -0.1892 0.0419
-5 3 19 1.2078 -0.0226
-5 3 20 2.4713 0.1226
-5 3 21 -3.0778 -0.0153
-5 3 22 3.3499 0.1262
-5 3 23 -1.5975 -0.0760
-5 3 24 1.4812 0.1343
-5 4 -4 -9.2046 -0.2818
-5 4 -3 2.4509 0.1117
-5 4 -2 -7.3235 -0.3066
-5 4 -1 1.6802 -0.1349
-5 4 0 -3.6881 -0.0617
-5 4 1 3.2062 -0.2936
-5 4 2 -0.5354 0.1625
-5 4 3 3.8269 -0.2199
-5 4 4 -1.2097 0.2809
-5 4 5 0.9518 -0.1120
-5 4 6 -3.1430 0.2675
-5 4 7 -3.2432 0.0335
-5 4 8 -2.8763 0.2039
-5 4 9 -4.2482 0.1757
-5 4 10 -2.4919 0.1210
-5 4 11 -0.7729 0.2193
-5 4 12 -2.8274 -0.0048
-5 4 13 2.5322 0.2464
-5 4 14 -3.3585 -0.0793
-5 4 15 1.3146 0.1980
-5 4 16 -3.9044 -0.2180
-5 4 17 -1.6462 0.0969
-5 4 18 -2.0565 -0.3104
-5 4 19 -2.7820 -0.0705
-5 4 20 1.7369 -0.1950
-5 4 21 -2.6104 -0.2231
-5 4 22 2.6358 -0.0757
-5 4 23 -2.1292 -0.1870
-5 4 24 1.2728 -0.0285
-5 5 -4 -5.0903 -0.0194
-5 5 -3 9.5431 -0.1854
-5 5 -2 -3.7201 -0.2117
-5 5 -1 8.1202 -0.2427
-5 5 0 -3.8213 -0.2282
-5 5 1 2.6823 -0.0982
-5 5 2 -0.7594 -0.2153
-5 5 3 -4.1210 0.0369
-5 5 4 2.1545 -0.1823
-5 5 5 -4.9409 0.0403
-5 5 6 1.9010 -0.0635
-5 5 7 -2.3897 0.0779
-5 5 8 1.4831 0.0333
-5 5 9 0.0271 0.0533
-5 5 10 0.7930 0.1406
-5 5 11 4.1520 0.0173
-5 5 12 -0.8821 0.2091
-5 5 13 6.3065 -0.0521
-5 5 14 1.3695 0.1470
-5 5 15 3.6181 -0.1145
-5 5 16 4.9036 0.0494
-5 5 17 0.6530 -0.0454
-5 5 18 4.5639 -0.0503
-5 5 19 0.2464 -0.0418
-5 5 20 2.6819 -0.1170
-5 5 21 -1.4605 -0.0360
-5 5 22 -0.0260 -0.1305
-5 5 23 -3.3331 0.0016
-5 6 -4 -5.5652 0.1148
-5 6 -3 6.8912 -0.0440
-5 6 -2 -7.0037 0.1852
-5 6 -1 5.4102 0.0132
-5 6 0 -4.4816 0.0555
-5 6 1 -0.0546 0.0745
-5 6 2 1.0962 -0.1093
-5 6 3 -5.1781 0.0800
-5 6 4 7.5128 -0.1522
-5 6 5 -5.2976 0.0592
-5 6 6 8.3976 -0.1590
-5 6 7 -0.6258 0.0200
-5 6 8 3.8343 -0.1258
-5 6 9 3.0435 -0.0286
-5 6 10 -1.9291 -0.0810
-5 6 11 2.5361 -0.0419
-5 6 12 -5.4361 -0.0137
-5 6 13 -0.2137 -0.0364
-5 6 14 -3.5521 0.1047
-5 6 15 -4.1281 -0.0073
-5 6 16 1.0131 0.1246
-5 6 17 -6.1372 -0.0202
-5 6 18 1.0059 0.1680
-5 6 19 -3.1937 -0.0182
-5 6 20 -1.0272 0.1844
-5 6 21 1.2596 0.0838
-5 6 22 2.2356 0.0549
-5 6 23 1.0077 0.1157
-5 7 -4 -5.5017 0.0122
-5 7 -3 1.2469 0.2789
-5 7 -2 -5.3056 0.1091
-5 7 -1 2.3824 0.2373
-5 7 0 1.4316 0.0963
-5 7 1 -0.1022 0.1011
-5 7 2 7.8939 0.1412
-5 7 3 -3.6454 -0.0553
-5 7 4 7.2436 0.1777
-5 7 5 -6.6479 -0.1294
-5 7 6 2.2297 0.0639
-5 7 7 -5.3453 -0.1413
-5 7 8 -3.8028 -0.0105
-5 7 9 -0.0629 -0.1164
-5 7 10 -5.8555 -0.1054
-5 7 11 3.0616 -0.0188
-5 7 12 -2.4105 -0.1775
-5 7 13 1.3826 0.0613
-5 7 14 1.7328 -0.1173
-5 7 15 -1.0350 0.1156
-5 7 16 5.0854 -0.0739
-5 7 17 -1.8221 0.1735
-5 7 18 3.2049 0.0056
-5 7 19 -0.5536 0.1074
-5 7 20 -3.5975 0.0972
-5 7 21 1.0032 0.0210
-5 7 22 -2.1620 0.0809
-5 8 -4 4.5946 0.0137
-5 8 -3 1.6452 0.0169
-5 8 -2 1.6227 0.0110
-5 8 -1 -1.2913 0.0564
-5 8 0 1.2624 -0.0055
-5 8 1 -7.8476 0.0656
-5 8 2 2.2720 0.0034
-5 8 3 -9.7054 -0.0047
-5 8 4 1.6859 0.0389
-5 8 5 -4.2246 -0.0464
-5 8 6 -0.2628 0.0427
-5 8 7 2.1081 -0.0524
-5 8 8 -1.6413 0.0356
-5 8 9 6.3791 -0.0546
-5 8 10 -1.8195 0.0199
-5 8 11 5.3540 -0.0350
-5 8 12 -0.3852 -0.0453
-5 8 13 -0.5778 -0.0552
-5 8 14 1.2864 -0.0693
-5 8 15 -4.7800 -0.0641
-5 8 16 1.0216 -0.0312
-5 8 17 -2.4731 -0.0162
-5 8 18 0.8250 -0.0996
-5 8 19 4.4323 0.0287
-5 8 20 -0.3103 -0.1373
-5 8 21 4.5113 -0.0101
-5 9 -4 -0.0722 0.0037
-5 9 -3 -3.4752 -0.2778
-5 9 -2 0.5660 -0.0009
-5 9 -1 -2.7531 -0.2199
-5 9 0 4.4737 0.0023
-5 9 1 -0.7676 -0.0704
-5 9 2 8.3656 -0.0655
-5 9 3 1.8412 0.0575
-5 9 4 6.4132 -0.1026
-5 9 5 5.0084 0.1533
-5 9 6 0.3957 -0.0418
-5 9 7 6.1561 0.1597
-5 9 8 -4.5177 0.0094
-5 9 9 2.9660 0.1138
-5 9 10 -5.8208 0.0481
-5 9 11 0.2339 0.0306
-5 9 12 -1.8617 0.0974
-5 9 13 -0.1355 -0.0547
-5 9 14 3.5452 0.0772
-5 9 15 -0.5579 -0.0896
-5 9 16 3.1649 0.0352
-5 9 17 1.0491 -0.1240
-5 9 18 -2.3894 0.0201
-5 9 19 2.7648 -0.1054
-5 9 20 -3.7993 -0.0201
-5 10 -4 0.8942 -0.1124
-5 10 -3 0.9268 -0.0356
-5 10 -2 0.8919 -0.0858
-5 10 -1 -1.2844 -0.0761
-5 10 0 -0.8257 -0.0632
-5 10 1 -4.8857 -0.0859
-5 10 2 -4.3700 0.0179
-5 10 3 -4.9066 -0.0341
-5 10 4 -7.0091 0.0583
-5 10 5 -1.6160 0.0195
-5 10 6 -7.3041 0.0527
-5 10 7 2.1368 0.0415
-5 10 8 -4.9256 0.0708
-5 10 9 3.4591 0.0629
-5 10 10 -0.6317 0.0432
-5 10 11 2.3095 0.0721
-5 10 12 0.2057 0.0444
-5 10 13 -0.0176 0.0402
-5 10 14 -1.5796 0.0511
-5 10 15 -2.0964 0.0321
-5 10 16 -2.7547 -0.0343
-5 10 17 -1.7471 0.0770
-5 10 18 -4.9752 -0.0341
-5 10 19 0.3041 0.0412
-5 11 -4 1.4025 -0.0131
-5 11 -3 0.8530 0.1517
-5 11 -2 0.6974 -0.0209
-5 11 -1 2.7587 0.1331
-5 11 0 1.6517 -0.0245
-5 11 1 5.0005 0.0897
-5 11 2 1.1663 0.0029
-5 11 3 6.8039 -0.0320
-5 11 4 0.3807 0.0275
-5 11 5 6.6347 -0.1207
-5 11 6 0.2356 0.0379
-5 11 7 4.6429 -0.1459
-5 11 8 -0.0942 0.0330
-5 11 9 1.6017 -0.1273
-5 11 10 -0.2022 0.0191
-5 11 11 -0.2262 -0.0037
-5 11 12 -0.1003 -0.0153
-5 11 13 2.0776 0.0925
-5 11 14 0.5996 -0.0291
-5 11 15 4.1563 0.0409
-5 11 16 2.3938 -0.0044
-5 11 17 3.4040 0.0193
-5 11 18 3.1728 -0.0297
-5 12 -4 0.7241 0.1469
-5 12 -3 -3.0449 0.0029
-5 12 -2 -0.0494 0.1599
-5 12 -1 -2.0857 0.0364
-5 12 0 -4.3336 0.0899
-5 12 1 1.4285 0.0449
-5 12 2 -5.1640 -0.0188
-5 12 3 3.5632 0.0323
-5 12 4 -5.0668 -0.1015
-5 12 5 0.1138 -0.0069
-5 12 6 -4.7263 -0.1228
-5 12 7 -3.4394 -0.0591
-5 12 8 -1.2786 -0.0938
-5 12 9 -3.2478 -0.0458
-5 12 10 0.0222 -0.0514
-5 12 11 -2.3646 -0.0667
-5 12 12 -2.2660 -0.0508
-5 12 13 -1.7970 -0.0455
-5 12 14 -2.2242 -0.0620
-5 12 15 -1.1102 0.0356
-5 12 16 0.1029 0.0242
-5 13 -4 2.5602 0.0421
-5 13 -3 -4.2643 -0.0553
-5 13 -2 3.4450 0.0244
-5 13 -1 0.9090 -0.0599
-5 13 0 0.2208 -0.0154
-5 13 1 4.1008 -0.0613
-5 13 2 -5.2550 0.0192
-5 13 3 2.0538 -0.0343
-5 13 4 -3.8143 0.0012
-5 13 5 3.3942 0.0453
-5 13 6 2.5901 -0.0070
-5 13 7 2.2352 0.0756
-5 13 8 4.9094 -0.0320
-5 13 9 -1.1312 0.0559
-5 13 10 4.2580 -0.1149
-5 13 11 1.0255 0.0012
-5 13 12 3.3245 -0.0195
-5 13 13 0.8969 -0.0981
-5 13 14 0.8014 0.0745
-5 14 -4 4.5302 -0.1932
-5 14 -3 -2.1493 0.0223
-5 14 -2 2.5035 -0.1603
-5 14 -1 -1.2433 0.0402
-5 14 0 -2.5367 -0.1055
-5 14 1 2.5979 0.0448
-5 14 2 -2.1226 0.0345
-5 14 3 4.1789 0.0251
-5 14 4 -0.5154 0.1349
-5 14 5 -0.0793 0.0187
-5 14 6 -0.5014 0.1275
-5 14 7 -3.1385 -0.0051
-5 14 8 1.3198 0.1323
-5 14 9 -1.8384 0.0167
-5 14 10 1.2450 0.0832
-5 14 11 -1.6542 0.0770
-5 14 12 -0.2370 -0.0074
-5 15 -4 0.3280 -0.0446
-5 15 -3 -3.0586 -0.0213
-5 15 -2 -0.0173 -0.0164
-5 15 -1 -0.0739 -0.0063
-5 15 0 1.0409 0.0015
-5 15 1 1.9046 0.0118
-5 15 2 0.5455 -0.0214
-5 15 3 1.8074 0.0553
-5 15 4 0.1563 -0.0201
-5 15 5 -0.6203 0.0885
-5 15 6 2.5015 0.0286
-5 15 7 -2.5131 0.0475
-5 15 8 0.2960 0.0699
-4 0 -2 -5.5535 0.9396
-4 0 0 6.4099 -0.1255
-4 0 2 12.6225 -1.7214
-4 0 4 7.4860 -2.2062
-4 0 6 -4.2699 -2.0552
-4 0 8 -11.4350 -1.6267
-4 0 10 -10.9805 -0.7330
-4 0 12 -5.3652 0.5533
-4 0 14 3.4134 1.6131
-4 0 16 10.6720 2.0876
-4 0 18 11.2614 1.8787
-4 0 20 6.5884 1.1016
-4 0 22 -1.0276 0.3177
-4 0 24 -4.6818 -0.4601
-4 1 -3 8.6312 0.8155
-4 1 -2 5.6575 0.2000
-4 1 -1 0.2993 -0.0358
-4 1 0 -0.1533 0.3431
-4 1 1 -6.8034 0.0911
-4 1 2 -2.5461 0.3278
-4 1 3 -8.5623 0.1939
-4 1 4 1.1658 0.1636
-4 1 5 -1.3181 0.0335
-4 1 6 7.3445 -0.0438
-4 1 7 6.7143 0.0360
-4 1 8 7.7196 -0.2899
-4 1 9 10.0400 0.1088
-4 1 10 3.8806 -0.2584
-4 1 11 8.3557 0.0733
-4 1 12 0.6463 -0.1127
-4 1 13 1.2600 -0.0121
-4 1 14 -0.8108 -0.0900
-4 1 15 -7.0780 -0.0871
-4 1 16 -0.9168 -0.0969
-4 1 17 -10.0358 -0.1109
-4 1 18 0.4461 -0.0673
-4 1 19 -7.4047 -0.0762
-4 1 20 2.3924 0.1593
-4 1 21 -1.7796 -0.0544
-4 1 22 1.5515 0.2659
-4 1 23 3.6330 -0.0697
-4 1 24 -1.0339 0.1565
-4 1 25 1.3181 0.0023
-4 2 -3 -15.8930 0.0423
-4 2 -2 -2.1842 -0.6511
-4 2 -1 -5.8697 0.3297
-4 2 0 -3.4354 0.0065
-4 2 1 3.0660 0.2600
-4 2 2 1.0706 0.4075
-4 2 3 2.6646 0.1172
-4 2 4 3.8923 0.6276
-4 2 5 -4.2404 -0.0377
-4 2 6 -0.4499 0.6462
-4 2 7 -9.8157 -0.1898
-4 2 8 -5.7584 0.4381
-4 2 9 -10.3711 -0.2789
-4 2 10 -7.6112 0.1843
-4 2 11 -4.3535 -0.3726
-4 2 12 -4.5345 -0.1791
-4 2 13 2.7030 -0.3150
-4 2 14 2.1855 -0.4986
-4 2 15 3.0181 -0.1711
-4 2 16 6.7479 -0.6501
-4 2 17 0.1845 0.0168
-4 2 18 6.3128 -0.5806
-4 2 19 -1.9197 0.1876
-4 2 20 3.0439 -0.3329
-4 2 21 -1.5436 0.1748
-4 2 22 -1.5595 -0.1171
-4 2 23 1.0208 0.2181
-4 2 24 -3.4140 0.1218
-4 2 25 1.6663 0.2317
-4 3 -3 -3.1001 -0.2606
-4 3 -2 15.2144 -0.0384
-4 3 -1 5.4298 -0.1349
-4 3 0 1.7895 -0.0875
-4 3 1 7.8726 0.0224
-4 3 2 -5.1799 -0.0411
-4 3 3 0.4323 0.1523
-4 3 4 -1.6657 -0.0514
-4 3 5 -3.6121 0.1582
-4 3 6 4.4773 0.0175
-4 3 7 1.3902 0.1903
-4 3 8 8.4445 0.0754
-4 3 9 5.5680 0.0783
-4 3 10 6.9539 0.0415
-4 3 11 4.9759 -0.0446
-4 3 12 -0.6674 0.0273
-4 3 13 1.5275 -0.0633
-4 3 14 -4.8252 0.0369
-4 3 15 -3.0820 -0.1086
-4 3 16 -2.2341 0.0465
-4 3 17 -5.2847 -0.1276
-4 3 18 0.7960 0.0059
-4 3 19 -4.2219 -0.1045
-4 3 20 1.1153 -0.0243
-4 3 21 -1.3927 0.0458
-4 3 22 -1.1156 0.0102
-4 3 23 3.2123 0.1391
-4 3 24 -1.2687 -0.0410
-4 4 -3 -16.6740 -0.0114
-4 4 -2 -0.6432 0.2826
-4 4 -1 -8.9132 -0.2251
-4 4 0 -7.0562 0.0894
-4 4 1 0.5403 -0.1893
-4 4 2 -5.4299 -0.1671
-4 4 3 4.2321 -0.0500
-4 4 4 -0.0464 -0.2137
-4 4 5 2.3152 0.0849
-4 4 6 0.8679 -0.2399
-4 4 7 -1.4716 0.1360
-4 4 8 -1.9479 -0.2240
-4 4 9 -2.1887 0.2021
-4 4 10 -4.0517 -0.0629
-4 4 11 0.2453 0.3124
-4 4 12 -3.2709 0.0652
-4 4 13 2.0902 0.2611
-4 4 14 0.4424 0.1924
-4 4 15 1.8249 0.1386
-4 4 16 2.7748 0.2808
-4 4 17 0.2951 -0.0071
-4 4 18 2.9025 0.2682
-4 4 19 -0.9329 -0.1374
-4 4 20 1.9386 0.1669
-4 4 21 0.4670 -0.1735
-4 4 22 -1.0278 -0.0075
-4 4 23 2.2746 -0.1999
-4 4 24 -3.6109 -0.0593
-4 5 -3 -2.2027 0.2322
-4 5 -2 8.4097 -0.0935
-4 5 -1 3.0489 0.0710
-4 5 0 3.4444 -0.1928
-4 5 1 3.0162 -0.0360
-4 5 2 0.4375 -0.1580
-4 5 3 1.9953 -0.1662
-4 5 4 -4.3195 -0.0514
-4 5 5 2.2502 -0.2721
-4 5 6 -6.6421 -0.0073
-4 5 7 1.6475 -0.2059
-4 5 8 -4.6394 0.0846
-4 5 9 0.9402 -0.0921
-4 5 10 -3.7180 0.0706
-4 5 11 1.5022 0.0030
-4 5 12 -1.8636 0.0331
-4 5 13 0.4342 0.0936
-4 5 14 1.2545 0.0476
-4 5 15 -0.1029 0.1318
-4 5 16 1.3197 -0.0120
-4 5 17 0.5762 0.1634
-4 5 18 0.3567 -0.0557
-4 5 19 -0.0815 0.1289
-4 5 20 -0.0259 -0.1056
-4 5 21 1.2480 -0.0086
-4 5 22 -2.9235 -0.0614
-4 5 23 1.6930 -0.0849
-4 5 24 -3.8159 -0.0370
-4 6 -3 -1.9208 0.0031
-4 6 -2 -1.2805 -0.0059
-4 6 -1 0.5300 0.1324
-4 6 0 -0.4701 -0.0256
-4 6 1 0.5972 0.1138
-4 6 2 -0.5320 -0.0215
-4 6 3 0.9555 0.0060
-4 6 4 -2.5017 0.0156
-4 6 5 6.5982 -0.0371
-4 6 6 -3.7706 0.0793
-4 6 7 9.8575 -0.1033
-4 6 8 -1.2115 0.0766
-4 6 9 8.2153 -0.1623
-4 6 10 2.3900 0.0083
-4 6 11 4.6544 -0.1603
-4 6 12 2.5169 -0.0165
-4 6 13 -0.4159 -0.1645
-4 6 14 -0.0066 -0.0368
-4 6 15 -2.3573 -0.0842
-4 6 16 -2.4948 -0.0445
-4 6 17 -0.2026 0.0045
-4 6 18 -2.6666 -0.0829
-4 6 19 0.8093 0.0920
-4 6 20 -1.4545 -0.1047
-4 6 21 1.6098 0.1609
-4 6 22 0.1692 0.0165
-4 6 23 4.7190 0.0730
-4 7 -3 1.4800 -0.1500
-4 7 -2 -5.9446 0.1404
-4 7 -1 -0.9411 -0.0812
-4 7 0 -5.3946 0.2826
-4 7 1 -0.5320 0.0050
-4 7 2 -3.2003 0.2694
-4 7 3 2.9574 0.1485
-4 7 4 -3.4607 0.1065
-4 7 5 3.9648 0.2424
-4 7 6 -7.2319 -0.0308
-4 7 7 1.6192 0.1484
-4 7 8 -9.3289 -0.0820
-4 7 9 -2.8232 0.0852
-4 7 10 -7.0169 -0.1326
-4 7 11 -5.8254 0.0149
-4 7 12 -2.5638 -0.1239
-4 7 13 -3.4391 -0.0872
-4 7 14 -0.5353 -0.0676
-4 7 15 0.7602 -0.1002
-4 7 16 -0.8056 -0.0331
-4 7 17 3.6913 -0.1224
-4 7 18 -0.9174 0.0703
-4 7 19 3.3863 -0.0780
-4 7 20 -1.5603 0.1325
-4 7 21 -2.4507 -0.0064
-4 7 22 -2.2250 0.0883
-4 7 23 -6.7021 0.0008
-4 8 -3 6.9133 0.0193
-4 8 -2 0.4544 -0.0505
-4 8 -1 6.6255 0.0015
-4 8 0 1.8576 0.0186
-4 8 1 4.6383 -0.0152
-4 8 2 -0.8365 0.0502
-4 8 3 4.0667 -0.0051
-4 8 4 -3.9550 0.0272
-4 8 5 4.9855 0.0276
-4 8 6 -1.9909 0.0140
-4 8 7 5.6055 0.0189
-4 8 8 1.5757 0.0133
-4 8 9 4.8356 0.0192
-4 8 10 5.4183 0.0029
-4 8 11 3.2976 0.0713
-4 8 12 6.7375 -0.0040
-4 8 13 2.9454 0.0522
-4 8 14 2.3945 -0.0445
-4 8 15 3.2417 -0.0173
-4 8 16 -2.7156 -0.0467
-4 8 17 1.2571 0.0151
-4 8 18 -3.7505 -0.0238
-4 8 19 0.1960 -0.0051
-4 8 20 1.5793 -0.0081
-4 8 21 1.1699 -0.0761
-4 8 22 7.7438 0.0316
-4 9 -3 0.2528 0.0447
-4 9 -2 -4.0738 -0.1187
-4 9 -1 -2.4012 0.0226
-4 9 0 -3.3092 -0.2234
-4 9 1 -2.1992 0.0246
-4 9 2 -3.1145 -0.2121
-4 9 3 0.8022 -0.0529
-4 9 4 -3.8382 -0.1293
-4 9 5 1.6445 -0.1285
-4 9 6 -3.4192 0.0117
-4 9 7 -0.0916 -0.0943
-4 9 8 -1.4690 0.1309
-4 9 9 -3.0556 -0.0563
-4 9 10 -1.2390 0.1695
-4 9 11 -6.3324 -0.0299
-4 9 12 -2.7457 0.1180
-4 9 13 -4.7293 0.0497
-4 9 14 -3.4786 0.0679
-4 9 15 0.8400 0.0638
-4 9 16 -3.2114 0.0585
-4 9 17 2.4620 0.0185
-4 9 18 -0.7505 -0.0407
-4 9 19 -1.3447 0.0557
-4 9 20 2.1808 -0.1158
-4 9 21 -4.7244 0.0512
-4 10 -3 2.8075 -0.0524
-4 10 -2 2.1827 0.0387
-4 10 -1 1.4961 -0.1030
-4 10 0 4.1850 -0.0066
-4 10 1 0.7659 -0.1272
-4 10 2 1.2646 -0.0172
-4 10 3 0.6976 -0.0710
-4 10 4 -0.1371 -0.0280
-4 10 5 0.7535 0.0279
-4 10 6 0.2376 -0.0500
-4 10 7 0.6275 0.0516
-4 10 8 1.9845 -0.0395
-4 10 9 0.5374 0.0380
-4 10 10 4.1255 0.0040
-4 10 11 2.5988 0.0278
-4 10 12 3.9353 0.0553
-4 10 13 3.8888 0.0486
-4 10 14 1.5527 0.0781
-4 10 15 2.8481 0.0610
-4 10 16 0.0938 0.0583
-4 10 17 2.1952 0.0054
-4 10 18 0.8295 0.0611
-4 10 19 -1.2897 -0.0377
-4 10 20 1.6996 0.0380
-4 11 -3 0.4352 0.0226
-4 11 -2 -2.6373 0.0446
-4 11 -1 -3.9024 0.0278
-4 11 0 -0.1552 0.1014
-4 11 1 -2.1687 -0.0249
-4 11 2 2.0216 0.1661
-4 11 3 -0.7363 -0.0326
-4 11 4 3.0884 0.1023
-4 11 5 -1.1084 0.0194
-4 11 6 1.6246 -0.0421
-4 11 7 -1.4606 0.0395
-4 11 8 -0.9983 -0.0939
-4 11 9 -2.5337 0.0180
-4 11 10 -3.4789 -0.1210
-4 11 11 -2.3535 0.0164
-4 11 12 -5.5822 -0.1197
-4 11 13 -1.5090 -0.0214
-4 11 14 -3.5482 -0.0277
-4 11 15 -1.6173 -0.0675
-4 11 16 -0.1026 -0.0122
-4 11 17 -0.9390 -0.0101
-4 11 18 0.1488 -0.0551
-4 12 -3 2.7371 0.0905
-4 12 -2 2.3944 -0.0361
-4 12 -1 2.4525 0.1887
-4 12 0 2.3767 -0.0200
-4 12 1 -1.1599 0.1988
-4 12 2 1.2246 -0.0037
-4 12 3 -3.8550 0.1113
-4 12 4 2.1876 0.0079
-4 12 5 -3.7475 0.0086
-4 12 6 1.6795 0.0287
-4 12 7 -1.6025 -0.0767
-4 12 8 0.7020 0.0187
-4 12 9 2.7134 -0.1397
-4 12 10 0.7822 0.0178
-4 12 11 5.6338 -0.1107
-4 12 12 0.3405 -0.0527
-4 12 13 3.8888 -0.0525
-4 12 14 0.2082 -0.0854
-4 12 15 -0.0759 -0.0739
-4 12 16 0.0718 0.0273
-4 12 17 -1.1731 -0.0608
-4 13 -3 -2.0299 -0.0456
-4 13 -2 -3.2122 -0.0142
-4 13 -1 -2.4868 -0.0039
-4 13 0 -1.5087 -0.0390
-4 13 1 -2.3433 -0.0102
-4 13 2 2.1325 -0.0573
-4 13 3 -3.0585 0.0472
-4 13 4 1.8355 -0.0655
-4 13 5 -2.4754 0.0480
-4 13 6 1.9149 -0.0045
-4 13 7 -0.2101 0.0131
-4 13 8 0.4879 0.0479
-4 13 9 0.5120 0.0095
-4 13 10 -3.4372 0.0761
-4 13 11 0.8332 -0.0408
-4 13 12 -2.7306 0.0845
-4 13 13 1.4230 -0.0124
-4 13 14 0.0813 -0.0251
-4 13 15 1.0227 0.0438
-4 14 -3 1.8548 -0.0795
-4 14 -2 1.2860 0.0190
-4 14 -1 2.9578 -0.1314
-4 14 0 2.4948 0.0191
-4 14 1 1.0520 -0.1987
-4 14 2 3.9717 0.0242
-4 14 3 -0.4325 -0.1469
-4 14 4 3.4243 0.0115
-4 14 5 -0.2464 -0.0137
-4 14 6 0.4047 0.0165
-4 14 7 0.0756 0.0884
-4 14 8 -1.5959 0.0152
-4 14 9 2.1160 0.1851
-4 14 10 -1.1106 -0.0292
-4 14 11 2.9618 0.1854
-4 14 12 -1.0226 -0.0105
-4 14 13 0.7711 0.0523
-4 15 -3 -0.6139 0.0058
-4 15 -2 -1.2175 -0.0850
-4 15 -1 -2.3387 -0.0242
-4 15 0 -2.4213 -0.0514
-4 15 1 -2.5682 0.0450
-4 15 2 -2.4192 -0.0134
-4 15 3 -1.8272 0.0411
-4 15 4 0.2798 0.0216
-4 15 5 -0.9631 -0.0168
-4 15 6 0.0405 0.0425
-4 15 7 2.3403 -0.0265
-4 15 8 -2.6215 0.0246
-4 15 9 3.1197 -0.0262
-4 15 10 -4.2165 -0.0392
-4 16 -1 -0.9962 0.1307
-4 16 0 2.8827 0.0171
-4 16 1 0.9327 0.1117
-4 16 2 -0.9265 -0.1156
-4 16 3 1.6239 0.0866
-4 16 4 -0.9193 -0.1312
-3 0 -1 -9.2816 1.4164
-3 0 1 6.0987 1.8997
-3 0 3 23.9477 0.5396
-3 0 5 23.3914 -0.6263
-3 0 7 5.9514 -1.5854
-3 0 9 -8.1803 -2.3341
-3 0 11 -11.7765 -2.2403
-3 0 13 -6.9439 -1.3202
-3 0 15 0.7176 -0.2166
-3 0 17 5.6072 0.7726
-3 0 19 5.4450 1.4866
-3 0 21 2.0919 1.7042
-3 0 23 -0.6568 1.6010
-3 0 25 -1.8220 1.0056
-3 1 -2 7.7795 1.1317
-3 1 -1 12.3715 0.1438
-3 1 0 0.3920 -0.0984
-3 1 1 4.7600 0.3360
-3 1 2 -13.3202 -0.0960
-3 1 3 -3.5504 0.5010
-3 1 4 -20.1816 0.1058
-3 1 5 -5.8613 0.3756
-3 1 6 -10.7774 -0.0034
-3 1 7 2.5519 0.1291
-3 1 8 2.0178 0.0747
-3 1 9 10.0916 -0.0417
-3 1 10 9.3030 0.1628
-3 1 11 9.5832 0.0043
-3 1 12 10.1573 0.0946
-3 1 13 5.1932 -0.0359
-3 1 14 4.2876 0.0453
-3 1 15 0.6327 -0.2448
-3 1 16 -2.5642 -0.0008
-3 1 17 -2.3494 -0.2777
-3 1 18 -4.6489 -0.0251
-3 1 19 -2.1798 -0.1640
-3 1 20 -2.2737 -0.0241
-3 1 21 0.7090 0.0603
-3 1 22 0.4549 -0.0738
-3 1 23 1.9430 0.1547
-3 1 24 1.7303 -0.1551
-3 1 25 1.0014 0.1031
-3 2 -2 -23.4354 -0.3527
-3 2 -1 5.3882 -0.5399
-3 2 0 -13.6379 0.0784
-3 2 1 4.1388 -0.4298
-3 2 2 -1.2429 0.3008
-3 2 3 5.0014 -0.2573
-3 2 4 6.3210 0.2734
-3 2 5 4.5607 0.1640
-3 2 6 2.1451 0.2615
-3 2 7 1.3379 0.5236
-3 2 8 -10.2637 0.1885
-3 2 9 -3.6648 0.6229
-3 2 10 -17.8896 -0.0459
-3 2 11 -8.7489 0.6347
-3 2 12 -13.9077 -0.2983
-3 2 13 -8.6799 0.3996
-3 2 14 -3.0503 -0.3043
-3 2 15 -3.3490 0.0702
-3 2 16 3.6455 -0.2565
-3 2 17 0.7944 -0.2472
-3 2 18 3.4716 -0.2358
-3 2 19 0.9644 -0.5211
-3 2 20 -0.3365 -0.1136
-3 2 21 -0.1080 -0.5382
-3 2 22 -3.1849 -0.0215
-3 2 23 -0.8471 -0.4471
-3 2 24 -1.4281 0.1552
-3 2 25 -2.1346 -0.2736
-3 3 -2 -17.2392 -0.4666
-3 3 -1 21.1421 -0.0852
-3 3 0 -7.7750 -0.3820
-3 3 1 7.6621 -0.2330
-3 3 2 4.8113 -0.1759
-3 3 3 -3.5325 -0.1587
-3 3 4 7.7431 0.0020
-3 3 5 -3.5938 -0.0689
-3 3 6 1.9953 0.0372
-3 3 7 6.6483 -0.0527
-3 3 8 0.4530 0.1475
-3 3 9 17.0333 -0.0194
-3 3 10 4.7247 0.1424
-3 3 11 17.7183 0.0041
-3 3 12 8.2544 0.0725
-3 3 13 7.7431 -0.0001
-3 3 14 7.6572 0.0677
-3 3 15 -2.3766 0.0154
-3 3 16 3.8004 -0.0401
-3 3 17 -4.7150 0.0650
-3 3 18 0.5275 -0.1053
-3 3 19 -1.7011 0.0400
-3 3 20 -0.8300 -0.1243
-3 3 21 2.9710 -0.0150
-3 3 22 -1.1664 -0.0991
-3 3 23 3.3210 0.0266
-3 3 24 0.4296 -0.0391
-3 3 25 -1.3885 -0.0447
-3 4 -2 -18.6675 0.2725
-3 4 -1 11.3301 0.2035
-3 4 0 -10.3992 0.0307
-3 4 1 -0.8253 0.2207
-3 4 2 0.3497 -0.1626
-3 4 3 -10.3958 0.0947
-3 4 4 2.7745 -0.2550
-3 4 5 -9.1359 -0.0044
-3 4 6 -4.2612 -0.2051
-3 4 7 -3.4567 -0.1508
-3 4 8 -13.1440 -0.0927
-3 4 9 -2.0719 -0.2876
-3 4 10 -14.4303 0.0437
-3 4 11 -4.7852 -0.2331
-3 4 12 -8.0648 0.2351
-3 4 13 -7.9534 -0.1492
-3 4 14 -0.9717 0.2875
-3 4 15 -6.3209 -0.0275
-3 4 16 3.1067 0.2544
-3 4 17 -1.7743 0.1327
-3 4 18 3.7438 0.1992
-3 4 19 1.0879 0.2032
-3 4 20 0.1821 0.1001
-3 4 21 1.2991 0.2333
-3 4 22 -3.2206 0.0062
-3 4 23 -0.4843 0.2103
-3 4 24 -0.0748 -0.1220
-3 5 -2 -2.4374 0.3260
-3 5 -1 5.5871 0.1061
-3 5 0 2.1381 0.3493
-3 5 1 -1.8219 0.0094
-3 5 2 5.2589 0.2426
-3 5 3 -0.4220 -0.0756
-3 5 4 6.7386 0.0433
-3 5 5 5.1303 -0.0560
-3 5 6 6.0103 -0.1266
-3 5 7 8.7433 -0.0574
-3 5 8 4.3030 -0.1614
-3 5 9 9.6067 0.0133
-3 5 10 3.1913 -0.1474
-3 5 11 5.9302 0.0259
-3 5 12 4.7352 -0.1510
-3 5 13 1.6778 0.0096
-3 5 14 5.4866 -0.0922
-3 5 15 -0.4699 0.0810
-3 5 16 3.4490 0.0144
-3 5 17 -2.7962 0.0682
-3 5 18 0.9513 0.1275
-3 5 19 -2.7415 0.0202
-3 5 20 -1.0486 0.1887
-3 5 21 0.2384 -0.0533
-3 5 22 1.2776 0.1124
-3 5 23 -0.0804 -0.0459
-3 5 24 3.3741 0.0203
-3 6 -2 -1.6432 -0.1200
-3 6 -1 -9.9363 0.0165
-3 6 0 4.5272 -0.0478
-3 6 1 -6.6077 -0.0695
-3 6 2 3.4153 0.0834
-3 6 3 -2.7548 -0.0893
-3 6 4 -5.0483 0.1254
-3 6 5 -1.5647 -0.0691
-3 6 6 -8.6524 0.1262
-3 6 7 -3.2437 -0.0051
-3 6 8 -6.8108 0.0467
-3 6 9 -4.3454 0.0466
-3 6 10 -3.6543 -0.0774
-3 6 11 -3.0683 0.0359
-3 6 12 -0.7016 -0.1191
-3 6 13 -2.1917 0.0447
-3 6 14 -0.3583 -0.1834
-3 6 15 -2.8672 -0.0059
-3 6 16 0.8321 -0.1939
-3 6 17 -3.2169 -0.0445
-3 6 18 3.2990 -0.1295
-3 6 19 -1.0269 -0.0423
-3 6 20 2.9188 -0.0730
-3 6 21 0.0416 -0.1085
-3 6 22 1.4675 0.0045
-3 6 23 -2.1468 -0.0760
-3 7 -2 12.8722 -0.2002
-3 7 -1 -3.4910 -0.1020
-3 7 0 8.3729 -0.2068
-3 7 1 -3.6281 0.0890
-3 7 2 1.7358 -0.1519
-3 7 3 1.5168 0.1956
-3 7 4 -0.9129 -0.0320
-3 7 5 7.2581 0.1646
-3 7 6 0.2632 0.1180
-3 7 7 7.4778 0.0830
-3 7 8 2.1995 0.1183
-3 7 9 3.4186 0.0376
-3 7 10 2.1842 0.1240
-3 7 11 -0.4000 -0.0322
-3 7 12 0.3985 0.1269
-3 7 13 -0.5710 -0.0878
-3 7 14 0.6577 0.0542
-3 7 15 -0.4794 -0.0928
-3 7 16 1.5891 0.0162
-3 7 17 -2.6461 -0.1314
-3 7 18 0.8066 -0.0870
-3 7 19 -3.1362 -0.0716
-3 7 20 0.4044 -0.1278
-3 7 21 -2.4919 0.0749
-3 7 22 -0.7358 -0.0547
-3 7 23 -1.2997 0.0800
-3 8 -2 2.3540 -0.0242
-3 8 -1 -7.1543 -0.0703
-3 8 0 0.7029 0.0071
-3 8 1 -1.2480 -0.0221
-3 8 2 -2.9527 0.0119
-3 8 3 2.4847 0.0313
-3 8 4 -5.9204 -0.0132
-3 8 5 1.1145 0.0551
-3 8 6 -6.2707 -0.0127
-3 8 7 -0.6815 0.0829
-3 8 8 -3.5680 0.0051
-3 8 9 -0.9205 0.0927
-3 8 10 -0.3519 0.0304
-3 8 11 0.7184 0.0490
-3 8 12 0.4222 0.0787
-3 8 13 2.1951 0.0253
-3 8 14 0.5395 0.0903
-3 8 15 1.1445 -0.0061
-3 8 16 2.5695 0.0303
-3 8 17 0.8858 -0.0143
-3 8 18 2.2555 0.0493
-3 8 19 0.7449 -0.0003
-3 8 20 0.0305 0.0713
-3 8 21 1.5915 -0.0205
-3 8 22 0.6891 0.0055
-3 9 -2 6.0896 0.0532
-3 9 -1 1.1450 0.1241
-3 9 0 1.1063 0.0475
-3 9 1 5.7941 -0.0613
-3 9 2 -2.2679 0.0590
-3 9 3 7.7605 -0.1708
-3 9 4 -2.3258 0.0294
-3 9 5 5.9745 -0.1928
-3 9 6 -0.5398 -0.0470
-3 9 7 2.9093 -0.1352
-3 9 8 0.7264 -0.0830
-3 9 9 1.1661 -0.0511
-3 9 10 -0.5999 -0.0827
-3 9 11 0.9680 0.0349
-3 9 12 -4.0867 -0.0760
-3 9 13 0.7087 0.0780
-3 9 14 -4.3230 -0.0192
-3 9 15 -0.5524 0.0969
-3 9 16 -1.3697 0.0292
-3 9 17 -1.7816 0.1531
-3 9 18 -0.5576 0.0019
-3 9 19 -0.5449 0.0750
-3 9 20 -2.5584 0.0226
-3 9 21 1.4560 -0.0576
-3 10 -2 -0.4683 0.0863
-3 10 -1 -1.8482 0.0519
-3 10 0 -5.5571 -0.0133
-3 10 1 2.1698 0.0372
-3 10 2 -8.9231 -0.0899
-3 10 3 1.7685 0.0336
-3 10 4 -7.5669 -0.1149
-3 10 5 1.1151 -0.0238
-3 10 6 -4.2537 -0.0582
-3 10 7 -0.0702 -0.0932
-3 10 8 -2.2614 -0.0084
-3 10 9 0.6453 -0.0971
-3 10 10 -2.1996 0.0006
-3 10 11 3.7457 -0.0706
-3 10 12 -1.2167 -0.0048
-3 10 13 4.3938 -0.0278
-3 10 14 0.2916 0.0150
-3 10 15 1.7476 0.0131
-3 10 16 -0.0055 0.0441
-3 10 17 0.2171 -0.0038
-3 10 18 0.9016 0.0274
-3 10 19 1.8867 0.0250
-3 10 20 1.1980 -0.0075
-3 11 -2 2.4943 0.0448
-3 11 -1 2.6939 -0.0809
-3 11 0 -2.0970 0.0356
-3 11 1 6.5442 -0.0068
-3 11 2 -1.1958 -0.0124
-3 11 3 7.6855 0.0858
-3 11 4 -0.3772 -0.0292
-3 11 5 6.4748 0.1582
-3 11 6 -0.5845 -0.0046
-3 11 7 4.6353 0.1028
-3 11 8 -0.6319 0.0110
-3 11 9 3.4034 0.0438
-3 11 10 -2.5810 0.0048
-3 11 11 1.6920 -0.0096
-3 11 12 -2.5809 0.0159
-3 11 13 -2.2033 -0.0927
-3 11 14 -0.2959 0.0029
-3 11 15 -2.8389 -0.0815
-3 11 16 0.1120 -0.0178
-3 11 17 0.1871 -0.0534
-3 11 18 -1.0959 0.0261
-3 11 19 -0.2941 -0.0876
-3 12 -2 -0.9056 -0.1053
-3 12 -1 1.5724 -0.0073
-3 12 0 -2.9653 -0.0065
-3 12 1 1.1744 0.0116
-3 12 2 -5.2412 0.1347
-3 12 3 -0.9087 -0.0252
-3 12 4 -6.0867 0.1780
-3 12 5 -0.0577 -0.0133
-3 12 6 -5.1734 0.1124
-3 12 7 0.4419 0.0636
-3 12 8 -4.2453 0.0391
-3 12 9 0.4216 0.0612
-3 12 10 -2.2728 -0.0424
-3 12 11 0.4576 0.0597
-3 12 12 2.0801 -0.0782
-3 12 13 -0.7558 0.0377
-3 12 14 5.0018 -0.0497
-3 12 15 -0.7523 -0.0469
-3 12 16 2.1274 -0.0789
-3 12 17 -0.2191 -0.0230
-3 13 -2 -0.1871 -0.0640
-3 13 -1 -0.2420 0.0842
-3 13 0 0.3900 -0.0326
-3 13 1 1.1573 0.0516
-3 13 2 1.8058 -0.0335
-3 13 3 4.3389 0.0017
-3 13 4 1.2718 0.0042
-3 13 5 3.8508 -0.0423
-3 13 6 0.1322 0.0278
-3 13 7 2.3684 -0.0442
-3 13 8 0.9292 0.0248
-3 13 9 1.8957 -0.0446
-3 13 10 1.5528 0.0572
-3 13 11 -1.0862 -0.0127
-3 13 12 1.5233 0.0233
-3 13 13 -3.6991 0.0760
-3 13 14 1.0592 -0.0241
-3 13 15 -2.4521 0.0788
-3 13 16 0.2549 0.0043
-3 14 -2 0.8601 0.0619
-3 14 -1 -2.1477 -0.0566
-3 14 0 2.2890 -0.0088
-3 14 1 -3.9303 -0.0803
-3 14 2 1.1433 -0.0987
-3 14 3 -2.6929 0.0023
-3 14 4 -1.9296 -0.1868
-3 14 5 -0.0880 0.0393
-3 14 6 -2.1981 -0.1659
-3 14 7 -0.1422 -0.0063
-3 14 8 -1.0978 -0.0467
-3 14 9 -2.1041 0.0139
-3 14 10 0.7741 0.0695
-3 14 11 -2.1683 -0.0110
-3 14 12 2.8990 0.1382
-3 14 13 -0.9764 -0.0675
-3 14 14 2.4380 0.0899
-3 15 -2 1.8695 0.0371
-3 15 -1 -0.5531 -0.0235
-3 15 0 2.6162 0.0331
-3 15 1 -3.1875 -0.0617
-3 15 2 2.7360 0.0566
-3 15 3 -2.9961 -0.0951
-3 15 4 1.1818 -0.0018
-3 15 5 1.5600 -0.0450
-3 15 6 -1.0406 -0.0231
-3 15 7 2.7161 -0.0142
-3 15 8 0.5065 -0.0001
-3 15 9 0.5204 0.0104
-3 15 10 2.9351 -0.0810
-3 15 11 -1.6549 0.0685
-3 16 -2 0.1201 -0.0692
-3 16 -1 -1.1713 0.0820
-3 16 0 0.0653 -0.0146
-3 16 1 0.5136 0.0766
-3 16 2 0.9665 0.0308
-3 16 3 0.4602 0.0323
-3 16 4 -0.5927 0.1120
-3 16 5 1.4224 -0.0116
-3 16 6 -1.8807 0.1424
-3 16 7 0.6561 -0.0552
-2 0 0 -21.6352 0.8547
-2 0 2 -24.2013 2.2423
-2 0 4 5.2927 2.3260
-2 0 6 31.0497 1.5355
-2 0 8 28.5818 0.2195
-2 0 10 14.6759 -1.0651
-2 0 12 4.6856 -1.8441
-2 0 14 1.8597 -2.0473
-2 0 16 3.1447 -1.8152
-2 0 18 4.0032 -1.1405
-2 0 20 3.4937 -0.0987
-2 0 22 0.5969 0.8456
-2 0 24 -1.7887 1.5055
-2 1 -1 7.2323 0.4076
-2 1 0 11.7534 -0.1094
-2 1 1 22.4229 -0.0139
-2 1 2 7.7103 0.0555
-2 1 3 8.4369 -0.1267
-2 1 4 -2.3507 0.2506
-2 1 5 -17.8884 -0.0688
-2 1 6 -13.6089 0.1934
-2 1 7 -26.4713 -0.0245
-2 1 8 -9.7247 0.1557
-2 1 9 -19.3086 0.0803
-2 1 10 1.9315 0.2283
-2 1 11 -9.3932 0.0799
-2 1 12 6.4793 0.2607
-2 1 13 -2.1992 0.0483
-2 1 14 5.6340 0.0829
-2 1 15 -1.0110 0.0966
-2 1 16 2.4778 -0.1873
-2 1 17 -2.6849 0.0954
-2 1 18 -2.1687 -0.2218
-2 1 19 -3.6520 0.0708
-2 1 20 -4.5653 -0.1538
-2 1 21 -2.1672 0.0193
-2 1 22 -3.3219 -0.0693
-2 1 23 0.7543 -0.0150
-2 1 24 -1.7767 -0.0565
-2 1 25 1.0767 -0.0723
-2 2 -1 -20.5356 -0.4334
-2 2 0 -4.7972 -0.0961
-2 2 1 -11.9111 -0.1982
-2 2 2 -6.8203 -0.5365
-2 2 3 -1.1880 0.0461
-2 2 4 1.8349 -0.6963
-2 2 5 13.7298 0.2108
-2 2 6 10.2346 -0.4532
-2 2 7 19.0762 0.3579
-2 2 8 14.4356 -0.0580
-2 2 9 5.2574 0.3723
-2 2 10 12.6727 0.2874
-2 2 11 -9.9206 0.2097
-2 2 12 5.1824 0.5745
-2 2 13 -13.6202 0.0230
-2 2 14 -0.2833 0.6055
-2 2 15 -7.9549 -0.0305
-2 2 16 -0.7040 0.5597
-2 2 17 0.5661 -0.1343
-2 2 18 0.5833 0.3820
-2 2 19 5.4123 -0.2900
-2 2 20 1.4817 -0.0186
-2 2 21 4.8023 -0.2786
-2 2 22 1.0000 -0.2559
-2 2 23 2.1359 -0.2255
-2 2 24 0.4275 -0.4285
-2 2 25 0.9404 -0.0790
-2 3 -1 -8.9627 -0.2179
-2 3 0 12.2745 -0.0859
-2 3 1 -7.4107 -0.3093
-2 3 2 0.9658 -0.1532
-2 3 3 0.2859 -0.2857
-2 3 4 -12.0331 -0.1071
-2 3 5 5.6545 -0.1631
-2 3 6 -20.2923 -0.0355
-2 3 7 -0.8705 -0.1291
-2 3 8 -11.2239 -0.0464
-2 3 9 -8.7268 -0.0329
-2 3 10 7.4757 -0.0598
-2 3 11 -7.5114 0.0622
-2 3 12 16.6224 -0.0330
-2 3 13 -2.1034 0.1152
-2 3 14 12.4049 -0.0240
-2 3 15 2.0418 0.1612
-2 3 16 3.3002 -0.0018
-2 3 17 3.5083 0.0382
-2 3 18 -2.9020 0.0656
-2 3 19 2.2526 -0.0467
-2 3 20 -4.9049 0.0520
-2 3 21 -0.2320 -0.0868
-2 3 22 -2.3805 -0.0339
-2 3 23 -1.6333 -0.1400
-2 3 24 1.4473 0.0418
-2 3 25 -1.8574 -0.1129
-2 4 -1 -5.6419 0.3157
-2 4 0 8.6588 0.0022
-2 4 1 4.0204 0.2358
-2 4 2 6.4546 0.2295
-2 4 3 15.0927 0.0093
-2 4 4 -3.8806 0.2961
-2 4 5 20.8281 -0.2202
-2 4 6 -7.0434 0.2192
-2 4 7 13.2122 -0.3258
-2 4 8 -0.4127 0.0867
-2 4 9 -4.2555 -0.2632
-2 4 10 4.7286 -0.1150
-2 4 11 -14.8165 -0.1544
-2 4 12 4.9621 -0.2101
-2 4 13 -11.8710 -0.0259
-2 4 14 0.1018 -0.2416
-2 4 15 -4.3165 0.0482
-2 4 16 -4.7545 -0.2453
-2 4 17 0.5059 0.1354
-2 4 18 -4.6350 -0.1286
-2 4 19 3.4016 0.2181
-2 4 20 -1.7716 0.0170
-2 4 21 3.5708 0.2233
-2 4 22 0.3124 0.1269
-2 4 23 -1.2106 0.2251
-2 4 24 0.8204 0.1736
-2 5 -1 3.6783 0.0902
-2 5 0 -9.5764 0.2545
-2 5 1 0.2259 0.2876
-2 5 2 -21.8103 0.1741
-2 5 3 -0.7149 0.3178
-2 5 4 -23.7248 0.0123
-2 5 5 1.3091 0.2390
-2 5 6 -13.3347 -0.0137
-2 5 7 0.8815 0.1186
-2 5 8 1.2035 -0.0653
-2 5 9 -0.9397 0.0124
-2 5 10 11.0148 -0.0831
-2 5 11 -3.0224 -0.0568
-2 5 12 10.5082 -0.0558
-2 5 13 -2.0707 -0.1677
-2 5 14 4.0660 -0.0301
-2 5 15 2.2821 -0.2017
-2 5 16 -0.5839 0.0453
-2 5 17 4.3038 -0.0786
-2 5 18 -2.7559 0.0712
-2 5 19 3.2995 0.0242
-2 5 20 -3.1847 0.0992
-2 5 21 0.6349 0.0819
-2 5 22 -1.1684 0.0272
-2 5 23 -0.3503 0.1301
-2 5 24 1.9885 -0.0590
-2 6 -1 7.7493 -0.1480
-2 6 0 -9.8277 0.0350
-2 6 1 19.7233 -0.1817
-2 6 2 -4.8846 -0.0751
-2 6 3 24.9492 0.0071
-2 6 4 0.8404 -0.0993
-2 6 5 15.8955 0.1300
-2 6 6 4.6699 -0.0987
-2 6 7 2.1018 0.1729
-2 6 8 4.8505 -0.0727
-2 6 9 -7.1414 0.1787
-2 6 10 2.3094 -0.0187
-2 6 11 -9.0721 0.0843
-2 6 12 0.1717 0.0065
-2 6 13 -4.5135 0.0225
-2 6 14 -1.3517 0.0867
-2 6 15 -0.3689 -0.0347
-2 6 16 -2.4339 0.0485
-2 6 17 1.4514 -0.1084
-2 6 18 -3.0213 -0.0456
-2 6 19 2.2582 -0.1554
-2 6 20 -1.2627 0.0190
-2 6 21 2.2098 -0.1764
-2 6 22 1.8639 -0.0102
-2 6 23 1.7201 -0.0896
-2 7 -1 10.5466 -0.0697
-2 7 0 -11.6305 -0.2697
-2 7 1 9.2580 -0.1117
-2 7 2 -16.4952 -0.1742
-2 7 3 2.1842 -0.1630
-2 7 4 -14.8965 -0.0329
-2 7 5 -5.3746 -0.2074
-2 7 6 -6.6826 0.1000
-2 7 7 -8.0289 -0.1016
-2 7 8 2.2805 0.1452
-2 7 9 -5.6349 -0.0220
-2 7 10 6.9276 0.1374
-2 7 11 -1.0556 0.0684
-2 7 12 4.8205 0.1014
-2 7 13 2.2808 0.1510
-2 7 14 1.4734 0.0341
-2 7 15 3.4246 0.1163
-2 7 16 0.7453 -0.0397
-2 7 17 2.3323 0.1168
-2 7 18 -0.5213 -0.1434
-2 7 19 -0.7369 0.0371
-2 7 20 -1.4416 -0.1546
-2 7 21 -2.9252 -0.0846
-2 7 22 -2.3029 -0.0220
-2 7 23 -2.6614 -0.0731
-2 8 -1 7.7973 -0.0555
-2 8 0 -7.4020 -0.0436
-2 8 1 8.9699 -0.0004
-2 8 2 -4.4564 -0.0671
-2 8 3 7.9072 0.0500
-2 8 4 2.9770 -0.0057
-2 8 5 5.1464 0.0167
-2 8 6 7.5696 0.0343
-2 8 7 1.1987 -0.0534
-2 8 8 6.5781 0.0720
-2 8 9 -2.3393 -0.0585
-2 8 10 2.8223 0.1054
-2 8 11 -3.1300 -0.0109
-2 8 12 -0.8777 0.0442
-2 8 13 -2.5715 0.0053
-2 8 14 -2.6517 0.0196
-2 8 15 -2.8494 0.0347
-2 8 16 -2.1281 0.0513
-2 8 17 -0.8523 0.0556
-2 8 18 1.6031 0.0413
-2 8 19 1.4290 0.0703
-2 8 20 3.6868 0.0007
-2 8 21 0.7713 0.0790
-2 8 22 2.5512 -0.0304
-2 9 -1 3.6531 -0.0033
-2 9 0 -6.7119 0.2790
-2 9 1 2.7961 0.0189
-2 9 2 -3.4396 0.1360
-2 9 3 -0.2444 0.0437
-2 9 4 0.5830 -0.0216
-2 9 5 -4.7153 0.0840
-2 9 6 1.2821 -0.1249
-2 9 7 -5.6015 0.0719
-2 9 8 0.0494 -0.1498
-2 9 9 -2.8414 -0.0025
-2 9 10 -0.2853 -0.1595
-2 9 11 -0.0423 -0.0475
-2 9 12 1.3918 -0.1088
-2 9 13 0.3821 -0.0599
-2 9 14 3.7960 -0.0094
-2 9 15 -0.7075 -0.0674
-2 9 16 3.2683 0.0191
-2 9 17 -1.7894 -0.0515
-2 9 18 -0.2392 0.0961
-2 9 19 -1.6138 -0.0428
-2 9 20 -1.9246 0.1397
-2 9 21 -0.3959 -0.0092
-2 10 -1 5.2061 0.1411
-2 10 0 -0.4292 0.0347
-2 10 1 3.1091 0.0837
-2 10 2 1.0532 0.0460
-2 10 3 -2.8422 0.0176
-2 10 4 2.0536 0.0652
-2 10 5 -5.4486 -0.0538
-2 10 6 2.9943 0.0205
-2 10 7 -2.4043 -0.0811
-2 10 8 1.4890 -0.0599
-2 10 9 0.9436 -0.0650
-2 10 10 0.5793 -0.0862
-2 10 11 0.4802 -0.0330
-2 10 12 1.3831 -0.0848
-2 10 13 -1.9913 -0.0449
-2 10 14 1.5467 -0.0720
-2 10 15 -2.7010 -0.0536
-2 10 16 0.8135 -0.0402
-2 10 17 -1.9511 0.0190
-2 10 18 -0.7896 -0.0494
-2 10 19 0.5766 0.0554
-2 10 20 -1.8211 -0.0197
-2 11 -1 -0.2048 0.0278
-2 11 0 -2.8101 -0.1266
-2 11 1 -2.5231 0.0289
-2 11 2 0.7284 -0.0856
-2 11 3 -1.5337 0.0126
-2 11 4 4.5915 -0.0441
-2 11 5 -0.7630 -0.0050
-2 11 6 4.3245 0.0774
-2 11 7 0.2154 -0.0197
-2 11 8 1.3032 0.1426
-2 11 9 0.7177 -0.0072
-2 11 10 -0.4866 0.1287
-2 11 11 -1.6806 0.0082
-2 11 12 -0.0358 0.0896
-2 11 13 -1.5440 0.0132
-2 11 14 0.0135 0.0316
-2 11 15 1.9605 0.0045
-2 11 16 0.1856 -0.0028
-2 11 17 3.9194 0.0038
-2 11 18 0.6382 -0.0578
-2 11 19 3.3914 0.0636
-2 12 -1 2.5509 -0.1853
-2 12 0 1.2688 -0.0030
-2 12 1 1.3074 -0.1652
-2 12 2 0.6287 0.0338
-2 12 3 -1.1389 -0.0530
-2 12 4 -0.7472 -0.0305
-2 12 5 -2.6269 0.0845
-2 12 6 -1.2332 -0.0491
-2 12 7 -1.8389 0.1351
-2 12 8 -2.3038 0.0438
-2 12 9 -0.7197 0.1290
-2 12 10 -1.6055 0.0406
-2 12 11 0.6516 0.0851
-2 12 12 -0.1820 0.0305
-2 12 13 2.3680 0.0193
-2 12 14 -2.5853 0.0926
-2 12 15 1.8540 -0.0112
-2 12 16 -4.7973 0.0505
-2 12 17 -0.6482 -0.0274
-2 12 18 -3.8817 -0.0137
-2 13 -1 -0.0057 -0.0278
-2 13 0 -2.6628 0.0132
-2 13 1 2.4301 -0.0269
-2 13 2 -2.1856 0.0306
-2 13 3 3.8688 -0.0296
-2 13 4 0.8537 0.0687
-2 13 5 2.6092 -0.0105
-2 13 6 1.5356 0.0175
-2 13 7 2.2309 0.0040
-2 13 8 0.5786 -0.0512
-2 13 9 4.2046 0.0031
-2 13 10 0.3368 -0.0707
-2 13 11 4.0168 0.0586
-2 13 12 -2.3626 -0.0543
-2 13 13 2.4413 0.0602
-2 13 14 -3.4767 0.0118
-2 13 15 3.0394 -0.0202
-2 13 16 0.9880 0.0442
-2 14 -1 1.1259 0.1724
-2 14 0 -1.2580 -0.0249
-2 14 1 2.1234 0.1724
-2 14 2 -5.8250 -0.0888
-2 14 3 1.4635 0.0919
-2 14 4 -5.9316 -0.0476
-2 14 5 -0.4789 -0.0719
-2 14 6 -2.5733 -0.0029
-2 14 7 -0.7058 -0.1564
-2 14 8 -2.7292 -0.0453
-2 14 9 -1.5147 -0.1288
-2 14 10 -5.5163 0.0094
-2 14 11 -0.6536 -0.1166
-2 14 12 -3.5299 0.0320
-2 14 13 2.4644 -0.0482
-2 14 14 -0.0943 -0.0987
-2 15 -1 -0.3406 -0.0105
-2 15 0 0.4767 0.0738
-2 15 1 1.6922 -0.0156
-2 15 2 0.4667 0.0159
-2 15 3 3.7999 0.0037
-2 15 4 -0.1728 -0.0987
-2 15 5 3.4480 -0.0073
-2 15 6 0.2022 -0.0979
-2 15 7 1.5810 0.0029
-2 15 8 1.5976 -0.0747
-2 15 9 2.9534 0.0254
-2 15 10 3.0695 -0.0533
-2 15 11 4.6467 -0.0842
-2 16 -1 -0.1207 -0.1380
-2 16 0 -1.1324 0.0645
-2 16 1 -0.5393 -0.1272
-2 16 2 0.5566 0.0850
-2 16 3 -2.7573 -0.0740
-2 16 4 0.3519 0.1154
-2 16 5 -3.8747 0.0522
-2 16 6 -0.2326 0.0886
-2 16 7 -2.0367 0.1105
-2 16 8 -0.8075 0.0525
-1 0 3 -38.6126 0.8048
-1 0 5 -53.2039 2.1154
-1 0 7 -22.0497 2.3963
-1 0 9 6.3681 1.8424
-1 0 11 12.5546 1.0774
-1 0 13 8.0959 0.0858
-1 0 15 2.8475 -0.9998
-1 0 17 0.7573 -1.8136
-1 0 19 1.7147 -2.0227
-1 0 21 2.8584 -1.5003
-1 0 23 -0.2359 -0.6997
-1 0 25 -4.5203 0.1557
-1 1 0 -44.6457 -0.7552
-1 1 1 10.6290 -0.3760
-1 1 2 13.2687 -0.0390
-1 1 3 10.3476 -0.3057
-1 1 4 47.7282 -0.0493
-1 1 5 7.7278 -0.2095
-1 1 6 36.5640 -0.1777
-1 1 7 -1.7715 -0.1777
-1 1 8 6.9850 -0.0798
-1 1 9 -5.7483 0.0360
-1 1 10 -9.1876 0.0081
-1 1 11 -2.4961 0.2961
-1 1 12 -10.2174 -0.0497
-1 1 13 -1.3791 0.2892
-1 1 14 -5.1926 -0.0471
-1 1 15 0.0430 0.1152
-1 1 16 -0.8616 0.0688
-1 1 17 1.9780 -0.0088
-1 1 18 -0.0189 0.1428
-1 1 19 0.0923 0.0131
-1 1 20 -2.5034 0.1701
-1 1 21 -2.7672 -0.0254
-1 1 22 -2.6636 0.0989
-1 1 23 -3.2707 -0.1576
-1 1 24 1.6856 0.0849
-1 1 25 -2.9758 -0.2420
-1 2 0 -23.1846 -0.0917
-1 2 1 6.4963 0.4375
-1 2 2 -15.5693 -0.2708
-1 2 3 -25.8184 -0.2131
-1 2 4 -10.8280 -0.2535
-1 2 5 -34.9131 -0.5750
-1 2 6 -2.8612 -0.0287
-1 2 7 -22.1645 -0.6513
-1 2 8 7.6111 0.1639
-1 2 9 -3.2560 -0.5598
-1 2 10 7.4191 0.2451
-1 2 11 6.6475 -0.3293
-1 2 12 2.4758 0.2797
-1 2 13 5.9541 0.0475
-1 2 14 -0.8479 0.3067
-1 2 15 2.2213 0.3076
-1 2 16 -3.4695 0.2933
-1 2 17 -0.8678 0.5439
-1 2 18 -1.5216 0.1111
-1 2 19 -0.8994 0.6457
-1 2 20 2.7510 -0.1310
-1 2 21 2.0644 0.3893
-1 2 22 4.3572 -0.1982
-1 2 23 2.3362 0.1777
-1 2 24 4.0542 -0.2129
-1 2 25 0.2665 -0.0725
-1 3 0 -2.5968 0.2431
-1 3 1 18.8594 -0.0410
-1 3 2 8.4995 0.0710
-1 3 3 9.9579 0.0696
-1 3 4 19.9344 -0.1224
-1 3 5 3.6108 0.0652
-1 3 6 25.3518 -0.1628
-1 3 7 -5.7203 0.0265
-1 3 8 16.5595 -0.1960
-1 3 9 -9.3383 -0.0181
-1 3 10 3.6473 -0.1365
-1 3 11 -2.7146 -0.0637
-1 3 12 -1.7084 -0.0291
-1 3 13 2.7113 -0.0362
-1 3 14 -2.6955 0.0191
-1 3 15 3.0476 -0.0296
-1 3 16 -1.0440 0.1020
-1 3 17 1.0992 -0.0401
-1 3 18 2.5283 0.0735
-1 3 19 -1.0567 0.0136
-1 3 20 2.8902 0.0448
-1 3 21 -3.4533 0.0436
-1 3 22 -0.8854 0.0419
-1 3 23 -4.3260 -0.0242
-1 3 24 -3.4241 -0.0477
-1 3 25 -0.8129 0.0018
-1 4 0 -16.9595 0.1489
-1 4 1 -13.4444 -0.2388
-1 4 2 -7.6825 0.2525
-1 4 3 -12.0112 0.0279
-1 4 4 -0.4826 0.1442
-1 4 5 -15.5992 0.2196
-1 4 6 5.8024 -0.0125
-1 4 7 -16.2112 0.2474
-1 4 8 8.0116 -0.1545
-1 4 9 -10.9831 0.2442
-1 4 10 1.4030 -0.1975
-1 4 11 -5.8696 0.1014
-1 4 12 -5.8861 -0.2404
-1 4 13 0.4409 -0.0212
-1 4 14 -4.1729 -0.2683
-1 4 15 3.3327 -0.0876
-1 4 16 1.8692 -0.2446
-1 4 17 -0.4713 -0.2341
-1 4 18 2.9715 -0.0966
-1 4 19 -3.8441 -0.2664
-1 4 20 1.7330 0.0957
-1 4 21 -2.7994 -0.1468
-1 4 22 3.2014 0.1394
-1 4 23 0.9555 -0.0692
-1 4 24 0.7189 0.2082
-1 5 0 19.6346 -0.2049
-1 5 1 7.4864 0.1737
-1 5 2 16.3268 -0.0252
-1 5 3 -3.3436 0.1912
-1 5 4 10.7883 0.1134
-1 5 5 -9.3268 0.0884
-1 5 6 7.4896 0.2302
-1 5 7 -6.9315 0.0541
-1 5 8 6.2075 0.2445
-1 5 9 0.2658 -0.0211
-1 5 10 6.9961 0.1573
-1 5 11 6.8762 -0.0792
-1 5 12 3.6319 0.0853
-1 5 13 6.8416 -0.0509
-1 5 14 -2.5413 -0.0484
-1 5 15 -0.3195 -0.0274
-1 5 16 -2.6156 -0.1556
-1 5 17 -5.5259 0.0074
-1 5 18 0.3331 -0.0955
-1 5 19 -3.9305 0.0004
-1 5 20 2.3723 -0.0965
-1 5 21 -0.7432 0.0711
-1 5 22 2.0391 -0.1054
-1 5 23 0.0416 0.1194
-1 5 24 -1.6628 0.0593
-1 6 0 -8.6486 -0.0521
-1 6 1 -14.2477 0.0389
-1 6 2 0.5851 -0.1524
-1 6 3 -9.5349 0.0180
-1 6 4 8.9035 -0.0763
-1 6 5 -3.4853 -0.0023
-1 6 6 7.8341 -0.0118
-1 6 7 -0.1142 -0.0419
-1 6 8 0.8542 0.0569
-1 6 9 -0.7100 -0.0573
-1 6 10 -5.2164 0.1689
-1 6 11 -1.7804 -0.0229
-1 6 12 -7.1816 0.1616
-1 6 13 0.0276 -0.0242
-1 6 14 -2.4530 0.1385
-1 6 15 1.8093 0.0552
-1 6 16 3.4504 0.1384
-1 6 17 1.9300 0.0553
-1 6 18 4.3328 0.0589
-1 6 19 -0.0373 -0.0371
-1 6 20 0.5370 -0.0580
-1 6 21 -2.3506 0.0827
-1 6 22 -2.4376 -0.1448
-1 6 23 0.4172 0.1070
-1 7 0 6.8101 0.1187
-1 7 1 2.3210 -0.2333
-1 7 2 5.7396 0.0635
-1 7 3 -2.4885 -0.2849
-1 7 4 1.2463 -0.0461
-1 7 5 -4.2587 -0.1815
-1 7 6 -3.1960 -0.2020
-1 7 7 -2.5680 -0.0273
-1 7 8 -3.8892 -0.1997
-1 7 9 0.7405 0.0577
-1 7 10 -2.8149 -0.1457
-1 7 11 4.4889 0.0967
-1 7 12 -1.8713 -0.0541
-1 7 13 3.2356 0.1158
-1 7 14 -0.9328 0.0611
-1 7 15 -1.4773 0.0899
-1 7 16 -0.2162 0.0649
-1 7 17 -1.8171 0.0558
-1 7 18 0.8982 0.1184
-1 7 19 0.4918 -0.0114
-1 7 20 1.7840 0.1234
-1 7 21 2.7025 -0.1109
-1 7 22 0.4279 -0.0040
-1 7 23 2.0562 -0.0995
-1 8 0 -2.9337 -0.0271
-1 8 1 -1.6908 0.0221
-1 8 2 -1.0660 -0.0044
-1 8 3 0.1187 -0.0547
-1 8 4 -0.8782 0.0103
-1 8 5 5.0433 -0.0501
-1 8 6 -0.6287 0.0093
-1 8 7 7.8954 -0.0570
-1 8 8 0.6857 -0.0227
-1 8 9 6.5035 -0.0486
-1 8 10 0.2997 -0.0558
-1 8 11 4.0484 0.0093
-1 8 12 -0.3635 -0.0306
-1 8 13 1.7162 -0.0078
-1 8 14 1.0619 -0.0344
-1 8 15 0.1599 -0.0090
-1 8 16 0.0411 -0.0360
-1 8 17 -1.3328 0.0740
-1 8 18 -2.0930 -0.0174
-1 8 19 -1.6041 0.0990
-1 8 20 -1.7665 -0.0096
-1 8 21 -1.1422 0.0257
-1 8 22 -2.3094 0.0465
-1 9 0 -0.2666 -0.0412
-1 9 1 1.8027 0.1915
-1 9 2 -1.9861 -0.0413
-1 9 3 2.2788 0.2194
-1 9 4 -5.5697 -0.0202
-1 9 5 5.0058 0.1727
-1 9 6 -9.7099 0.0812
-1 9 7 3.7309 0.0483
-1 9 8 -9.3028 0.1498
-1 9 9 -1.0916 -0.0548
-1 9 10 -5.4837 0.0949
-1 9 11 -4.0351 -0.1335
-1 9 12 -1.6333 0.0302
-1 9 13 -3.5676 -0.1535
-1 9 14 0.3221 -0.0005
-1 9 15 -0.5416 -0.0842
-1 9 16 -0.4351 -0.0407
-1 9 17 2.2187 -0.0846
-1 9 18 -1.4824 -0.0665
-1 9 19 2.1276 -0.0141
-1 9 20 -0.0743 -0.0781
-1 9 21 1.3363 0.1367
-1 10 0 -2.5231 0.0883
-1 10 1 2.3386 -0.0118
-1 10 2 -1.6382 0.1301
-1 10 3 6.4238 0.0292
-1 10 4 -5.0306 0.1057
-1 10 5 9.3589 0.0583
-1 10 6 -7.6993 0.0175
-1 10 7 8.7423 0.0600
-1 10 8 -2.5706 -0.0402
-1 10 9 4.3105 0.0308
-1 10 10 4.8929 -0.0559
-1 10 11 1.0949 0.0106
-1 10 12 6.5763 -0.0369
-1 10 13 -0.1374 -0.0075
-1 10 14 2.9437 -0.0401
-1 10 15 0.5338 -0.0528
-1 10 16 -0.0263 -0.0571
-1 10 17 2.8669 -0.0943
-1 10 18 -1.5929 0.0148
-1 10 19 1.8890 -0.1064
-1 10 20 -2.2053 0.0598
-1 11 0 0.0512 -0.0047
-1 11 1 2.3618 -0.0729
-1 11 2 -5.4295 0.0153
-1 11 3 2.9909 -0.1018
-1 11 4 -8.0341 0.0217
-1 11 5 5.3904 -0.1256
-1 11 6 -6.5186 0.0076
-1 11 7 3.3584 -0.0450
-1 11 8 -1.6717 -0.0187
-1 11 9 -3.0020 0.0683
-1 11 10 1.4378 -0.0273
-1 11 11 -6.6777 0.1208
-1 11 12 0.0739 -0.0361
-1 11 13 -5.4285 0.1029
-1 11 14 -1.4676 -0.0137
-1 11 15 -2.6598 0.0564
-1 11 16 -2.1795 0.0480
-1 11 17 0.4677 0.0418
-1 11 18 -1.5299 0.0544
-1 11 19 2.8586 -0.0073
-1 12 0 -2.1301 -0.1133
-1 12 1 1.4952 -0.0265
-1 12 2 -1.9771 -0.1803
-1 12 3 4.0384 0.0122
-1 12 4 -1.7717 -0.1822
-1 12 5 4.2705 0.0028
-1 12 6 -0.2348 -0.0686
-1 12 7 0.9388 -0.0450
-1 12 8 3.5902 0.0439
-1 12 9 -2.7278 -0.0008
-1 12 10 4.9338 0.0842
-1 12 11 -2.0567 0.0273
-1 12 12 4.4251 0.1030
-1 12 13 1.2261 0.0170
-1 12 14 4.9662 0.1154
-1 12 15 2.1739 0.0532
-1 12 16 2.0693 0.1000
-1 12 17 1.6831 0.0421
-1 12 18 -3.6514 0.0550
-1 13 0 -0.8172 0.0246
-1 13 1 1.5959 -0.0504
-1 13 2 0.6118 0.0186
-1 13 3 -0.4387 -0.0271
-1 13 4 0.2931 -0.0151
-1 13 5 -1.3845 0.0709
-1 13 6 -0.1907 -0.0397
-1 13 7 -3.8826 0.0491
-1 13 8 1.0304 -0.0397
-1 13 9 -5.0508 -0.0185
-1 13 10 2.6724 -0.0589
-1 13 11 -1.7118 -0.0276
-1 13 12 1.3422 -0.0108
-1 13 13 -1.9895 -0.0549
-1 13 14 -2.1905 0.0436
-1 13 15 -4.2543 -0.0548
-1 13 16 -3.0089 -0.0185
-1 14 0 -1.2167 0.1043
-1 14 1 0.2900 0.0270
-1 14 2 -0.8419 0.1858
-1 14 3 -1.9039 -0.0197
-1 14 4 -0.0422 0.1683
-1 14 5 -2.5787 -0.0399
-1 14 6 2.2192 0.0689
-1 14 7 -0.9737 -0.0190
-1 14 8 5.1168 -0.0300
-1 14 9 -0.2190 -0.0504
-1 14 10 1.8769 -0.0909
-1 14 11 -2.2511 -0.0146
-1 14 12 -2.1136 -0.1553
-1 14 13 -0.5170 0.0280
-1 14 14 0.9820 -0.1409
-1 15 0 -0.1927 0.0150
-1 15 1 0.1328 0.0821
-1 15 2 0.2490 -0.0365
-1 15 3 3.1053 0.1209
-1 15 4 0.5770 -0.0355
-1 15 5 1.7511 0.0221
-1 15 6 1.1173 0.0181
-1 15 7 -3.2311 -0.0436
-1 15 8 -0.9033 0.0389
-1 15 9 -3.3164 -0.0479
-1 15 10 -1.3860 0.0756
-1 15 11 2.0054 -0.0894
-1 16 0 2.1909 0.0034
-1 16 1 -1.0571 -0.0342
-1 16 2 0.0452 -0.0644
-1 16 3 0.9385 0.0314
-1 16 4 -2.3123 -0.0989
-1 16 5 1.3382 0.0488
-1 16 6 -1.5376 -0.0171
-1 16 7 1.2179 0.0533
-1 16 8 0.7135 0.0024
0 0 4 46.4504 -1.2589
0 0 6 -21.4443 0.1887
0 0 8 -25.9168 1.1882
0 0 10 -0.2623 1.8688
0 0 12 12.2223 2.2857
0 0 14 11.3555 1.8714
0 0 16 4.0524 0.8395
0 0 18 -1.9378 -0.3002
0 0 20 -1.3428 -1.1675
0 0 22 0.3783 -1.5225
0 0 24 -1.4938 -1.5712
0 1 2 -4.3294 -0.2220
0 1 3 -77.1011 0.0038
0 1 4 -5.0278 -0.3401
0 1 5 -5.4667 -0.0127
0 1 6 1.8908 -0.4510
0 1 7 27.1137 -0.0942
0 1 8 6.8407 -0.3496
0 1 9 12.7925 -0.0459
0 1 10 5.8036 -0.0914
0 1 11 -5.8542 -0.1084
0 1 12 2.5578 0.1039
0 1 13 -11.3823 -0.1581
0 1 14 -1.9398 0.0970
0 1 15 -8.2605 -0.1061
0 1 16 -2.7186 0.0966
0 1 17 -0.9416 -0.0141
0 1 18 -0.3474 0.1693
0 1 19 2.8533 0.0360
0 1 20 -0.3055 0.2138
0 1 21 0.2442 0.0731
0 1 22 -0.6397 0.1158
0 1 23 -0.6548 0.0584
0 1 24 0.7621 -0.0798
0 1 25 2.3068 0.0482
0 2 1 1.8994 0.2451
0 2 2 72.7646 0.6244
0 2 3 8.1870 -0.2365
0 2 4 27.9926 0.3822
0 2 5 6.1798 -0.3328
0 2 6 -9.2406 -0.0111
0 2 7 -5.8645 -0.2247
0 2 8 -17.1227 -0.3469
0 2 9 -10.0203 -0.2089
0 2 10 -5.7487 -0.5517
0 2 11 -5.9057 -0.0949
0 2 12 4.3944 -0.6629
0 2 13 0.9950 0.1167
0 2 14 7.2752 -0.4988
0 2 15 4.9012 0.2680
0 2 16 4.7864 -0.2602
0 2 17 2.1780 0.3316
0 2 18 -0.6403 0.0398
0 2 19 1.2151 0.2600
0 2 20 -2.4019 0.3955
0 2 21 2.2663 0.1315
0 2 22 0.3381 0.4493
0 2 23 -0.2233 0.0720
0 2 24 0.3455 0.4764
0 3 1 -35.0918 0.4652
0 3 2 -6.8084 0.1025
0 3 3 -23.9015 0.3311
0 3 4 -11.2781 0.2307
0 3 5 -8.0130 0.1231
0 3 6 -1.9620 0.1158
0 3 7 5.8678 0.0209
0 3 8 8.1374 0.0677
0 3 9 9.7299 -0.1088
0 3 10 7.7227 0.0511
0 3 11 5.3836 -0.1223
0 3 12 3.5028 -0.0540
0 3 13 0.5673 -0.0636
0 3 14 -0.9926 -0.0338
0 3 15 -2.9064 -0.0796
0 3 16 -3.3440 -0.0043
0 3 17 -3.1401 0.0215
0 3 18 -3.8859 -0.0443
0 3 19 -0.0771 0.0869
0 3 20 -3.4206 -0.0458
0 3 21 1.9355 0.1126
0 3 22 -1.2999 -0.0243
0 3 23 0.5097 0.1532
0 3 24 0.7024 -0.0351
0 4 0 -0.7637 -0.1504
0 4 1 3.5895 -0.1384
0 4 2 0.6199 -0.3178
0 4 3 8.5378 0.0711
0 4 4 3.9263 -0.2078
0 4 5 5.6773 0.1938
0 4 6 3.8932 -0.0551
0 4 7 -2.2513 0.2121
0 4 8 -0.7127 0.0618
0 4 9 -6.2196 0.1269
0 4 10 -5.8839 0.2121
0 4 11 -6.9862 0.0567
0 4 12 -8.3049 0.2216
0 4 13 -7.1713 -0.0864
0 4 14 -3.5202 0.1739
0 4 15 -3.2459 -0.2158
0 4 16 2.8940 0.1279
0 4 17 4.0347 -0.2864
0 4 18 3.5375 -0.0499
0 4 19 6.1876 -0.2724
0 4 20 0.9672 -0.1866
0 4 21 2.2203 -0.0916
0 4 22 -1.1825 -0.1934
0 4 23 0.1979 -0.0278
0 4 24 -0.4183 -0.2063
0 5 1 11.0935 -0.2873
0 5 2 -0.4045 -0.0264
0 5 3 6.3853 -0.2787
0 5 4 -1.0457 0.0741
0 5 5 -1.4105 -0.1678
0 5 6 -0.9180 0.0846
0 5 7 -5.8207 0.0381
0 5 8 2.3416 0.0796
0 5 9 -2.5643 0.1744
0 5 10 6.9629 0.0315
0 5 11 6.0535 0.1697
0 5 12 10.4294 0.0093
0 5 13 8.2822 0.1435
0 5 14 10.0708 -0.0028
0 5 15 1.3671 0.0930
0 5 16 3.1415 -0.0653
0 5 17 -3.2965 0.0009
0 5 18 -4.7428 -0.0303
0 5 19 -4.1245 -0.0482
0 5 20 -5.4619 -0.0365
0 5 21 -2.5360 -0.1565
0 5 22 -0.1792 -0.0299
0 5 23 1.2169 -0.2033
0 5 24 3.8129 0.1049
0 6 0 -8.8127 -0.0688
0 6 1 -2.3583 0.0533
0 6 2 -6.1865 0.0122
0 6 3 -4.7259 -0.0569
0 6 4 0.6882 0.1001
0 6 5 -2.6287 -0.1019
0 6 6 7.0232 0.1071
0 6 7 -1.5205 -0.1225
0 6 8 7.0903 0.0354
0 6 9 -4.8568 -0.0907
0 6 10 0.5418 -0.0263
0 6 11 -8.9362 -0.0007
0 6 12 -5.3331 -0.0030
0 6 13 -10.6492 0.0474
0 6 14 -4.3329 -0.0270
0 6 15 -7.3211 0.1240
0 6 16 -0.4177 -0.0073
0 6 17 -0.8668 0.1979
0 6 18 2.8237 0.0315
0 6 19 4.0981 0.1637
0 6 20 3.9282 -0.0102
0 6 21 2.6391 0.1012
0 6 22 0.5882 0.0920
0 6 23 -4.5414 0.0303
0 7 1 1.6146 0.1762
0 7 2 3.3470 0.0302
0 7 3 -3.1440 0.1685
0 7 4 5.0705 -0.1642
0 7 5 -8.6822 0.1024
0 7 6 5.0895 -0.2021
0 7 7 -9.1653 -0.0508
0 7 8 5.6765 -0.1589
0 7 9 -3.8187 -0.1360
0 7 10 6.7111 -0.0902
0 7 11 1.2114 -0.1592
0 7 12 8.1010 0.0114
0 7 13 2.6760 -0.1339
0 7 14 6.8220 0.0678
0 7 15 1.8219 -0.0593
0 7 16 2.1620 0.0698
0 7 17 -0.0993 -0.0540
0 7 18 -0.4442 0.1115
0 7 19 -0.6897 0.0230
0 7 20 -0.8864 0.1216
0 7 21 0.2689 0.1212
0 7 22 1.7911 -0.0258
0 8 0 1.9651 0.1304
0 8 1 -0.9010 0.0028
0 8 2 3.8810 0.0820
0 8 3 -3.1184 0.0025
0 8 4 8.0037 -0.0125
0 8 5 -5.9171 -0.0163
0 8 6 10.0284 -0.0570
0 8 7 -8.1182 0.0128
0 8 8 6.6551 -0.0627
0 8 9 -7.6047 0.0545
0 8 10 1.7106 -0.0669
0 8 11 -5.6956 -0.0123
0 8 12 -0.7231 -0.0613
0 8 13 -3.8180 -0.0564
0 8 14 -1.4739 -0.0667
0 8 15 -0.3016 -0.0462
0 8 16 -0.3974 -0.0341
0 8 17 0.5919 -0.0517
0 8 18 -0.6500 0.0427
0 8 19 -2.1389 -0.0825
0 8 20 -2.2283 0.0856
0 8 21 -2.8678 -0.1060
0 8 22 -0.7587 0.0454
0 9 1 -1.6682 -0.0420
0 9 2 0.9262 -0.0393
0 9 3 -4.5678 -0.0493
0 9 4 2.5056 0.1072
0 9 5 -8.0808 -0.0443
0 9 6 6.6705 0.2214
0 9 7 -8.4960 0.0202
0 9 8 9.0702 0.1762
0 9 9 -4.3029 0.0642
0 9 10 5.9148 0.0721
0 9 11 -0.3614 0.0583
0 9 12 0.7956 0.0003
0 9 13 1.2548 0.0789
0 9 14 -2.5265 -0.0637
0 9 15 1.4471 0.0605
0 9 16 -2.6429 -0.0765
0 9 17 0.3659 -0.0078
0 9 18 0.6529 -0.1279
0 9 19 0.5368 -0.0243
0 9 20 4.4095 -0.1026
0 9 21 1.0151 -0.0362
0 10 0 -3.0868 -0.1082
0 10 1 -0.3555 -0.0602
0 10 2 -0.7444 -0.0518
0 10 3 0.1159 0.0686
0 10 4 4.1613 -0.0260
0 10 5 -1.5258 0.1220
0 10 6 7.6046 -0.0118
0 10 7 -6.2598 0.0610
0 10 8 5.2434 0.0412
0 10 9 -6.4280 0.0335
0 10 10 -0.4951 0.1025
0 10 11 -0.6465 0.0343
0 10 12 -2.4262 0.0972
0 10 13 3.8803 0.0188
0 10 14 -1.9794 0.0549
0 10 15 3.5270 -0.0088
0 10 16 -0.7240 0.0320
0 10 17 1.7295 -0.0452
0 10 18 1.7005 -0.0075
0 10 19 -1.7347 -0.0207
0 10 20 0.6754 -0.0885
0 11 1 6.5735 -0.0452
0 11 2 0.2413 0.0535
0 11 3 1.1245 -0.0168
0 11 4 -0.1329 -0.0380
0 11 5 -4.5048 0.0152
0 11 6 1.9628 -0.1216
0 11 7 -4.1177 0.0170
0 11 8 3.1695 -0.1286
0 11 9 1.5116 0.0177
0 11 10 0.6473 -0.0837
0 11 11 4.2696 0.0232
0 11 12 -1.8993 -0.0213
0 11 13 2.7044 -0.0103
0 11 14 -2.4811 0.0396
0 11 15 0.9521 -0.0280
0 11 16 -2.6553 0.0525
0 11 17 -2.1658 0.0084
0 11 18 -0.5022 0.0774
0 11 19 -3.2007 -0.0006
0 12 0 -7.0991 0.0548
0 12 1 -0.3520 0.0524
0 12 2 -5.6435 -0.0085
0 12 3 -0.5427 -0.0729
0 12 4 -1.1212 -0.0099
0 12 5 -1.3555 -0.1636
0 12 6 1.5891 0.0357
0 12 7 -1.0105 -0.1395
0 12 8 -1.3355 -0.0198
0 12 9 2.0094 -0.0674
0 12 10 -3.8278 -0.0861
0 12 11 1.5056 -0.0093
0 12 12 -2.4044 -0.0780
0 12 13 -1.1350 0.0365
0 12 14 -0.7418 -0.0495
0 12 15 1.3053 0.0572
0 12 16 0.6573 0.0066
0 12 17 2.9005 0.0685
0 13 1 3.9072 0.0181
0 13 2 1.0118 -0.0478
0 13 3 3.9400 0.0367
0 13 4 0.8773 -0.0366
0 13 5 2.2197 0.0137
0 13 6 1.3642 0.0105
0 13 7 2.2377 -0.0459
0 13 8 -1.1736 0.0226
0 13 9 2.6825 -0.0505
0 13 10 -3.5533 0.0209
0 13 11 1.3739 -0.0617
0 13 12 0.7674 0.0214
0 13 13 0.5687 -0.0311
0 13 14 2.7444 -0.0299
0 13 15 -0.1879 0.0317
0 13 16 -1.7485 -0.0150
0 14 0 -2.6971 0.0475
0 14 1 -0.2467 -0.0435
0 14 2 -1.8778 0.0806
0 14 3 -0.6131 0.0288
0 14 4 -1.1304 0.0385
0 14 5 -2.0121 0.1089
0 14 6 -3.2624 -0.0005
0 14 7 -2.0548 0.1581
0 14 8 -4.3909 0.0358
0 14 9 1.5630 0.1052
0 14 10 -1.2132 0.0151
0 14 11 1.5547 0.0115
0 14 12 -0.3453 0.0039
0 14 13 -2.3904 -0.0485
0 14 14 -1.5568 0.0179
0 15 1 1.7593 0.0117
0 15 2 -0.5608 0.0311
0 15 3 -0.7264 -0.0074
0 15 4 2.1273 0.1526
0 15 5 0.3752 0.0028
0 15 6 3.9517 0.1271
0 15 7 4.6158 0.0126
0 15 8 1.6782 0.0647
0 15 9 3.0053 -0.0036
0 15 10 -0.0328 0.0493
0 15 11 -1.8659 0.0809
0 16 0 0.2278 -0.1046
0 16 1 -0.6084 0.0831
0 16 2 1.0959 -0.1042
0 16 3 -1.5812 -0.0003
0 16 4 1.5441 -0.0693
0 16 5 -1.5497 -0.0999
0 16 6 -1.4459 -0.0627
0 16 7 -1.1807 -0.0906
0 16 8 -3.2077 -0.0124
1 0 1 78.8259 -0.2964
1 0 3 101.4635 -1.8050
1 0 5 64.1409 -2.4186
1 0 7 4.3286 -1.8334
1 0 9 -14.0106 -0.9377
1 0 11 -1.5255 0.2790
1 0 13 9.0814 1.5224
1 0 15 13.1423 2.0064
1 0 17 7.0069 1.8517
1 0 19 -1.5786 1.3179
1 0 21 -2.4139 0.5479
1 0 23 -1.3885 -0.2862
1 1 1 -14.2559 0.0655
1 1 2 -85.0596 -0.0919
1 1 3 -20.0541 0.2722
1 1 4 -76.9758 0.1538
1 1 5 -23.7695 -0.0822
1 1 6 -27.2540 0.0804
1 1 7 -16.3240 -0.3599
1 1 8 8.6287 0.0552
1 1 9 -2.9098 -0.2304
1 1 10 7.5531 0.0504
1 1 11 4.4483 -0.1122
1 1 12 -3.1315 -0.1040
1 1 13 4.5411 -0.1519
1 1 14 -9.6958 -0.1335
1 1 15 0.5333 -0.1843
1 1 16 -9.8703 -0.0942
1 1 17 -2.2522 -0.0336
1 1 18 -2.2466 -0.0907
1 1 19 -2.4599 0.1721
1 1 20 2.7264 -0.1023
1 1 21 -2.4865 0.2473
1 1 22 0.6446 -0.0828
1 1 23 -0.4818 0.2034
1 1 24 -1.1764 0.0144
1 2 1 41.4639 -0.1467
1 2 2 29.2998 0.2570
1 2 3 51.1277 0.3287
1 2 4 36.2497 -0.0788
1 2 5 31.1310 0.6922
1 2 6 33.9404 -0.1149
1 2 7 6.2164 0.5385
1 2 8 14.6577 -0.1843
1 2 9 -3.3525 0.2155
1 2 10 -2.8685 -0.4106
1 2 11 -1.3080 -0.0732
1 2 12 -7.9814 -0.3722
1 2 13 2.9618 -0.4550
1 2 14 -3.2006 -0.1468
1 2 15 5.7002 -0.5958
1 2 16 3.5991 -0.0152
1 2 17 4.0881 -0.5489
1 2 18 4.4730 0.1019
1 2 19 0.0963 -0.4400
1 2 20 4.6395 0.2160
1 2 21 0.1046 -0.1117
1 2 22 3.9689 0.2711
1 2 23 3.1757 0.0955
1 2 24 -2.2613 0.2465
1 3 1 -27.9871 0.0645
1 3 2 -8.9464 0.2848
1 3 3 -35.3750 0.1443
1 3 4 -8.5584 0.2823
1 3 5 -38.2938 0.1918
1 3 6 -8.6649 0.2133
1 3 7 -24.7236 0.0328
1 3 8 -8.3917 0.1719
1 3 9 -4.3139 0.0390
1 3 10 -3.8263 0.0341
1 3 11 6.2154 0.1114
1 3 12 -0.2395 -0.0225
1 3 13 6.5278 0.0141
1 3 14 0.0403 -0.0283
1 3 15 0.5335 0.0303
1 3 16 -0.2179 -0.1177
1 3 17 -4.4099 0.0602
1 3 18 -1.1344 -0.0786
1 3 19 -6.1916 -0.0282
1 3 20 -3.3022 -0.0204
1 3 21 -5.7044 -0.0902
1 3 22 -3.4922 0.0611
1 3 23 -0.6015 -0.0986
1 3 24 -2.8652 0.2038
1 4 1 -15.1218 0.0583
1 4 2 25.5828 -0.2820
1 4 3 -12.7063 -0.1507
1 4 4 28.8948 -0.1224
1 4 5 -3.3231 -0.2541
1 4 6 22.2369 0.1148
1 4 7 8.9292 -0.2471
1 4 8 8.9831 0.2606
1 4 9 11.6459 -0.1458
1 4 10 -1.0203 0.2775
1 4 11 4.7787 0.0447
1 4 12 -5.2185 0.2775
1 4 13 -2.2695 0.1792
1 4 14 -5.4362 0.1225
1 4 15 -4.0674 0.2162
1 4 16 -1.9670 -0.0207
1 4 17 -1.2911 0.2104
1 4 18 3.8908 -0.0793
1 4 19 3.3792 0.1730
1 4 20 6.5959 -0.2118
1 4 21 5.2750 0.0856
1 4 22 2.4612 -0.1783
1 4 23 1.9723 -0.0783
1 5 1 -15.8511 -0.2221
1 5 2 16.2549 -0.1449
1 5 3 -16.3780 -0.2329
1 5 4 7.8122 -0.3101
1 5 5 -10.3895 -0.1202
1 5 6 -3.3124 -0.3078
1 5 7 -4.8594 0.0093
1 5 8 -10.8247 -0.1713
1 5 9 -1.4324 0.0544
1 5 10 -9.5993 -0.0397
1 5 11 1.8469 0.0126
1 5 12 -1.2728 0.0154
1 5 13 4.4368 0.0425
1 5 14 5.3960 0.0599
1 5 15 4.7851 0.0654
1 5 16 4.0228 0.1620
1 5 17 1.7120 -0.0586
1 5 18 -0.4875 0.1658
1 5 19 -3.0374 -0.0623
1 5 20 -3.9303 0.0434
1 5 21 -4.9981 -0.0511
1 5 22 -3.0911 -0.0841
1 5 23 -0.9583 -0.0979
1 6 1 -12.7967 -0.0618
1 6 2 10.0563 0.1444
1 6 3 -4.7845 -0.0063
1 6 4 3.7170 0.1055
1 6 5 4.9554 0.0959
1 6 6 -1.1847 -0.0293
1 6 7 10.5740 0.1153
1 6 8 -0.9435 -0.1454
1 6 9 10.1915 0.0653
1 6 10 -1.0079 -0.1694
1 6 11 4.7826 -0.0022
1 6 12 -2.4380 -0.1244
1 6 13 -2.2545 0.0224
1 6 14 -2.8967 -0.0683
1 6 15 -4.5570 -0.0063
1 6 16 -1.8320 0.0123
1 6 17 -2.3115 -0.0679
1 6 18 -0.4040 0.0821
1 6 19 0.5369 -0.0261
1 6 20 2.9522 0.1443
1 6 21 1.7588 -0.0323
1 6 22 4.2973 0.2068
1 6 23 -1.5373 -0.0229
1 7 1 -5.7675 0.3285
1 7 2 2.7972 0.0931
1 7 3 -3.8770 0.2498
1 7 4 -6.7520 0.1415
1 7 5 0.5497 0.0449
1 7 6 -14.5029 0.1708
1 7 7 2.0324 -0.0732
1 7 8 -12.9786 0.1221
1 7 9 2.3997 -0.1115
1 7 10 -5.7709 0.0559
1 7 11 2.6251 -0.1322
1 7 12 0.1188 -0.0168
1 7 13 1.8537 -0.1162
1 7 14 3.2766 -0.1005
1 7 15 0.6554 -0.0737
1 7 16 3.5757 -0.1171
1 7 17 -0.7756 0.0076
1 7 18 1.4049 -0.1324
1 7 19 -1.5399 0.1003
1 7 20 0.8021 -0.0750
1 7 21 -2.8792 0.1184
1 7 22 2.3053 0.0625
1 8 1 -1.1158 0.0244
1 8 2 4.0248 0.0191
1 8 3 4.0050 0.0601
1 8 4 2.6240 0.0199
1 8 5 13.3167 0.0422
1 8 6 0.6857 -0.0013
1 8 7 15.9028 0.0073
1 8 8 -1.8846 -0.0059
1 8 9 8.0567 -0.0143
1 8 10 -3.5879 0.0530
1 8 11 0.3143 -0.0545
1 8 12 -1.9660 0.0348
1 8 13 -2.7200 -0.0909
1 8 14 0.0988 -0.0125
1 8 15 -4.5962 -0.0714
1 8 16 2.0991 -0.0239
1 8 17 -3.0899 -0.0200
1 8 18 3.4045 -0.0423
1 8 19 -1.2454 -0.0159
1 8 20 1.9658 -0.0555
1 8 21 -2.9350 0.0007
1 9 1 -3.2771 -0.2687
1 9 2 -0.9651 -0.0003
1 9 3 -3.5741 -0.2143
1 9 4 -6.6844 -0.0165
1 9 5 -3.8308 -0.0821
1 9 6 -12.3983 -0.0644
1 9 7 -2.0328 0.0959
1 9 8 -10.4036 -0.0623
1 9 9 1.8996 0.1577
1 9 10 -2.4964 -0.0221
1 9 11 2.1418 0.1472
1 9 12 2.5994 0.0070
1 9 13 -1.3088 0.1527
1 9 14 4.0174 0.0644
1 9 15 -3.8689 0.0930
1 9 16 4.3277 0.0675
1 9 17 -4.8250 0.0267
1 9 18 2.3576 0.0196
1 9 19 -3.8217 -0.0663
1 9 20 1.6392 0.0499
1 10 1 -0.9042 -0.0376
1 10 2 2.7132 -0.1638
1 10 3 0.8481 -0.0425
1 10 4 3.1311 -0.0729
1 10 5 6.1392 -0.0496
1 10 6 4.9010 0.0279
1 10 7 9.3570 -0.0504
1 10 8 3.1124 0.0549
1 10 9 5.9940 -0.0266
1 10 10 -0.1557 0.0719
1 10 11 -1.1354 0.0578
1 10 12 1.2724 0.0552
1 10 13 -3.5196 0.1174
1 10 14 5.1848 0.0184
1 10 15 -2.9511 0.0798
1 10 16 5.6970 0.0172
1 10 17 -2.8980 0.0482
1 10 18 4.3668 -0.0075
1 10 19 -0.9602 0.0525
1 11 1 -2.4050 0.1652
1 11 2 3.0229 -0.0530
1 11 3 -1.3892 0.1333
1 11 4 -0.5609 -0.0376
1 11 5 -2.3803 0.0669
1 11 6 -6.5833 -0.0045
1 11 7 -3.8628 -0.0307
1 11 8 -7.2119 -0.0010
1 11 9 -3.3660 -0.1112
1 11 10 -1.2909 0.0045
1 11 11 -2.3816 -0.1364
1 11 12 2.6403 0.0063
1 11 13 -3.1712 -0.1114
1 11 14 2.0220 -0.0179
1 11 15 -4.7169 -0.0416
1 11 16 2.4131 0.0010
1 11 17 -4.6458 -0.0170
1 11 18 1.6160 0.0484
1 12 1 -1.3450 0.0350
1 12 2 0.9260 0.1938
1 12 3 -2.2911 0.0007
1 12 4 0.2278 0.1124
1 12 5 1.4753 -0.0273
1 12 6 0.2918 -0.0160
1 12 7 4.9948 0.0287
1 12 8 1.7821 -0.0987
1 12 9 2.1257 0.0226
1 12 10 4.7317 -0.1399
1 12 11 -1.5661 -0.0479
1 12 12 3.9879 -0.1176
1 12 13 -1.4967 -0.0761
1 12 14 1.5884 -0.0548
1 12 15 -1.7313 -0.0911
1 12 16 3.0534 -0.0336
1 12 17 -2.7057 -0.0685
1 13 1 -1.4337 -0.0456
1 13 2 -0.6335 0.0329
1 13 3 0.5303 -0.0388
1 13 4 0.3213 0.0427
1 13 5 0.9062 -0.0473
1 13 6 -1.1303 0.0427
1 13 7 0.6002 -0.0411
1 13 8 -0.8492 0.0235
1 13 9 -2.6473 0.0072
1 13 10 1.2646 0.0239
1 13 11 -6.3678 0.0664
1 13 12 1.8154 -0.0253
1 13 13 -4.1214 0.0913
1 13 14 2.0402 -0.0409
1 13 15 -1.5763 0.0196
1 14 1 1.7222 0.0019
1 14 2 0.1443 -0.1444
1 14 3 1.9134 0.0561
1 14 4 -0.3357 -0.1186
1 14 5 2.2012 0.0700
1 14 6 -0.4491 0.0081
1 14 7 0.4837 0.0396
1 14 8 -0.0003 0.1442
1 14 9 -2.1941 0.0320
1 14 10 3.3268 0.1776
1 14 11 -2.1302 0.0039
1 14 12 5.4705 0.1023
1 14 13 -2.0924 0.0425
1 15 1 1.1220 -0.0758
1 15 2 -2.7278 -0.0161
1 15 3 -0.2444 -0.0484
1 15 4 -5.1064 -0.0031
1 15 5 0.1265 0.0402
1 15 6 -3.0504 -0.0027
1 15 7 1.2073 0.0540
1 15 8 2.4338 -0.0340
1 15 9 -0.0001 0.0446
1 15 10 3.9830 -0.0322
1 15 11 -1.2762 0.0463
1 16 1 1.6529 -0.0233
1 16 2 -1.7209 0.0996
1 16 3 6.3409 -0.0725
1 16 4 -1.4772 0.0646
1 16 5 5.6301 -0.1062
1 16 6 -1.7508 -0.0120
1 16 7 -0.1268 -0.1049
2 0 2 6.0877 0.7274
2 0 4 30.9194 0.1936
2 0 6 27.9470 -1.6275
2 0 8 5.1678 -2.3577
2 0 10 -5.5138 -2.1331
2 0 12 -3.8399 -1.5078
2 0 14 1.8028 -0.4717
2 0 16 10.3416 0.5067
2 0 18 8.8277 1.2688
2 0 20 0.9115 1.7065
2 0 22 -1.9668 1.6661
2 0 24 -4.6720 1.1269
2 1 2 -14.9017 0.4082
2 1 3 -18.0335 -0.0433
2 1 4 -15.8365 0.4878
2 1 5 -27.3444 0.0114
2 1 6 -16.5896 0.1700
2 1 7 -13.7698 0.1934
2 1 8 -14.8852 0.0031
2 1 9 0.9388 0.1021
2 1 10 -7.7341 0.0686
2 1 11 3.3807 0.0580
2 1 12 -0.5674 -0.0452
2 1 13 1.1394 0.0006
2 1 14 2.7986 -0.2647
2 1 15 -4.9660 -0.0001
2 1 16 2.0771 -0.3046
2 1 17 -8.9837 -0.0112
2 1 18 -0.3516 -0.1053
2 1 19 -3.5292 -0.0488
2 1 20 -1.9160 0.0794
2 1 21 1.8393 -0.0590
2 1 22 -2.4076 0.0961
2 1 23 2.5121 -0.1587
2 1 24 -0.7457 0.0973
2 2 2 6.8554 -0.6076
2 2 3 23.9151 0.1609
2 2 4 12.5468 -0.1324
2 2 5 24.4706 0.2852
2 2 6 8.0698 0.4390
2 2 7 24.5399 0.2036
2 2 8 3.4342 0.6512
2 2 9 17.1642 -0.0097
2 2 10 2.4090 0.6135
2 2 11 5.7493 -0.2427
2 2 12 1.6398 0.4769
2 2 13 -3.1608 -0.3017
2 2 14 2.3697 0.1112
2 2 15 -5.1881 -0.2111
2 2 16 4.3164 -0.1823
2 2 17 -0.7762 -0.2173
2 2 18 2.3339 -0.3495
2 2 19 2.1386 -0.2091
2 2 20 -1.4608 -0.5790
2 2 21 3.9021 -0.0375
2 2 22 -1.3744 -0.5223
2 2 23 4.2422 0.1415
2 3 2 -18.8886 -0.0092
2 3 3 -3.5672 -0.0696
2 3 4 -20.1320 -0.0929
2 3 5 5.1224 0.0440
2 3 6 -21.1317 -0.0307
2 3 7 3.7964 0.1055
2 3 8 -18.5594 -0.0157
2 3 9 -5.6517 0.1599
2 3 10 -11.0266 -0.0140
2 3 11 -8.3668 0.1398
2 3 12 -1.9604 0.0828
2 3 13 -6.0785 0.1134
2 3 14 5.2365 0.0357
2 3 15 -4.0593 0.0376
2 3 16 4.5402 0.0042
2 3 17 0.4635 -0.1109
2 3 18 -0.2225 0.0514
2 3 19 3.3919 -0.1257
2 3 20 -3.9213 0.0228
2 3 21 0.0544 -0.0960
2 3 22 -5.5900 -0.0110
2 3 23 -1.1345 -0.0650
2 4 2 2.6145 0.2087
2 4 3 9.7696 -0.1597
2 4 4 -6.6216 0.1043
2 4 5 9.4431 -0.2153
2 4 6 -9.6347 -0.0977
2 4 7 8.0622 -0.0971
2 4 8 0.4965 -0.2246
2 4 9 6.9845 0.0788
2 4 10 9.9590 -0.2436
2 4 11 4.8632 0.1611
2 4 12 10.1114 -0.1926
2 4 13 -0.2608 0.2518
2 4 14 6.2721 -0.0541
2 4 15 -4.5011 0.2294
2 4 16 0.0355 0.0863
2 4 17 -3.5838 0.1778
2 4 18 -4.8205 0.1472
2 4 19 1.1117 0.1980
2 4 20 -1.7508 0.2317
2 4 21 4.8763 0.0151
2 4 22 2.5424 0.2641
2 4 23 2.5731 -0.1471
2 5 2 -0.8524 -0.0966
2 5 3 4.5432 0.1127
2 5 4 -2.0124 -0.2104
2 5 5 3.9554 -0.1078
2 5 6 2.7146 -0.1699
2 5 7 0.2533 -0.2011
2 5 8 4.8130 -0.0717
2 5 9 -5.7303 -0.2150
2 5 10 2.1532 -0.0074
2 5 11 -8.9495 -0.1993
2 5 12 0.2805 -0.0141
2 5 13 -7.0520 -0.1262
2 5 14 1.6629 0.0429
2 5 15 -0.7863 -0.0447
2 5 16 2.5430 0.1189
2 5 17 4.0348 0.1015
2 5 18 0.7351 -0.0078
2 5 19 3.2617 0.1973
2 5 20 -1.4827 -0.0765
2 5 21 -1.1810 0.1463
2 5 22 -3.0934 -0.0335
2 6 2 -8.5221 -0.0101
2 6 3 -1.7280 0.1091
2 6 4 -0.8018 -0.0067
2 6 5 -4.8422 0.1546
2 6 6 5.9044 0.0074
2 6 7 -10.2898 0.0548
2 6 8 7.1718 0.0114
2 6 9 -10.2609 -0.0440
2 6 10 6.3299 0.0582
2 6 11 -6.2306 -0.1040
2 6 12 5.0275 0.0402
2 6 13 -3.1482 -0.1483
2 6 14 0.6006 0.0275
2 6 15 -1.3394 -0.1573
2 6 16 -3.2800 -0.0022
2 6 17 1.0840 -0.1213
2 6 18 -2.8832 -0.0877
2 6 19 1.5730 -0.0799
2 6 20 -0.2907 -0.0751
2 6 21 1.2628 0.0152
2 6 22 1.9736 -0.0790
2 7 2 5.9142 0.1436
2 7 3 4.8244 -0.0808
2 7 4 4.4558 0.2796
2 7 5 -5.7745 0.0141
2 7 6 7.6073 0.2345
2 7 7 -12.6144 0.1483
2 7 8 9.5049 0.1124
2 7 9 -9.9113 0.1885
2 7 10 8.4573 0.0342
2 7 11 -3.5862 0.1645
2 7 12 5.8727 -0.0355
2 7 13 0.8512 0.1177
2 7 14 2.3574 -0.1184
2 7 15 3.8857 0.0163
2 7 16 -0.7138 -0.1479
2 7 17 3.9659 -0.0448
2 7 18 -2.9286 -0.0661
2 7 19 0.5103 -0.0934
2 7 20 -2.4094 0.0113
2 7 21 -1.2350 -0.1189
2 8 2 -6.0682 -0.0775
2 8 3 -5.3244 0.0176
2 8 4 -0.3170 0.0013
2 8 5 -4.0535 0.0004
2 8 6 9.9751 0.0344
2 8 7 -3.8456 0.0021
2 8 8 13.7290 0.0378
2 8 9 -4.7523 -0.0252
2 8 10 6.0672 0.0459
2 8 11 -5.5783 0.0021
2 8 12 -1.4315 0.0228
2 8 13 -3.0795 0.0419
2 8 14 -3.7806 -0.0240
2 8 15 -0.2515 0.0516
2 8 16 -5.9924 -0.0350
2 8 17 1.5315 0.0327
2 8 18 -3.9665 -0.0140
2 8 19 3.2147 0.0107
2 8 20 1.1650 -0.0424
2 8 21 1.1566 0.0281
2 9 2 6.3074 -0.1305
2 9 3 2.2181 0.0199
2 9 4 3.7231 -0.2199
2 9 5 -3.9910 0.0298
2 9 6 0.3556 -0.2152
2 9 7 -9.5780 -0.0278
2 9 8 -0.2579 -0.0910
2 9 9 -7.6666 -0.0914
2 9 10 2.7313 0.0079
2 9 11 -1.1483 -0.0800
2 9 12 3.1705 0.0789
2 9 13 2.4070 -0.0618
2 9 14 0.2466 0.1677
2 9 15 3.6404 -0.0164
2 9 16 -1.4900 0.1471
2 9 17 4.9273 0.0341
2 9 18 -2.2950 0.0893
2 9 19 1.6103 0.0303
2 9 20 -1.7838 0.0328
2 10 2 -2.0299 0.0612
2 10 3 -3.7276 -0.1288
2 10 4 1.3197 0.0041
2 10 5 -1.1565 -0.1276
2 10 6 5.3575 -0.0414
2 10 7 1.4578 -0.0757
2 10 8 5.7749 -0.0431
2 10 9 0.8823 -0.0069
2 10 10 4.4277 -0.0722
2 10 11 -1.7472 0.0571
2 10 12 1.0243 -0.0559
2 10 13 -0.9449 0.0296
2 10 14 -0.6386 0.0451
2 10 15 3.0557 0.0033
2 10 16 0.1147 0.0681
2 10 17 4.0383 0.0642
2 10 18 -0.1155 0.0218
2 10 19 1.7771 0.0606
2 11 2 2.8305 0.0637
2 11 3 1.0129 -0.0131
2 11 4 1.1048 0.0967
2 11 5 -2.1337 -0.0203
2 11 6 -0.5750 0.1121
2 11 7 -4.5813 -0.0192
2 11 8 -1.3050 0.0796
2 11 9 -5.0263 -0.0204
2 11 10 -0.7847 -0.0195
2 11 11 -3.5111 -0.0044
2 11 12 0.1727 -0.0905
2 11 13 -1.4878 0.0020
2 11 14 -1.7606 -0.1274
2 11 15 -2.7683 -0.0319
2 11 16 -5.4040 -0.1243
2 11 17 -3.9599 -0.0257
2 12 2 -0.2375 0.0122
2 12 3 -1.8369 0.1722
2 12 4 -0.7320 0.0061
2 12 5 0.7295 0.2133
2 12 6 1.2853 -0.0077
2 12 7 1.2812 0.1441
2 12 8 2.9968 0.0248
2 12 9 0.3968 0.0320
2 12 10 2.2748 0.0419
2 12 11 1.6470 -0.0600
2 12 12 1.1193 0.0310
2 12 13 1.9175 -0.0751
2 12 14 1.6190 -0.0034
2 12 15 2.0419 -0.0346
2 12 16 3.1945 -0.0558
2 13 2 2.1072 0.0047
2 13 3 0.2270 0.0077
2 13 4 1.0337 0.0151
2 13 5 1.5984 0.0129
2 13 6 -0.9964 -0.0317
2 13 7 0.9138 0.0117
2 13 8 -0.2615 -0.0317
2 13 9 -0.1658 0.0685
2 13 10 -0.4082 0.0202
2 13 11 -0.6966 0.0996
2 13 12 -2.7669 0.0279
2 13 13 -0.3025 0.0244
2 13 14 -1.2870 0.0607
2 14 2 0.8769 -0.0340
2 14 3 -1.2887 -0.1564
2 14 4 -1.3083 -0.0240
2 14 5 -0.5873 -0.2069
2 14 6 -2.3014 0.0401
2 14 7 0.1470 -0.1435
2 14 8 -0.7885 0.0425
2 14 9 -0.1887 -0.0756
2 14 10 1.6150 0.0048
2 14 11 1.2422 0.0553
2 14 12 2.6577 -0.0163
2 15 2 0.2154 -0.0963
2 15 3 -0.6037 -0.0207
2 15 4 -0.0058 -0.0835
2 15 5 -0.0325 0.0145
2 15 6 0.7857 -0.0606
2 15 7 -0.0712 -0.0098
2 15 8 1.3835 -0.0033
2 15 9 -1.1086 -0.0848
2 15 10 -0.8087 0.0647
2 16 2 -0.0836 0.0854
2 16 3 1.8442 0.1145
2 16 4 2.3813 -0.0004
2 16 5 0.3270 0.1389
2 16 6 1.6611 -0.0606
3 0 3 -14.4267 1.2877
3 0 5 -9.3185 2.2564
3 0 7 -0.3054 0.4600
3 0 9 2.5667 -0.9165
3 0 11 3.1805 -1.4212
3 0 13 2.3619 -1.9609
3 0 15 1.2154 -1.9198
3 0 17 4.8390 -1.2482
3 0 19 5.6227 -0.2997
3 0 21 3.0712 0.6781
3 0 23 2.9259 1.3108
3 1 3 -16.2352 0.2569
3 1 4 8.8529 -0.1147
3 1 5 -11.0392 0.2243
3 1 6 3.8373 -0.1676
3 1 7 -4.7425 0.2648
3 1 8 -1.2740 0.1965
3 1 9 -4.9400 0.3550
3 1 10 -3.0158 0.0376
3 1 11 -5.2554 0.2716
3 1 12 -4.0343 0.0077
3 1 13 -2.8176 0.0343
3 1 14 -2.9724 0.0924
3 1 15 0.2729 -0.1397
3 1 16 -3.3802 0.1148
3 1 17 1.9757 -0.1740
3 1 18 -5.4113 0.0763
3 1 19 0.8903 -0.0976
3 1 20 -3.3738 0.0090
3 1 21 -0.4470 -0.1189
3 1 22 -1.0125 0.0295
3 1 23 -0.2300 -0.2085
3 2 3 4.9147 -0.6124
3 2 4 20.4850 -0.0101
3 2 5 0.6613 -0.5555
3 2 6 10.0404 0.4339
3 2 7 -1.7045 -0.1997
3 2 8 7.1657 0.3049
3 2 9 0.0802 0.2188
3 2 10 8.4373 0.1638
3 2 11 3.7241 0.4515
3 2 12 6.3865 0.1704
3 2 13 6.3612 0.6097
3 2 14 1.2553 -0.0073
3 2 15 6.6565 0.5615
3 2 16 -2.7879 -0.1312
3 2 17 5.6355 0.3480
3 2 18 -1.6868 -0.2332
3 2 19 2.7516 0.1353
3 2 20 0.3718 -0.3409
3 2 21 -0.9131 -0.2349
3 2 22 0.8474 -0.1851
3 2 23 -0.4115 -0.4461
3 3 3 -23.1737 -0.0394
3 3 4 -14.6593 -0.3144
3 3 5 -12.6019 -0.2324
3 3 6 -2.6675 -0.1857
3 3 7 -5.4101 -0.1626
3 3 8 4.2332 -0.0664
3 3 9 -6.1467 -0.0017
3 3 10 0.0208 0.0594
3 3 11 -7.1050 -0.0994
3 3 12 -6.3376 0.1360
3 3 13 -4.5146 -0.0165
3 3 14 -10.1435 0.1401
3 3 15 0.3032 0.0696
3 3 16 -10.0625 0.0752
3 3 17 1.6214 -0.0009
3 3 18 -4.1823 -0.0362
3 3 19 -0.1032 0.0522
3 3 20 1.6769 -0.0711
3 3 21 -1.2614 0.0938
3 3 22 0.5196 -0.0929
3 4 3 17.1277 0.2364
3 4 4 14.4166 0.0602
3 4 5 10.3283 0.3056
3 4 6 4.7409 -0.2199
3 4 7 -1.6309 0.1267
3 4 8 0.9750 -0.2875
3 4 9 -2.0345 -0.0669
3 4 10 1.8734 -0.1374
3 4 11 4.9629 -0.1589
3 4 12 2.8644 -0.0910
3 4 13 9.7985 -0.2405
3 4 14 2.5050 -0.0120
3 4 15 11.9424 -0.2366
3 4 16 1.3972 0.1314
3 4 17 7.7191 -0.1110
3 4 18 0.6676 0.1962
3 4 19 0.2522 -0.0179
3 4 20 0.4515 0.2461
3 4 21 -0.6114 0.1033
3 4 22 0.0922 0.1442
3 5 3 -10.7572 0.1044
3 5 4 -5.4812 0.2510
3 5 5 -6.9832 0.0144
3 5 6 -2.6878 0.1683
3 5 7 -1.2374 -0.0413
3 5 8 -1.4502 0.0740
3 5 9 2.6827 -0.0981
3 5 10 -5.3537 -0.0519
3 5 11 4.2118 -0.0540
3 5 12 -8.4014 -0.1939
3 5 13 1.6724 -0.0195
3 5 14 -9.3100 -0.1777
3 5 15 -1.6263 -0.0037
3 5 16 -7.1518 -0.1131
3 5 17 -2.2222 0.0759
3 5 18 -2.7525 -0.0525
3 5 19 -1.1124 0.0377
3 5 20 -0.1457 0.0355
3 5 21 2.0187 0.0167
3 5 22 -0.8225 0.0945
3 6 3 -8.2118 0.0384
3 6 4 4.9355 -0.0081
3 6 5 -1.9441 -0.0281
3 6 6 3.3262 0.1119
3 6 7 4.2906 -0.0844
3 6 8 -1.7232 0.1155
3 6 9 7.7964 -0.0902
3 6 10 -7.0141 0.0904
3 6 11 8.1908 0.0144
3 6 12 -6.9909 0.0677
3 6 13 5.9451 0.0439
3 6 14 -2.2972 -0.0022
3 6 15 2.0515 0.0093
3 6 16 0.7021 -0.1032
3 6 17 0.5986 0.0241
3 6 18 1.3694 -0.1369
3 6 19 1.4810 0.0035
3 6 20 0.1392 -0.1620
3 6 21 0.1122 -0.0010
3 7 3 0.0180 -0.1687
3 7 4 10.1581 -0.1605
3 7 5 -2.4745 0.0412
3 7 6 1.2436 -0.1142
3 7 7 -0.1077 0.2041
3 7 8 -7.6062 -0.0035
3 7 9 3.9695 0.1925
3 7 10 -9.6649 0.0781
3 7 11 5.2725 0.1180
3 7 12 -4.8758 0.1431
3 7 13 3.5501 0.0401
3 7 14 1.6139 0.1887
3 7 15 0.8986 -0.0405
3 7 16 4.6375 0.1320
3 7 17 0.0349 -0.1025
3 7 18 2.2321 0.0602
3 7 19 -1.1451 -0.0905
3 7 20 -1.0595 -0.0070
3 8 3 -9.7082 -0.1240
3 8 4 -0.6980 0.0256
3 8 5 -7.0985 -0.0615
3 8 6 0.6334 -0.0175
3 8 7 1.3317 0.0158
3 8 8 0.4343 -0.0103
3 8 9 8.3842 0.0518
3 8 10 0.3557 -0.0175
3 8 11 5.4006 0.0585
3 8 12 -0.2445 -0.0062
3 8 13 -2.0585 0.0611
3 8 14 -0.4313 0.0386
3 8 15 -5.2880 0.0457
3 8 16 -0.8981 0.0746
3 8 17 -6.1425 0.0038
3 8 18 -0.6546 0.0634
3 8 19 -3.8478 -0.0119
3 8 20 3.0775 0.0407
3 9 3 1.9886 0.1179
3 9 4 7.2029 0.0223
3 9 5 1.3435 -0.0288
3 9 6 1.9209 0.0344
3 9 7 -2.0340 -0.1702
3 9 8 -3.5595 0.0096
3 9 9 -4.4253 -0.1868
3 9 10 -3.8078 -0.0553
3 9 11 -3.2474 -0.1534
3 9 12 0.4235 -0.0850
3 9 13 -0.9272 -0.0964
3 9 14 3.8414 -0.1082
3 9 15 0.9739 0.0173
3 9 16 4.3361 -0.0918
3 9 17 2.3044 0.0665
3 9 18 5.1901 -0.0219
3 9 19 0.3860 0.0959
3 10 3 -7.1049 0.1104
3 10 4 -1.2850 -0.0232
3 10 5 -3.1926 0.0561
3 10 6 0.9147 -0.0950
3 10 7 1.7885 0.0040
3 10 8 4.1770 -0.1138
3 10 9 0.5108 -0.0004
3 10 10 5.0165 -0.0773
3 10 11 0.5590 -0.0399
3 10 12 2.4759 -0.0066
3 10 13 -0.1914 -0.0939
3 10 14 -0.7581 -0.0071
3 10 15 -2.5446 -0.0538
3 10 16 -1.3119 -0.0137
3 10 17 -1.3391 0.0075
3 10 18 -0.7187 0.0370
3 11 3 0.0124 -0.0753
3 11 4 4.3370 0.0338
3 11 5 -0.9948 0.0118
3 11 6 0.0650 0.0313
3 11 7 -3.3486 0.0990
3 11 8 0.3400 0.0004
3 11 9 -4.7391 0.1511
3 11 10 1.4250 -0.0154
3 11 11 -4.6313 0.1176
3 11 12 -1.5172 -0.0063
3 11 13 -1.7438 0.0734
3 11 14 -1.2421 0.0266
3 11 15 0.0792 0.0072
3 11 16 -0.8438 0.0268
3 11 17 -2.0446 -0.0520
3 12 3 -1.1713 -0.0095
3 12 4 0.3163 0.0043
3 12 5 -0.9496 -0.0028
3 12 6 2.7726 0.1205
3 12 7 -0.3831 -0.0017
3 12 8 4.6780 0.1776
3 12 9 -2.8209 0.0166
3 12 10 3.9187 0.1360
3 12 11 -2.1898 0.0362
3 12 12 3.6372 0.0393
3 12 13 2.0449 0.0779
3 12 14 2.6221 -0.0260
3 12 15 3.6301 0.0447
3 13 3 0.0461 0.0268
3 13 4 -0.1217 -0.0347
3 13 5 -0.6636 0.0578
3 13 6 0.0562 -0.0305
3 13 7 -3.2403 -0.0272
3 13 8 2.6876 -0.0478
3 13 9 -2.2886 -0.0802
3 13 10 5.1977 0.0298
3 13 11 0.1564 -0.0322
3 13 12 1.1040 0.0752
3 13 13 -1.5819 -0.0384
3 14 3 -0.0758 -0.0650
3 14 4 -0.8327 -0.0324
3 14 5 0.1921 -0.0894
3 14 6 0.0589 -0.1385
3 14 7 -1.6594 -0.0236
3 14 8 0.4832 -0.1386
3 14 9 -4.7039 -0.0263
3 14 10 -2.6682 -0.1570
3 14 11 -3.0474 -0.0684
3 15 3 0.7881 -0.0149
3 15 4 0.4886 0.0427
3 15 5 1.1567 -0.0314
3 15 6 0.0533 0.0332
3 15 7 1.4277 -0.0607
3 15 8 1.6666 0.0484
3 16 3 -1.3342 0.0805
3 16 4 0.2103 -0.0120
4 0 4 -18.8136 0.5720
4 0 6 -23.8488 2.3845
4 0 8 -16.4614 2.0300
4 0 10 -7.5606 1.1394
4 0 12 -1.3361 0.4328
4 0 14 2.1037 -0.7712
4 0 16 1.4257 -1.6406
4 0 18 0.5100 -1.7876
4 0 20 0.3530 -1.4964
4 0 22 1.3983 -0.7839
4 1 4 -10.9273 -0.1401
4 1 5 17.3809 -0.0545
4 1 6 -7.5738 -0.1853
4 1 7 17.6687 -0.2010
4 1 8 0.4223 0.1437
4 1 9 10.5207 0.0673
4 1 10 1.8168 0.3888
4 1 11 4.2391 -0.0295
4 1 12 -1.4496 0.2540
4 1 13 -1.2867 -0.0245
4 1 14 -3.5539 0.1062
4 1 15 -3.4266 0.0879
4 1 16 -2.1423 0.0841
4 1 17 -1.4633 0.1168
4 1 18 1.4835 0.0170
4 1 19 -0.3887 0.1000
4 1 20 1.9888 -0.0383
4 1 21 -0.2693 0.0525
4 1 22 0.1545 -0.1915
4 2 4 -2.5350 -0.0755
4 2 5 13.8825 -0.2411
4 2 6 -6.6726 -0.5557
4 2 7 1.8617 0.1936
4 2 8 -7.6379 -0.6474
4 2 9 -3.8535 0.1540
4 2 10 -6.3812 -0.3470
4 2 11 -0.2989 0.1708
4 2 12 -2.7934 -0.1065
4 2 13 4.6850 0.4187
4 2 14 3.3139 0.2117
4 2 15 5.3199 0.2450
4 2 16 4.8768 0.4853
4 2 17 0.7849 0.0480
4 2 18 2.2664 0.5236
4 2 19 -2.1312 -0.0122
4 2 20 0.1448 0.4898
4 2 21 -0.9665 -0.1678
4 2 22 -3.1046 0.2214
4 3 4 -18.3282 0.0301
4 3 5 -6.8581 -0.2692
4 3 6 -6.5085 -0.1278
4 3 7 -3.0984 -0.2339
4 3 8 4.1749 -0.1720
4 3 9 3.5869 -0.1974
4 3 10 4.1845 0.0148
4 3 11 6.3647 -0.0999
4 3 12 -1.1594 -0.1151
4 3 13 2.3308 0.0012
4 3 14 -5.2999 -0.1004
4 3 15 -4.3295 0.0665
4 3 16 -4.3132 0.0552
4 3 17 -6.4985 0.1128
4 3 18 -1.0431 -0.0273
4 3 19 -2.9647 0.0700
4 3 20 0.0055 -0.0021
4 3 21 1.8223 0.0544
4 4 4 8.9480 0.0292
4 4 5 12.0108 0.2381
4 4 6 10.5192 0.2298
4 4 7 0.4666 -0.0311
4 4 8 1.9873 0.2423
4 4 9 -4.3628 -0.2195
4 4 10 -4.5022 0.1447
4 4 11 -2.7584 -0.1920
4 4 12 -4.9294 0.0868
4 4 13 0.0979 -0.2470
4 4 14 -0.8281 -0.0255
4 4 15 2.8315 -0.2567
4 4 16 6.0100 -0.2049
4 4 17 3.8945 -0.0781
4 4 18 7.1164 -0.2356
4 4 19 3.4118 0.0479
4 4 20 2.8171 -0.2006
4 4 21 3.1370 0.1079
4 5 4 -9.8797 0.1939
4 5 5 -7.5183 0.2095
4 5 6 -3.5906 0.1975
4 5 7 -4.4374 0.3162
4 5 8 0.3639 0.0995
4 5 9 0.5244 0.2562
4 5 10 0.4936 -0.0656
4 5 11 1.7344 0.1372
4 5 12 2.7375 -0.0427
4 5 13 2.1555 -0.0585
4 5 14 3.0618 -0.0029
4 5 15 -0.8007 -0.1374
4 5 16 -0.7583 -0.0348
4 5 17 -5.2123 -0.1313
4 5 18 -4.2459 0.0262
4 5 19 -6.2803 -0.1497
4 5 20 -5.5628 0.0177
4 5 21 -5.4090 -0.0769
4 6 4 -0.4112 0.0716
4 6 5 1.1810 -0.1473
4 6 6 0.9428 -0.0542
4 6 7 0.5499 -0.0153
4 6 8 1.1197 -0.0900
4 6 9 2.1711 0.1059
4 6 10 1.2961 -0.0822
4 6 11 0.0242 0.1215
4 6 12 0.8881 -0.0233
4 6 13 -4.6250 0.1488
4 6 14 -0.5970 0.0163
4 6 15 -4.1987 0.1542
4 6 16 -1.4310 0.0192
4 6 17 0.3797 0.0146
4 6 18 1.3476 0.0910
4 6 19 3.7147 -0.0324
4 6 20 5.8535 0.0988
4 7 4 4.0706 -0.3094
4 7 5 2.0957 -0.0976
4 7 6 0.6468 -0.2017
4 7 7 1.2298 -0.1442
4 7 8 -1.4264 -0.0034
4 7 9 -0.3084 -0.1710
4 7 10 -1.5651 0.1058
4 7 11 -2.3010 -0.1191
4 7 12 0.6299 0.1272
4 7 13 -1.7610 0.0082
4 7 14 4.2768 0.1017
4 7 15 2.3677 0.1223
4 7 16 3.5789 0.0916
4 7 17 5.0849 0.1158
4 7 18 0.1756 0.0329
4 7 19 1.5781 0.0776
4 8 4 -0.2277 -0.0731
4 8 5 -3.1957 0.0038
4 8 6 -0.7547 -0.0897
4 8 7 0.3277 -0.0256
4 8 8 -1.4645 -0.0221
4 8 9 1.6295 -0.0046
4 8 10 1.0579 0.0227
4 8 11 2.6072 -0.0087
4 8 12 2.6841 0.0044
4 8 13 0.3169 -0.0448
4 8 14 -0.6178 0.0131
4 8 15 -3.3103 -0.0650
4 8 16 -3.9845 0.0464
4 8 17 -3.2898 -0.0433
4 8 18 -5.0705 0.0268
4 8 19 -1.1364 0.0136
4 9 4 3.4471 0.2674
4 9 5 0.8719 0.0195
4 9 6 1.0775 0.1926
4 9 7 -0.5242 0.0338
4 9 8 -1.8849 -0.0154
4 9 9 -1.0373 0.0636
4 9 10 -4.1167 -0.1546
4 9 11 -1.9371 0.0534
4 9 12 -3.4081 -0.1750
4 9 13 -0.9834 0.0013
4 9 14 0.0319 -0.1515
4 9 15 2.9322 -0.0523
4 9 16 2.9763 -0.0790
4 9 17 3.9592 -0.0637
4 9 18 3.2232 -0.0249
4 10 4 -3.2946 0.0752
4 10 5 -1.9740 0.1081
4 10 6 -0.9824 0.0563
4 10 7 1.2546 0.0451
4 10 8 2.6428 0.0322
4 10 9 4.1790 0.0073
4 10 10 0.3351 0.0275
4 10 11 4.9486 -0.0250
4 10 12 0.7274 0.0169
4 10 13 2.5809 -0.0344
4 10 14 -0.2937 -0.0299
4 10 15 -1.6783 -0.0238
4 10 16 -5.2381 -0.0797
4 10 17 -3.0449 0.0033
4 11 4 3.2977 -0.1713
4 11 5 2.7205 0.0421
4 11 6 0.9188 -0.1210
4 11 7 -1.7347 0.0653
4 11 8 -2.1753 -0.0214
4 11 9 -0.8720 0.0235
4 11 10 -4.5335 0.0787
4 11 11 2.1911 0.0098
4 11 12 -5.1449 0.1307
4 11 13 0.1788 0.0038
4 11 14 -1.1028 0.1439
4 11 15 1.9585 0.0031
4 12 4 -0.1112 -0.0316
4 12 5 -1.7087 -0.1629
4 12 6 1.3317 -0.0080
4 12 7 -0.3735 -0.0828
4 12 8 3.1416 -0.0168
4 12 9 2.6763 0.0251
4 12 10 -0.6686 -0.0231
4 12 11 4.6173 0.0838
4 12 12 -3.0516 -0.0351
4 12 13 3.1059 0.0650
4 12 14 -0.4876 0.0309
4 13 4 0.8979 0.0623
4 13 5 -2.3478 -0.0730
4 13 6 0.3692 0.0922
4 13 7 -4.5398 -0.0680
4 13 8 -1.5132 0.0427
4 13 9 -3.3978 -0.0794
4 13 10 -3.7133 -0.0594
4 13 11 1.7745 -0.0364
4 13 12 -1.1240 -0.0395
4 14 4 1.9551 0.0123
4 14 5 -0.6297 0.1437
4 14 6 4.0361 -0.0474
4 14 7 0.6045 0.0417
4 14 8 4.4215 -0.0253
4 14 9 2.8442 -0.0242
4 14 10 1.0858 0.0035
4 15 4 1.7775 0.0101
4 15 5 -1.2452 0.0738
4 15 6 0.9051 -0.0570
4 15 7 -2.4435 0.0536
5 0 5 -4.2201 -0.7215
5 0 7 -10.8317 0.5952
5 0 9 -11.0818 1.8306
5 0 11 -7.7768 2.0153
5 0 13 -3.9298 1.7741
5 0 15 -0.8259 0.9329
5 0 17 1.2065 -0.0718
5 0 19 0.3353 -0.8084
5 0 21 -3.7688 -1.3525
5 1 5 -2.0424 -0.4127
5 1 6 3.5891 0.0633
5 1 7 -2.3851 -0.4094
5 1 8 7.5885 -0.1079
5 1 9 1.5673 -0.0961
5 1 10 7.2841 -0.1024
5 1 11 4.5509 0.1026
5 1 12 5.0592 -0.0662
5 1 13 3.5565 0.0339
5 1 14 1.6562 -0.0694
5 1 15 0.1434 0.0728
5 1 16 -0.6761 -0.0426
5 1 17 -2.9927 0.2385
5 1 18 -0.1731 0.0045
5 1 19 -3.4612 0.2116
5 1 20 1.7147 0.0674
5 1 21 -2.6862 0.1421
5 2 5 4.7363 0.5273
5 2 6 5.2438 -0.3081
5 2 7 2.3407 -0.1006
5 2 8 -0.9217 -0.1803
5 2 9 -0.1447 -0.5336
5 2 10 -6.8045 -0.0955
5 2 11 -2.1341 -0.5570
5 2 12 -6.9685 -0.0105
5 2 13 -2.2240 -0.5213
5 2 14 -1.9692 0.3167
5 2 15 0.0204 -0.2905
5 2 16 3.4785 0.2909
5 2 17 -0.4468 0.0237
5 2 18 4.8531 0.1777
5 2 19 -1.2723 0.2362
5 2 20 3.3468 0.2188
5 2 21 0.0974 0.4057
5 3 5 -8.9440 0.0949
5 3 6 -7.6370 0.0009
5 3 7 -2.9245 0.0929
5 3 8 -7.7079 -0.0733
5 3 9 5.3537 -0.0784
5 3 10 -4.5463 -0.1529
5 3 11 8.3945 0.0417
5 3 12 -0.3295 -0.1489
5 3 13 4.4126 -0.0188
5 3 14 1.5514 -0.1078
5 3 15 -2.1755 -0.1066
5 3 16 1.4976 -0.0276
5 3 17 -4.5898 -0.0301
5 3 18 0.3185 0.1128
5 3 19 -2.1530 -0.1229
5 3 20 -1.4442 0.0661
5 4 5 7.0708 -0.2310
5 4 6 6.3243 0.2101
5 4 7 10.6278 -0.0307
5 4 8 -1.4966 0.2006
5 4 9 8.2308 0.1628
5 4 10 -6.4494 0.0314
5 4 11 4.2985 0.1987
5 4 12 -4.4502 -0.0649
5 4 13 0.1456 0.1866
5 4 14 0.5609 -0.1770
5 4 15 -3.2583 0.1523
5 4 16 3.0157 -0.2642
5 4 17 -0.8661 -0.0499
5 4 18 0.8900 -0.1870
5 4 19 2.4750 -0.1668
5 4 20 -2.3529 -0.0878
5 5 5 -7.0353 0.1413
5 5 6 -8.8836 -0.0104
5 5 7 0.5682 0.2018
5 5 8 -8.1678 0.1667
5 5 9 5.3836 0.1516
5 5 10 -5.1916 0.1868
5 5 11 2.3751 -0.0011
5 5 12 -3.1368 0.2339
5 5 13 -1.9362 -0.0130
5 5 14 1.2584 0.1670
5 5 15 -2.6209 -0.0033
5 5 16 2.6670 0.0553
5 5 17 -0.1442 -0.0316
5 5 18 -0.6206 -0.0024
5 5 19 1.5588 0.0514
5 5 20 -2.0875 -0.1157
5 6 5 5.8919 0.0542
5 6 6 -1.2420 -0.1676
5 6 7 4.7640 -0.0180
5 6 8 -6.3956 -0.1490
5 6 9 3.0637 0.0162
5 6 10 -3.3659 0.0027
5 6 11 1.6095 -0.0006
5 6 12 3.2039 0.0474
5 6 13 0.5294 -0.0418
5 6 14 4.7998 0.1050
5 6 15 -0.4726 -0.0268
5 6 16 1.1050 0.2083
5 6 17 -1.2073 -0.0276
5 6 18 -0.7728 0.0911
5 6 19 -1.1007 0.0314
5 7 5 3.7851 -0.2228
5 7 6 -2.9462 0.0474
5 7 7 6.7891 -0.2700
5 7 8 0.0511 -0.0748
5 7 9 5.5814 -0.1790
5 7 10 3.3922 -0.1990
5 7 11 -0.0229 -0.0496
5 7 12 3.6063 -0.2181
5 7 13 -6.0412 0.0373
5 7 14 0.4457 -0.1674
5 7 15 -3.9164 0.0392
5 7 16 -1.1638 -0.0726
5 7 17 0.7330 0.0759
5 7 18 1.2730 0.0019
5 8 5 2.0225 0.0306
5 8 6 -6.1485 0.0101
5 8 7 -0.1582 -0.0273
5 8 8 -5.4228 -0.0052
5 8 9 -6.0196 -0.0248
5 8 10 -3.1801 -0.0133
5 8 11 -8.3234 -0.0283
5 8 12 2.5482 -0.0380
5 8 13 -4.2678 -0.0443
5 8 14 5.3946 -0.0507
5 8 15 -0.0040 -0.0131
5 8 16 1.2943 -0.0439
5 8 17 1.3626 0.0457
5 9 5 2.9649 0.1981
5 9 6 1.0621 -0.0053
5 9 7 2.2269 0.2636
5 9 8 4.4425 -0.0168
5 9 9 1.6710 0.1773
5 9 10 8.6635 0.0624
5 9 11 0.1297 0.0638
5 9 12 6.7925 0.1371
5 9 13 -1.9809 0.0135
5 9 14 1.1634 0.1047
5 9 15 -2.0441 -0.0693
5 9 16 -0.2323 0.0489
5 9 17 0.1918 -0.1303
5 10 5 -1.3189 -0.0310
5 10 6 0.3914 0.1217
5 10 7 -2.8179 0.0120
5 10 8 1.6042 0.1049
5 10 9 -4.5975 0.0593
5 10 10 0.8023 0.0655
5 10 11 -7.1326 0.0704
5 10 12 -0.4894 0.0123
5 10 13 -2.6035 0.0547
5 10 14 -0.3862 -0.0431
5 10 15 1.3705 0.0301
5 11 5 -0.8104 -0.1389
5 11 6 1.9305 0.0265
5 11 7 -2.0954 -0.1847
5 11 8 0.5091 0.0380
5 11 9 -1.2013 -0.1401
5 11 10 2.5557 -0.0482
5 11 11 1.3888 -0.0527
5 11 12 3.9717 -0.0576
5 11 13 1.9496 0.0186
5 11 14 0.4490 0.0021
5 12 5 -2.6542 -0.0572
5 12 6 1.8208 -0.1387
5 12 7 -0.4642 -0.0258
5 12 8 0.9558 -0.1482
5 12 9 1.6155 -0.0074
5 12 10 -1.2711 -0.1048
5 12 11 0.2815 -0.0098
5 12 12 -2.0266 -0.0348
5 13 5 1.3571 0.0153
5 13 6 1.4850 -0.0034
5 13 7 -1.2190 0.0545
5 13 8 -0.5257 -0.0226
5 13 9 -0.1289 0.0829
5 13 10 -3.0621 -0.0141
5 14 5 -1.1606 0.0629
5 14 6 -0.9881 0.1945
5 14 7 -0.4241 0.0183
5 14 8 1.0255 0.1386
6 0 6 -2.7664 -1.4394
6 0 8 -3.2228 -1.5244
6 0 10 -4.9595 0.1842
6 0 12 -4.5317 1.1307
6 0 14 -1.7160 1.5538
6 0 16 -0.9369 1.6741
6 0 18 0.1182 1.3202
6 1 6 0.5655 -0.3024
6 1 7 1.4822 0.1744
6 1 8 0.8444 -0.2641
6 1 9 1.7885 0.0682
6 1 10 1.9873 -0.2411
6 1 11 3.2815 -0.1636
6 1 12 3.1844 -0.2139
6 1 13 2.5102 -0.0473
6 1 14 2.8573 -0.1623
6 1 15 0.2826 -0.0597
6 1 16 1.7424 -0.0431
6 1 17 -0.4420 -0.1342
6 1 18 0.2090 0.1865
6 1 19 -0.4628 -0.1444
6 2 6 -2.0289 0.6394
6 2 7 2.2223 -0.1553
6 2 8 1.3202 0.3813
6 2 9 -0.8645 -0.3653
6 2 10 1.3408 -0.0049
6 2 11 -3.7891 -0.2251
6 2 12 -0.3310 -0.2591
6 2 13 -4.6680 -0.1950
6 2 14 0.1608 -0.4648
6 2 15 -3.2777 0.0062
6 2 16 1.8149 -0.4848
6 2 17 -1.1019 0.0975
6 2 18 0.2489 -0.3649
6 2 19 0.9074 0.0673
6 3 6 -5.8972 0.0740
6 3 7 -0.3619 0.2312
6 3 8 -2.2319 0.2312
6 3 9 -3.1809 0.1374
6 3 10 1.8902 0.0421
6 3 11 -2.7592 -0.0015
6 3 12 3.4303 0.0507
6 3 13 -2.1728 -0.0931
6 3 14 2.6786 0.0744
6 3 15 -2.0629 -0.1295
6 3 16 0.8423 -0.0209
6 3 17 0.3507 -0.1277
6 3 18 -0.6337 -0.0171
6 3 19 0.0910 0.0239
6 4 6 -1.4174 -0.2502
6 4 7 3.9941 0.0033
6 4 8 3.1654 -0.2263
6 4 9 -0.8837 0.2650
6 4 10 3.0917 -0.0505
6 4 11 -2.6902 0.2284
6 4 12 3.3450 0.0927
6 4 13 -0.2693 0.1187
6 4 14 3.9719 0.1385
6 4 15 2.0262 0.0342
6 4 16 -0.4760 0.2289
6 4 17 2.0944 -0.0784
6 4 18 -2.2945 0.1727
6 4 19 0.3475 -0.0880
6 5 6 -6.6317 -0.0133
6 5 7 -3.3964 -0.2294
6 5 8 -0.5736 0.0217
6 5 9 -3.2465 -0.0964
6 5 10 3.4884 0.0694
6 5 11 -1.7584 -0.0217
6 5 12 0.9183 0.0413
6 5 13 -4.1889 0.1360
6 5 14 -4.2768 0.0177
6 5 15 -2.6505 0.2095
6 5 16 -5.6090 0.0041
6 5 17 2.0600 0.1412
6 5 18 -1.7608 -0.0456
6 6 6 6.6401 -0.0021
6 6 7 3.0665 -0.0223
6 6 8 4.6251 0.0101
6 6 9 -1.6855 -0.1363
6 6 10 1.2014 0.0811
6 6 11 -2.3723 -0.0952
6 6 12 0.4765 0.0307
6 6 13 1.9783 -0.0626
6 6 14 1.9575 -0.0536
6 6 15 7.0461 -0.0455
6 6 16 1.2859 -0.0353
6 6 17 5.3835 0.0553
6 6 18 -1.1337 -0.0612
6 7 6 -3.7870 0.0491
6 7 7 -7.3013 0.1590
6 7 8 -0.1833 -0.1324
6 7 9 -2.9786 0.0686
6 7 10 1.2021 -0.1980
6 7 11 1.3291 -0.0290
6 7 12 1.3330 -0.1617
6 7 13 2.7639 -0.0805
6 7 14 -4.0521 -0.0850
6 7 15 1.0954 -0.1537
6 7 16 -7.4342 -0.0202
6 7 17 -0.5418 -0.1583
6 8 6 5.7683 0.1100
6 8 7 0.9102 0.0083
6 8 8 3.7664 0.0688
6 8 9 0.4684 0.0461
6 8 10 -0.9646 0.0079
6 8 11 -1.0097 0.0548
6 8 12 -4.4145 -0.0583
6 8 13 0.0124 0.0354
6 8 14 -4.3369 -0.0672
6 8 15 4.5159 0.0183
6 8 16 -2.6888 -0.0485
6 9 6 -0.0801 -0.0368
6 9 7 -2.0130 -0.0416
6 9 8 -1.7685 0.0990
6 9 9 0.6943 -0.0828
6 9 10 -2.0683 0.1753
6 9 11 4.4304 0.0083
6 9 12 -0.8987 0.1411
6 9 13 4.9815 0.1123
6 9 14 -0.3105 0.1087
6 9 15 2.3805 0.1021
6 10 6 0.4893 -0.1000
6 10 7 1.9101 0.0317
6 10 8 0.5155 -0.0438
6 10 9 4.3016 0.0445
6 10 10 -1.9679 -0.0131
6 10 11 4.0516 0.0248
6 10 12 -4.9110 0.0105
6 10 13 0.4312 0.0546
6 10 14 -1.6887 0.0478
6 11 6 -3.2861 0.0449
6 11 7 0.0792 -0.0412
6 11 8 -5.2905 -0.0525
6 11 9 -1.0668 0.0218
6 11 10 -5.7978 -0.0987
6 11 11 1.3458 -0.0060
6 11 12 -2.1398 -0.0939
6 12 6 -1.8649 0.0393
6 12 7 4.9513 -0.0702
6 12 8 -0.3850 0.0492
6 12 9 6.2285 -0.0912
6 12 10 0.6660 0.0187
6 12 11 3.7967 -0.1214
6 13 6 0.5854 0.0427
6 13 7 1.2057 0.0020
6 13 8 -3.6370 0.0268
7 0 7 -4.9168 -0.9911
7 0 9 0.0719 -2.1859
7 0 11 0.5692 -1.3812
7 0 13 -1.8420 -0.5816
7 0 15 -2.5209 0.1428
7 0 17 -3.8066 0.9967
7 1 7 1.0187 0.0201
7 1 8 2.7470 0.1476
7 1 9 1.4627 0.0794
7 1 10 -0.7138 0.1479
7 1 11 2.0960 -0.1813
7 1 12 0.2236 -0.0499
7 1 13 2.4898 -0.3547
7 1 14 2.2925 0.0495
7 1 15 0.9595 -0.2445
7 1 16 2.1920 -0.0079
7 1 17 -0.4292 -0.1670
7 1 18 1.2416 -0.0677
7 2 7 -4.2680 0.2144
7 2 8 -1.3873 0.0919
7 2 9 -0.8640 0.5126
7 2 10 -2.0003 -0.2290
7 2 11 0.8228 0.4650
7 2 12 -1.8426 -0.1529
7 2 13 -1.0316 0.2303
7 2 14 -1.4768 -0.2262
7 2 15 -1.8099 -0.0415
7 2 16 -0.4884 -0.2283
7 2 17 1.5492 -0.2908
7 2 18 -0.6976 -0.1266
7 3 7 0.2448 0.0378
7 3 8 0.5232 0.2249
7 3 9 2.1485 0.1820
7 3 10 -0.5361 0.2068
7 3 11 2.3572 0.0856
7 3 12 0.6608 0.1041
7 3 13 -0.0872 0.0702
7 3 14 1.1843 -0.0220
7 3 15 -0.3319 0.1374
7 3 16 -1.2443 -0.0473
7 3 17 0.8860 0.1058
7 4 7 0.9302 -0.0256
7 4 8 -0.1859 -0.2270
7 4 9 0.8728 -0.1934
7 4 10 -3.9217 0.1148
7 4 11 -1.9488 -0.2174
7 4 12 -2.7952 0.1993
7 4 13 -2.1808 -0.0675
7 4 14 1.6962 0.1495
7 4 15 1.8217 0.0038
7 4 16 1.3144 0.1596
7 4 17 1.2980 0.1320
7 5 7 -2.1674 -0.1514
7 5 8 -1.7986 -0.2629
7 5 9 0.8895 -0.1639
7 5 10 2.0041 -0.2385
7 5 11 4.1618 -0.0667
7 5 12 4.8787 -0.1833
7 5 13 1.3420 0.0348
7 5 14 0.0014 -0.0560
7 5 15 -2.6037 0.0218
7 5 16 -3.4547 0.0495
7 5 17 -2.0763 -0.0191
7 6 7 4.2877 -0.0326
7 6 8 1.7672 0.1751
7 6 9 0.7748 0.0186
7 6 10 -0.2661 0.0115
7 6 11 -3.4742 0.1006
7 6 12 -1.8075 -0.1015
7 6 13 -2.9901 0.0579
7 6 14 -0.5745 -0.1232
7 6 15 1.9664 -0.0229
7 6 16 2.4242 -0.1199
7 7 7 -3.1773 0.2260
7 7 8 -3.3262 0.1355
7 7 9 -1.9544 0.1006
7 7 10 -0.7993 0.1444
7 7 11 -0.7247 -0.0069
7 7 12 1.0938 0.1227
7 7 13 2.2286 -0.0591
7 7 14 0.1664 0.0874
7 7 15 0.8312 -0.0677
7 8 7 2.6076 0.0639
7 8 8 1.7844 -0.0301
7 8 9 2.1034 0.0703
7 8 10 0.8507 -0.0218
7 8 11 1.1840 0.0084
7 8 12 -0.8833 0.0077
7 8 13 0.4596 -0.0282
7 8 14 -1.5591 0.0264
7 9 7 1.7543 -0.2180
7 9 8 -1.2973 -0.0074
7 9 9 1.1674 -0.1333
7 9 10 -1.4586 -0.0565
7 9 11 0.4875 0.0412
7 9 12 -0.4742 -0.0373
7 9 13 -1.2173 0.0863
7 10 7 -1.2080 -0.0899
7 10 8 -2.5182 -0.0075
7 10 9 1.0541 -0.0739
7 10 10 -0.7048 0.0203
7 10 11 1.0703 -0.0935
7 10 12 2.6968 -0.0305
7 11 7 0.3998 0.1315
7 11 8 2.1834 -0.0424
7 11 9 -0.8826 0.0620
7 11 10 -0.6994 0.0157
7 12 7 -3.5443 0.0403
7 12 8 2.4080 0.0711
8 0 8 -5.8665 0.1459
8 0 10 -0.7427 -1.0304
8 0 12 3.2525 -1.5819
8 0 14 4.0501 -1.6346
8 0 16 3.8953 -1.1677
8 1 8 0.4967 0.2657
8 1 9 3.1270 0.0528
8 1 10 0.2505 0.3117
8 1 11 -0.5372 0.0608
8 1 12 0.5207 0.0639
8 1 13 -2.9513 0.1131
8 1 14 2.3268 -0.1661
8 1 15 -3.1435 0.1854
8 1 16 2.3291 -0.1255
8 2 8 -2.4563 -0.3456
8 2 9 -3.5247 0.2860
8 2 10 -1.3499 0.1869
8 2 11 -2.9265 0.1017
8 2 12 0.5250 0.4732
8 2 13 -1.1229 0.0215
8 2 14 1.7597 0.4585
8 2 15 -1.5343 -0.1084
8 2 16 0.8514 0.3330
8 3 8 3.4949 -0.0708
8 3 9 0.3363 0.0408
8 3 10 5.2755 -0.0594
8 3 11 -0.1654 0.1375
8 3 12 3.9960 -0.0211
8 3 13 -0.2043 0.1038
8 3 14 0.1523 0.0258
8 3 15 -0.2551 0.0237
8 3 16 -0.3736 0.0592
8 4 8 1.1657 0.1850
8 4 9 -0.9684 -0.2294
8 4 10 0.9118 -0.0013
8 4 11 -3.9694 -0.0777
8 4 12 -0.8486 -0.1992
8 4 13 -4.5715 0.0149
8 4 14 -2.0427 -0.1594
8 4 15 0.0490 0.0581
8 5 8 -1.5653 -0.1144
8 5 9 -1.7307 -0.0582
8 5 10 -1.2453 -0.1489
8 5 11 0.3542 -0.1469
8 5 12 3.9024 -0.0801
8 5 13 3.5093 -0.1763
8 5 14 3.7201 0.0217
8 5 15 2.8675 -0.1255
8 6 8 2.1915 -0.0488
8 6 9 2.6442 0.1394
8 6 10 0.7637 -0.0296
8 6 11 0.7029 0.0873
8 6 12 -0.8347 0.0574
8 6 13 -1.8513 -0.0076
8 6 14 -3.3418 0.0955
8 7 8 -3.2548 0.1964
8 7 9 -0.3104 -0.0168
8 7 10 -2.1041 0.2389
8 7 11 -1.0088 0.0795
8 7 12 -1.1533 0.1408
8 7 13 0.3029 0.1190
8 8 8 -0.3931 0.0291
8 8 9 1.7603 -0.0179
8 8 10 0.0752 0.0482
8 8 11 0.0793 -0.0800
8 8 12 0.3678 -0.0174
8 9 8 1.3507 -0.1767
8 9 9 1.1749 0.0072
8 9 10 1.9414 -0.2269
8 9 11 0.3789 -0.0007
8 10 8 -2.7324 -0.0209
8 10 9 -3.0808 -0.0529
9 0 9 -7.0210 0.9786
9 0 11 -2.1148 0.7619
9 0 13 0.8452 -0.4082
9 1 9 0.4558 0.3053
9 1 10 2.1938 -0.0014
9 1 11 -0.4596 0.3068
9 1 12 -0.1762 -0.1560
9 1 13 -1.6702 0.2622
9 1 14 0.2101 0.0745
9 2 9 -0.3846 -0.5509
9 2 10 -2.0537 0.1546
9 2 11 1.2420 -0.2457
9 2 12 -2.5276 0.2124
9 2 13 -0.4214 0.1261
9 2 14 0.4205 0.1304
9 3 9 0.7639 -0.1215
9 3 10 -0.6417 -0.1783
9 3 11 4.3983 -0.1572
9 3 12 -0.8819 0.0203
9 3 13 3.6893 -0.0763
9 4 9 -0.8242 0.2703
9 4 10 -0.9858 0.0146
9 4 11 0.7389 0.1932
9 4 12 -1.4860 -0.1319
9 4 13 0.9643 -0.0422
9 5 9 1.4805 -0.0180
9 5 10 0.3951 0.1076
9 5 11 -1.9093 -0.0869
9 5 12 -2.2021 0.0613
9 6 9 -0.2787 -0.0235
9 6 10 0.4597 -0.0233
9 6 11 0.6076 -0.0780
9 6 12 1.5254 0.0731
9 7 9 -0.7553 0.0012
9 7 10 -0.1818 -0.1017
9 7 11 -0.5937 0.1591
9 8 9 1.5916 -0.0434
10 0 10 -3.6891 0.9306
10 1 10 1.0725 0.0803
10 1 11 2.4829 -0.0544
10 2 10 -1.3495 -0.2714
10 2 11 1.3332 -0.0718
10 3 10 -4.3839 -0.0722
10 3 11 0.5584 -0.1928
10 4 10 -0.8695 0.1068
10 5 10 1.2453 0.1265
0 0 0 0.0 0.0
;
_shelx_fab_checksum              25236
_olex2_submission_special_instructions 'No special instructions were received'
####################################################################### 
# 
# This file contains crystal structure data downloaded from the 
# Cambridge Structural Database (CSD) hosted by the Cambridge 
# Crystallographic Data Centre (CCDC).
# 
# Full information about CCDC data access policies and citation 
# guidelines are available at http://www.ccdc.cam.ac.uk/access/V1 
# 
# Audit and citation data items may have been added by the CCDC. 
# Please retain this information to preserve the provenance of 
# this file and to allow appropriate attribution of the data. 
# 
#######################################################################

data_ad_148mic_5_c5
_database_code_depnum_ccdc_archive 'CCDC 1993202'
loop_
_audit_author_name
_audit_author_address
'Sergiu Shova'
;Institute of Macromolecular Chemistry, Iasi, Romania
Romania
;
_audit_update_record             
;
2022-02-09 deposited with the CCDC.	2022-02-28 downloaded from the CCDC.
;
_audit_creation_date             2022-02-06
_audit_creation_method           
;
Olex2 1.5
(compiled 2021.12.09 svn.r5202d8cf for OlexSys, GUI svn.r6439)
;
_shelx_SHELXL_version_number     2018/3
_chemical_name_common            ?
_chemical_name_systematic        ?
_chemical_formula_moiety         'C54 H48 N18 Ni2 S4, 2[CH4O], 2[H2O]'
_chemical_formula_sum            'C54 H48 N18 Ni2 S4'
_chemical_formula_weight         1194.76
_chemical_melting_point          ?
loop_
_atom_type_symbol
_atom_type_description
_atom_type_scat_dispersion_real
_atom_type_scat_dispersion_imag
_atom_type_scat_source
C C 0.0033 0.0016 'International Tables Vol C Tables 4.2.6.8 and 6.1.1.4'
H H 0.0000 0.0000 'International Tables Vol C Tables 4.2.6.8 and 6.1.1.4'
N N 0.0063 0.0031 'International Tables Vol C Tables 4.2.6.8 and 6.1.1.4'
Ni Ni 0.3576 1.0944 'International Tables Vol C Tables 4.2.6.8 and 6.1.1.4'
S S 0.1212 0.1207 'International Tables Vol C Tables 4.2.6.8 and 6.1.1.4'

_shelx_space_group_comment       
;
The symmetry employed for this shelxl refinement is uniquely defined
by the following loop, which should always be used as a source of
symmetry information in preference to the above space-group names.
They are only intended as comments.
;
_space_group_crystal_system      tetragonal
_space_group_IT_number           88
_space_group_name_H-M_alt        'I 41/a'
_space_group_name_Hall           '-I 4ad'
loop_
_space_group_symop_operation_xyz
'x, y, z'
'-y+3/4, x+1/4, z+1/4'
'-x, -y+1/2, z'
'y+1/4, -x+1/4, z+1/4'
'x+1/2, y+1/2, z+1/2'
'-y+5/4, x+3/4, z+3/4'
'-x+1/2, -y+1, z+1/2'
'y+3/4, -x+3/4, z+3/4'
'-x, -y, -z'
'y-3/4, -x-1/4, -z-1/4'
'x, y-1/2, -z'
'-y-1/4, x-1/4, -z-1/4'
'-x+1/2, -y+1/2, -z+1/2'
'y-1/4, -x+1/4, -z+1/4'
'x+1/2, y, -z+1/2'
'-y+1/4, x+1/4, -z+1/4'

_cell_length_a                   34.235(5)
_cell_length_b                   34.235(5)
_cell_length_c                   20.889(4)
_cell_angle_alpha                90
_cell_angle_beta                 90
_cell_angle_gamma                90
_cell_volume                     24483(9)
_cell_formula_units_Z            16
_cell_measurement_reflns_used    46038
_cell_measurement_temperature    100(2)
_cell_measurement_theta_max      24.285
_cell_measurement_theta_min      1.125
_shelx_estimated_absorpt_T_max   ?
_shelx_estimated_absorpt_T_min   ?
_exptl_absorpt_coefficient_mu    0.771
_exptl_absorpt_correction_T_max  ?
_exptl_absorpt_correction_T_min  ?
_exptl_absorpt_correction_type   ?
_exptl_absorpt_process_details   ?
_exptl_absorpt_special_details   ?
_exptl_crystal_colour            brown
_exptl_crystal_colour_primary    brown
_exptl_crystal_density_diffrn    1.297
_exptl_crystal_density_meas      ?
_exptl_crystal_density_method    ?
_exptl_crystal_description       prism
_exptl_crystal_F_000             9888
_exptl_crystal_size_max          0.05
_exptl_crystal_size_mid          0.04
_exptl_crystal_size_min          0.04
_exptl_transmission_factor_max   ?
_exptl_transmission_factor_min   ?
_diffrn_reflns_av_R_equivalents  0.0315
_diffrn_reflns_av_unetI/netI     0.0127
_diffrn_reflns_Laue_measured_fraction_full 0.992
_diffrn_reflns_Laue_measured_fraction_max 0.992
_diffrn_reflns_limit_h_max       40
_diffrn_reflns_limit_h_min       -40
_diffrn_reflns_limit_k_max       40
_diffrn_reflns_limit_k_min       -40
_diffrn_reflns_limit_l_max       24
_diffrn_reflns_limit_l_min       -24
_diffrn_reflns_number            131080
_diffrn_reflns_point_group_measured_fraction_full 0.992
_diffrn_reflns_point_group_measured_fraction_max 0.992
_diffrn_reflns_theta_full        24.285
_diffrn_reflns_theta_max         24.285
_diffrn_reflns_theta_min         1.125
_diffrn_ambient_temperature      100(2)
_diffrn_detector_area_resol_mean ?
_diffrn_measured_fraction_theta_full 0.992
_diffrn_measured_fraction_theta_max 0.992
_diffrn_measurement_device_type  'Arinax MD2S/Pilatus 6M'
_diffrn_measurement_method       'rotating crystal'
_diffrn_radiation_type           MoK\a
_diffrn_radiation_wavelength     0.700
_diffrn_source                   ?
_reflns_Friedel_coverage         0.000
_reflns_Friedel_fraction_full    .
_reflns_Friedel_fraction_max     .
_reflns_number_gt                8320
_reflns_number_total             10311
_reflns_special_details          
;
 Reflections were merged by SHELXL according to the crystal
 class for the calculation of statistics and refinement.
 
 Structure factors included contributions from the .fab file.
 
 _reflns_Friedel_fraction is defined as the number of unique
 Friedel pairs measured divided by the number that would be
 possible theoretically, ignoring centric projections and
 systematic absences.
;
_reflns_threshold_expression     'I > 2\s(I)'
_computing_cell_refinement       ?
_computing_data_collection       ?
_computing_data_reduction        ?
_computing_molecular_graphics    'Olex2 1.5 (Dolomanov et al., 2009)'
_computing_publication_material  'Olex2 1.5 (Dolomanov et al., 2009)'
_computing_structure_refinement  'SHELXL 2018/3 (Sheldrick, 2015)'
_computing_structure_solution    'SHELXT 2014/5 (Sheldrick, 2014)'
_refine_diff_density_max         0.491
_refine_diff_density_min         -0.408
_refine_diff_density_rms         0.055
_refine_ls_extinction_coef       0.000074(19)
_refine_ls_extinction_expression Fc^*^=kFc[1+0.001xFc^2^\l^3^/sin(2\q)]^-1/4^
_refine_ls_extinction_method     'SHELXL-2018/3 (Sheldrick 2018)'
_refine_ls_goodness_of_fit_ref   1.032
_refine_ls_hydrogen_treatment    constr
_refine_ls_matrix_type           full
_refine_ls_number_parameters     766
_refine_ls_number_reflns         10311
_refine_ls_number_restraints     764
_refine_ls_R_factor_all          0.0643
_refine_ls_R_factor_gt           0.0543
_refine_ls_restrained_S_all      1.013
_refine_ls_shift/su_max          0.001
_refine_ls_shift/su_mean         0.000
_refine_ls_structure_factor_coef Fsqd
_refine_ls_weighting_details     
'w=1/[\s^2^(Fo^2^)+(0.1044P)^2^+20.1051P] where P=(Fo^2^+2Fc^2^)/3'
_refine_ls_weighting_scheme      calc
_refine_ls_wR_factor_gt          0.1631
_refine_ls_wR_factor_ref         0.1736
_refine_special_details          ?
_olex2_refinement_description    
;
1. Fixed Uiso
 At 1.2 times of:
  All C(H) groups, All C(H,H) groups
 At 1.5 times of:
  All C(H,H,H) groups
2. Uiso/Uaniso restraints and constraints
Uanis(C33D) \\sim Ueq, Uanis(C32D) \\sim Ueq: with sigma of 0.05 and sigma for
terminal atoms of 0.05
Uanis(C36C) \\sim Ueq, Uanis(C35D) \\sim Ueq: with sigma of 0.01 and sigma for
terminal atoms of 0.02
3. Rigid body (RIGU) restrains
 All non-hydrogen atoms
 with sigma for 1-2 distances of 0.001 and sigma for 1-3 distances of 0.001
4. Others
 Sof(C23C)=Sof(H23C)=Sof(C22C)=Sof(H22C)=Sof(C21C)=Sof(H21C)=Sof(C20C)=
 Sof(H20C)=Sof(C19C)=Sof(H19C)=Sof(C18C)=1-FVAR(1)
 Sof(C23B)=Sof(H23B)=Sof(C22B)=Sof(H22B)=Sof(C21B)=Sof(H21B)=Sof(C20B)=
 Sof(H20B)=Sof(C19B)=Sof(H19B)=Sof(C18B)=FVAR(1)
 Sof(C36C)=Sof(H36C)=Sof(C35D)=Sof(H35D)=Sof(H34B)=Sof(C33D)=Sof(H33D)=
 Sof(C32D)=Sof(H32D)=1-FVAR(2)
 Sof(C36B)=Sof(H36B)=Sof(C33C)=Sof(H33C)=Sof(C32C)=Sof(H32C)=Sof(H34C)=
 Sof(C35C)=Sof(H35C)=FVAR(2)
5.a Ternary CH refined with riding coordinates:
 C8A(H8A), C8B(H8B)
5.b Aromatic/amide H refined with riding coordinates:
 C19A(H19A), C20A(H20A), C21A(H21A), C22A(H22A), C23A(H23A), C26A(H26A),
 C27A(H27A), C29A(H29A), C30A(H30A), C32A(H32A), C33A(H33A), C34A(H34A),
 C35A(H35A), C36A(H36A), C23B(H23B), C22B(H22B), C21B(H21B), C20B(H20B),
 C19B(H19B), C26B(H26B), C27B(H27B), C29B(H29B), C30B(H30B), C36B(H36B),
 C23C(H23C), C22C(H22C), C21C(H21C), C20C(H20C), C19C(H19C), C33C(H33C),
 C32C(H32C), C36C(H36C), C35D(H35D), C34C(H34C), C34C(H34B), C33D(H33D),
 C32D(H32D), C35C(H35C)
5.c Fitted hexagon refined as free rotating group:
 C23B(C22B,C21B,C20B,C19B,C18B), C23C(C22C,C21C,C20C,C19C,C18C), C31C(C36C,
 C35D,C34C,C33D,C32D)
5.d Idealised Me refined as rotating group:
 C16A(H16A,H16B,H16C), C17A(H17A,H17B,H17C), C24A(H24A,H24B,H24C), C16B(H16D,
 H16E,H16F), C17B(H17D,H17E,H17F), C24B(H24D,H24E,H24F)
;
_atom_sites_solution_hydrogens   geom
_atom_sites_solution_primary     dual
_atom_sites_solution_secondary   ?
loop_
_atom_site_label
_atom_site_type_symbol
_atom_site_fract_x
_atom_site_fract_y
_atom_site_fract_z
_atom_site_U_iso_or_equiv
_atom_site_adp_type
_atom_site_occupancy
_atom_site_site_symmetry_order
_atom_site_calc_flag
_atom_site_refinement_flags_posn
_atom_site_refinement_flags_adp
_atom_site_refinement_flags_occupancy
_atom_site_disorder_assembly
_atom_site_disorder_group
C1A C 0.44951(10) 0.40514(10) -0.00168(16) 0.0758(7) Uani 1 1 d . . . . .
C4A C 0.52790(12) 0.38297(12) 0.09226(18) 0.0882(9) Uani 1 1 d . . . . .
C7A C 0.56720(12) 0.44898(13) 0.1994(2) 0.0915(9) Uani 1 1 d . . . . .
C8A C 0.53326(11) 0.47051(11) 0.22934(18) 0.0848(8) Uani 1 1 d . . . . .
H8A H 0.543773 0.482421 0.268365 0.102 Uiso 1 1 calc R U . . .
C9A C 0.51681(11) 0.50429(11) 0.19030(17) 0.0794(7) Uani 1 1 d . . . . .
C12A C 0.45983(11) 0.52108(10) 0.06221(17) 0.0759(7) Uani 1 1 d . . . . .
C15A C 0.42453(10) 0.43807(10) -0.01674(17) 0.0752(7) Uani 1 1 d . . . . .
C16A C 0.54280(15) 0.30702(13) 0.0651(2) 0.1089(14) Uani 1 1 d . . . . .
H16A H 0.519256 0.298444 0.085692 0.163 Uiso 1 1 calc R U . . .
H16B H 0.561283 0.285935 0.064065 0.163 Uiso 1 1 calc R U . . .
H16C H 0.536976 0.315098 0.022102 0.163 Uiso 1 1 calc R U . . .
C17A C 0.44015(13) 0.59813(11) 0.0659(2) 0.0886(10) Uani 1 1 d . . . . .
H17A H 0.433572 0.595435 0.110406 0.133 Uiso 1 1 calc R U . . .
H17B H 0.425522 0.619328 0.047758 0.133 Uiso 1 1 calc R U . . .
H17C H 0.467577 0.603384 0.061862 0.133 Uiso 1 1 calc R U . . .
C18A C 0.44640(10) 0.36887(10) -0.04019(17) 0.0759(7) Uani 1 1 d . . . . .
C19A C 0.43958(11) 0.33205(11) -0.0126(2) 0.0849(9) Uani 1 1 d . . . . .
H19A H 0.436711 0.329730 0.031463 0.102 Uiso 1 1 calc R U . . .
C20A C 0.43713(11) 0.29926(11) -0.0511(2) 0.0864(9) Uani 1 1 d . . . . .
H20A H 0.432403 0.275009 -0.032578 0.104 Uiso 1 1 calc R U . . .
C21A C 0.44160(10) 0.30207(11) -0.1162(2) 0.0819(8) Uani 1 1 d . . . . .
H21A H 0.439782 0.279862 -0.141715 0.098 Uiso 1 1 calc R U . . .
C22A C 0.44878(10) 0.33794(10) -0.14368(19) 0.0766(7) Uani 1 1 d . . . . .
H22A H 0.452034 0.339897 -0.187759 0.092 Uiso 1 1 calc R U . . .
C23A C 0.45118(10) 0.37100(10) -0.10604(17) 0.0750(7) Uani 1 1 d . . . . .
H23A H 0.456058 0.395058 -0.125119 0.090 Uiso 1 1 calc R U . . .
C24A C 0.60612(13) 0.45466(17) 0.2309(2) 0.1128(14) Uani 1 1 d . . . . .
H24A H 0.625723 0.440532 0.207566 0.169 Uiso 1 1 calc R U . . .
H24B H 0.604999 0.445136 0.274061 0.169 Uiso 1 1 calc R U . . .
H24C H 0.612553 0.481952 0.231188 0.169 Uiso 1 1 calc R U . . .
C25A C 0.51735(12) 0.54309(11) 0.22243(17) 0.0817(7) Uani 1 1 d . . . . .
C26A C 0.48358(13) 0.56496(11) 0.23243(19) 0.0876(8) Uani 1 1 d . . . . .
H26A H 0.459747 0.556365 0.216366 0.105 Uiso 1 1 calc R U . . .
C27A C 0.48576(15) 0.59933(12) 0.2662(2) 0.0968(10) Uani 1 1 d . . . . .
H27A H 0.462773 0.613318 0.272344 0.116 Uiso 1 1 calc R U . . .
C29A C 0.55069(15) 0.59288(14) 0.2817(2) 0.1030(10) Uani 1 1 d . . . . .
H29A H 0.574010 0.602416 0.298327 0.124 Uiso 1 1 calc R U . . .
C30A C 0.55179(13) 0.55731(13) 0.24869(18) 0.0933(9) Uani 1 1 d . . . . .
H30A H 0.575046 0.543516 0.244457 0.112 Uiso 1 1 calc R U . . .
C31A C 0.38988(11) 0.43259(10) -0.05911(17) 0.0778(7) Uani 1 1 d . . . . .
C32A C 0.36465(11) 0.40189(11) -0.0504(2) 0.0861(9) Uani 1 1 d . . . . .
H32A H 0.369344 0.383789 -0.018129 0.103 Uiso 1 1 calc R U . . .
C33A C 0.33197(12) 0.39767(14) -0.0898(2) 0.0970(10) Uani 1 1 d . . . . .
H33A H 0.315099 0.376700 -0.083764 0.116 Uiso 1 1 calc R U . . .
C34A C 0.32470(13) 0.42398(16) -0.1368(2) 0.1074(12) Uani 1 1 d . . . . .
H34A H 0.303344 0.420631 -0.163775 0.129 Uiso 1 1 calc R U . . .
C35A C 0.34872(14) 0.45530(17) -0.1445(2) 0.1169(15) Uani 1 1 d . . . . .
H35A H 0.343100 0.473872 -0.175605 0.140 Uiso 1 1 calc R U . . .
C36A C 0.38129(13) 0.45971(14) -0.1064(2) 0.0977(11) Uani 1 1 d . . . . .
H36A H 0.397670 0.481056 -0.112496 0.117 Uiso 1 1 calc R U . . .
N2A N 0.47700(9) 0.40805(8) 0.04324(14) 0.0782(7) Uani 1 1 d . . . . .
N3A N 0.49975(9) 0.37479(9) 0.05228(15) 0.0860(8) Uani 1 1 d . . . . .
N5A N 0.53030(10) 0.41821(10) 0.12150(15) 0.0866(7) Uani 1 1 d . . . . .
N6A N 0.56549(10) 0.42372(11) 0.15343(16) 0.0938(8) Uani 1 1 d . . . . .
N10A N 0.50122(9) 0.49855(9) 0.13468(14) 0.0778(7) Uani 1 1 d . . . . .
N11A N 0.48393(9) 0.53234(8) 0.10739(14) 0.0790(7) Uani 1 1 d . . . . .
N13A N 0.45844(9) 0.48246(8) 0.04458(14) 0.0779(7) Uani 1 1 d . . . . .
N14A N 0.42941(9) 0.47408(8) 0.00304(14) 0.0772(7) Uani 1 1 d . . . . .
N28A N 0.51851(13) 0.61397(11) 0.29082(18) 0.1057(9) Uani 1 1 d . . . . .
Ni1A Ni 0.49207(2) 0.45181(2) 0.08838(2) 0.07749(17) Uani 1 1 d . . . . .
S1A S 0.56303(4) 0.34709(4) 0.10839(6) 0.1079(4) Uani 1 1 d . . . . .
S2A S 0.42848(3) 0.55368(3) 0.02444(5) 0.0823(3) Uani 1 1 d . . . . .
C1B C 0.51916(12) 0.56755(12) 0.45146(19) 0.0881(8) Uani 1 1 d . . . . .
C4B C 0.55978(13) 0.47862(13) 0.4147(2) 0.0922(9) Uani 1 1 d . . . . .
C7B C 0.51855(13) 0.41584(12) 0.30718(19) 0.0918(9) Uani 1 1 d . . . . .
C8B C 0.50161(12) 0.44057(11) 0.25281(18) 0.0847(8) Uani 1 1 d . . . . .
H8B H 0.497582 0.422510 0.217014 0.102 Uiso 1 1 calc R U . . .
C9B C 0.46225(12) 0.45839(11) 0.26611(19) 0.0838(7) Uani 1 1 d . . . . .
C12B C 0.42036(12) 0.53137(12) 0.3483(2) 0.0889(9) Uani 1 1 d . . . . .
C15B C 0.48339(13) 0.58889(12) 0.4393(2) 0.0912(8) Uani 1 1 d . . . . .
C16B C 0.62797(19) 0.4774(2) 0.4831(3) 0.146(2) Uani 1 1 d . . . . .
H16D H 0.612454 0.487572 0.517494 0.219 Uiso 1 1 calc R U . . .
H16E H 0.638243 0.498597 0.458170 0.219 Uiso 1 1 calc R U . . .
H16F H 0.649142 0.462275 0.500234 0.219 Uiso 1 1 calc R U . . .
C17B C 0.34386(14) 0.53359(16) 0.3147(3) 0.1194(15) Uani 1 1 d . . . . .
H17D H 0.338455 0.510525 0.339236 0.179 Uiso 1 1 calc R U . . .
H17E H 0.353111 0.526252 0.272973 0.179 Uiso 1 1 calc R U . . .
H17F H 0.320426 0.548766 0.310405 0.179 Uiso 1 1 calc R U . . .
C23B C 0.5892(6) 0.5950(8) 0.4706(7) 0.139(10) Uani 0.282(14) 1 d G . P A 1
H23B H 0.593792 0.591989 0.426963 0.167 Uiso 0.282(14) 1 calc R U P A 1
C22B C 0.6175(5) 0.6120(9) 0.5093(9) 0.153(10) Uani 0.282(14) 1 d G . P A 1
H22B H 0.640932 0.620508 0.491628 0.184 Uiso 0.282(14) 1 calc R U P A 1
C21B C 0.6107(4) 0.6165(6) 0.5745(8) 0.180(17) Uani 0.282(14) 1 d G . P A 1
H21B H 0.629591 0.627902 0.600452 0.216 Uiso 0.282(14) 1 calc R U P A 1
C20B C 0.5757(5) 0.6038(6) 0.6010(6) 0.117(6) Uani 0.282(14) 1 d G . P A 1
H20B H 0.571110 0.606777 0.644611 0.141 Uiso 0.282(14) 1 calc R U P A 1
C19B C 0.5474(4) 0.5867(6) 0.5622(7) 0.108(6) Uani 0.282(14) 1 d G . P A 1
H19B H 0.523969 0.578258 0.579948 0.130 Uiso 0.282(14) 1 calc R U P A 1
C18B C 0.5542(4) 0.5823(5) 0.4970(7) 0.110(5) Uani 0.282(14) 1 d G . P A 1
C24B C 0.51709(18) 0.37208(13) 0.2962(2) 0.1197(16) Uani 1 1 d . . . . .
H24D H 0.535772 0.359452 0.323558 0.180 Uiso 1 1 calc R U . . .
H24E H 0.523186 0.366499 0.252331 0.180 Uiso 1 1 calc R U . . .
H24F H 0.491372 0.362579 0.305924 0.180 Uiso 1 1 calc R U . . .
C25B C 0.43058(12) 0.44744(11) 0.2203(2) 0.0895(9) Uani 1 1 d . . . . .
C26B C 0.41039(12) 0.47502(12) 0.1845(2) 0.0916(10) Uani 1 1 d . . . . .
H26B H 0.414700 0.501541 0.191013 0.110 Uiso 1 1 calc R U . . .
C27B C 0.38384(14) 0.46256(13) 0.1392(2) 0.1021(12) Uani 1 1 d . . . . .
H27B H 0.370792 0.481395 0.115263 0.123 Uiso 1 1 calc R U . . .
C29B C 0.39569(17) 0.39897(15) 0.1620(3) 0.1248(17) Uani 1 1 d . . . . .
H29B H 0.390601 0.372680 0.154485 0.150 Uiso 1 1 calc R U . . .
C30B C 0.42331(15) 0.40873(13) 0.2081(3) 0.1103(14) Uani 1 1 d . . . . .
H30B H 0.436656 0.389333 0.230261 0.132 Uiso 1 1 calc R U . . .
C36B C 0.4653(2) 0.65856(18) 0.4175(3) 0.1152(17) Uani 0.818(5) 1 d . . P B 1
H36B H 0.461653 0.651515 0.374956 0.138 Uiso 0.818(5) 1 calc R U P B 1
N2B N 0.52467(10) 0.53235(10) 0.42610(15) 0.0863(7) Uani 1 1 d . . . . .
N3B N 0.55964(11) 0.51398(11) 0.44209(16) 0.0941(8) Uani 1 1 d . . . . .
N5B N 0.53296(11) 0.46780(10) 0.37539(14) 0.0895(8) Uani 1 1 d . . . . .
N6B N 0.53400(12) 0.42831(10) 0.35879(16) 0.0978(9) Uani 1 1 d . . . . .
N10B N 0.45738(9) 0.48309(9) 0.31159(15) 0.0834(7) Uani 1 1 d . . . . .
N11B N 0.41914(10) 0.49930(9) 0.31402(16) 0.0883(7) Uani 1 1 d . . . . .
N13B N 0.45498(10) 0.54114(10) 0.37908(16) 0.0887(7) Uani 1 1 d . . . . .
N14B N 0.45372(10) 0.57587(10) 0.40777(16) 0.0927(8) Uani 1 1 d . . . . .
N28B N 0.37595(14) 0.42584(12) 0.1278(2) 0.1161(12) Uani 1 1 d . . . . .
Ni1B Ni 0.49280(2) 0.50525(2) 0.37090(2) 0.08326(18) Uani 1 1 d . . . . .
S1B S 0.59811(5) 0.44680(5) 0.43292(6) 0.1219(4) Uani 1 1 d . . . . .
S2B S 0.38039(4) 0.56198(4) 0.35446(6) 0.1018(3) Uani 1 1 d . . . . .
C23C C 0.5684(2) 0.61883(18) 0.4688(2) 0.101(2) Uani 0.718(14) 1 d G . P A 2
H23C H 0.562159 0.629420 0.429127 0.121 Uiso 0.718(14) 1 calc R U P A 2
C22C C 0.5969(2) 0.63620(17) 0.5066(2) 0.112(3) Uani 0.718(14) 1 d G . P A 2
H22C H 0.609815 0.658418 0.492184 0.134 Uiso 0.718(14) 1 calc R U P A 2
C21C C 0.60616(14) 0.62037(15) 0.5660(2) 0.109(3) Uani 0.718(14) 1 d G . P A 2
H21C H 0.625264 0.631992 0.591271 0.131 Uiso 0.718(14) 1 calc R U P A 2
C20C C 0.58686(18) 0.58716(18) 0.5876(3) 0.104(3) Uani 0.718(14) 1 d G . P A 2
H20C H 0.593058 0.576568 0.627301 0.125 Uiso 0.718(14) 1 calc R U P A 2
C19C C 0.55831(18) 0.56979(16) 0.5498(3) 0.103(3) Uani 0.718(14) 1 d G . P A 2
H19C H 0.545402 0.547570 0.564244 0.124 Uiso 0.718(14) 1 calc R U P A 2
C18C C 0.54906(13) 0.58562(13) 0.4904(2) 0.0892(16) Uani 0.718(14) 1 d G . P A
2
C33C C 0.4736(3) 0.6797(2) 0.5421(4) 0.155(3) Uani 0.818(5) 1 d . . P B 1
H33C H 0.476286 0.686063 0.585205 0.186 Uiso 0.818(5) 1 calc R U P B 1
C32C C 0.4787(3) 0.64085(19) 0.5235(3) 0.149(3) Uani 0.818(5) 1 d . . P B 1
H32C H 0.482774 0.622064 0.554969 0.179 Uiso 0.818(5) 1 calc R U P B 1
C31C C 0.47802(13) 0.62987(10) 0.4636(2) 0.0991(10) Uani 1 1 d G . . . .
C36C C 0.5071(2) 0.65775(18) 0.4555(9) 0.104(4) Uani 0.182(5) 1 d G U P B 2
H36C H 0.530765 0.650842 0.436734 0.125 Uiso 0.182(5) 1 calc R U P B 2
C35D C 0.5009(3) 0.69597(17) 0.4755(9) 0.125(5) Uani 0.182(5) 1 d G U P B 2
H35D H 0.520355 0.714628 0.470133 0.150 Uiso 0.182(5) 1 calc R U P B 2
C34C C 0.46555(18) 0.70630(11) 0.5036(3) 0.1299(16) Uani 1 1 d G . . B .
H34C H 0.464104 0.732048 0.517577 0.156 Uiso 0.818(5) 1 calc R U P B 1
H34B H 0.461377 0.731871 0.516967 0.156 Uiso 0.182(5) 1 calc R U P B 2
C33D C 0.4365(3) 0.6784(2) 0.5116(9) 0.209(18) Uani 0.182(5) 1 d G U P B 2
H33D H 0.412809 0.685327 0.530403 0.251 Uiso 0.182(5) 1 calc R U P B 2
C32D C 0.4427(2) 0.64020(19) 0.4916(9) 0.178(15) Uani 0.182(5) 1 d G U P B 2
H32D H 0.423219 0.621541 0.497005 0.214 Uiso 0.182(5) 1 calc R U P B 2
C35C C 0.4585(2) 0.6971(2) 0.4372(4) 0.128(2) Uani 0.818(5) 1 d . . P B 1
H35C H 0.449757 0.715987 0.408565 0.154 Uiso 0.818(5) 1 calc R U P B 1

loop_
_atom_site_aniso_label
_atom_site_aniso_U_11
_atom_site_aniso_U_22
_atom_site_aniso_U_33
_atom_site_aniso_U_23
_atom_site_aniso_U_13
_atom_site_aniso_U_12
C1A 0.0820(18) 0.0752(14) 0.0703(17) 0.0102(12) 0.0012(13) 0.0066(13)
C4A 0.097(2) 0.0955(19) 0.073(2) 0.0114(15) -0.0019(15) 0.0266(17)
C7A 0.0937(18) 0.105(2) 0.0759(19) 0.0192(15) -0.0102(14) 0.0092(16)
C8A 0.0921(18) 0.0908(19) 0.0716(19) 0.0159(15) -0.0072(15) -0.0028(14)
C9A 0.0812(19) 0.0871(16) 0.0700(16) 0.0149(12) -0.0014(13) -0.0052(14)
C12A 0.0847(19) 0.0739(14) 0.0692(17) 0.0110(13) -0.0006(13) 0.0040(14)
C15A 0.0807(17) 0.0742(14) 0.0708(18) 0.0085(13) -0.0010(13) 0.0062(12)
C16A 0.119(3) 0.106(3) 0.102(3) 0.002(2) -0.001(3) 0.044(3)
C17A 0.101(3) 0.076(2) 0.089(2) 0.0053(18) -0.003(2) 0.0055(18)
C18A 0.0778(19) 0.0721(13) 0.0778(15) 0.0095(11) 0.0042(14) 0.0066(14)
C19A 0.092(2) 0.0780(15) 0.085(2) 0.0148(13) 0.0073(18) 0.0031(16)
C20A 0.088(2) 0.0728(16) 0.0988(18) 0.0125(14) 0.0117(18) 0.0009(17)
C21A 0.0727(19) 0.0766(16) 0.0964(18) 0.0026(15) 0.0094(17) -0.0001(15)
C22A 0.0693(18) 0.0781(16) 0.0824(18) 0.0032(12) 0.0057(16) -0.0008(15)
C23A 0.0744(19) 0.0729(16) 0.0777(15) 0.0092(12) 0.0033(15) 0.0015(15)
C24A 0.097(2) 0.142(4) 0.099(3) 0.012(3) -0.019(2) 0.014(2)
C25A 0.0941(18) 0.0854(16) 0.0655(18) 0.0170(13) 0.0019(14) -0.0136(13)
C26A 0.0978(19) 0.0811(18) 0.084(2) 0.0143(15) 0.0065(17) -0.0130(15)
C27A 0.118(2) 0.0809(19) 0.091(2) 0.0132(16) 0.0165(19) -0.0176(17)
C29A 0.121(2) 0.109(2) 0.079(2) 0.0100(18) -0.003(2) -0.0327(19)
C30A 0.100(2) 0.104(2) 0.076(2) 0.0154(16) -0.0040(17) -0.0208(18)
C31A 0.0822(17) 0.0811(18) 0.0702(18) -0.0003(13) -0.0009(13) 0.0083(13)
C32A 0.0832(19) 0.0835(19) 0.091(2) 0.0011(17) 0.0031(15) 0.0069(14)
C33A 0.083(2) 0.107(3) 0.100(3) -0.0084(18) 0.0025(17) -0.0014(18)
C34A 0.084(2) 0.143(3) 0.095(3) 0.003(2) -0.0082(19) -0.005(2)
C35A 0.101(3) 0.151(4) 0.099(3) 0.037(3) -0.023(2) -0.010(2)
C36A 0.095(2) 0.108(3) 0.091(2) 0.0234(19) -0.0158(18) -0.0030(19)
N2A 0.0851(16) 0.0776(14) 0.0719(15) 0.0089(12) -0.0003(11) 0.0142(12)
N3A 0.0951(18) 0.0885(17) 0.0743(17) 0.0072(13) -0.0014(13) 0.0264(14)
N5A 0.0907(17) 0.0958(17) 0.0734(17) 0.0113(13) -0.0087(13) 0.0193(14)
N6A 0.0917(18) 0.112(2) 0.0780(18) 0.0166(13) -0.0102(14) 0.0181(16)
N10A 0.0829(17) 0.0803(15) 0.0702(14) 0.0127(11) -0.0029(11) 0.0019(12)
N11A 0.0897(18) 0.0764(15) 0.0707(15) 0.0116(12) -0.0034(12) -0.0011(12)
N13A 0.0901(17) 0.0728(13) 0.0709(16) 0.0112(11) -0.0088(12) 0.0055(12)
N14A 0.0865(17) 0.0766(13) 0.0686(16) 0.0078(11) -0.0064(12) 0.0058(12)
N28A 0.132(2) 0.096(2) 0.088(2) 0.0085(17) 0.0116(18) -0.0306(16)
Ni1A 0.0850(3) 0.0788(3) 0.0687(3) 0.0099(2) -0.0065(2) 0.0105(2)
S1A 0.1166(8) 0.1200(9) 0.0871(7) 0.0032(6) -0.0120(6) 0.0512(7)
S2A 0.0955(6) 0.0722(5) 0.0791(6) 0.0096(4) -0.0089(4) 0.0077(4)
C1B 0.1036(19) 0.0881(16) 0.0727(18) 0.0117(14) 0.0119(14) -0.0251(13)
C4B 0.101(2) 0.0947(18) 0.081(2) 0.0260(15) 0.0027(16) -0.0001(17)
C7B 0.117(3) 0.0836(18) 0.0753(18) 0.0131(13) 0.0014(17) 0.0053(18)
C8B 0.1025(18) 0.0805(19) 0.0709(19) 0.0098(14) -0.0034(15) -0.0038(14)
C9B 0.0997(17) 0.0758(18) 0.0759(18) 0.0171(12) 0.0016(13) -0.0089(14)
C12B 0.0945(19) 0.0873(19) 0.085(2) 0.0097(15) 0.0113(15) -0.0131(16)
C15B 0.0988(18) 0.0906(17) 0.084(2) 0.0100(15) 0.0173(15) -0.0208(13)
C16B 0.142(4) 0.193(6) 0.103(4) 0.010(4) -0.036(3) 0.029(4)
C17B 0.100(3) 0.133(4) 0.125(4) 0.011(3) 0.000(3) -0.010(3)
C23B 0.130(8) 0.17(2) 0.118(9) -0.037(10) 0.022(7) -0.071(13)
C22B 0.133(10) 0.18(3) 0.145(10) -0.055(12) 0.012(8) -0.065(15)
C21B 0.156(13) 0.24(4) 0.146(11) -0.075(14) 0.009(9) -0.09(2)
C20B 0.121(10) 0.114(15) 0.116(8) -0.020(9) -0.014(6) -0.017(10)
C19B 0.120(10) 0.113(14) 0.091(5) 0.001(6) -0.003(5) -0.033(10)
C18B 0.112(5) 0.126(11) 0.093(6) 0.002(6) 0.002(4) -0.035(6)
C24B 0.178(5) 0.0850(19) 0.096(3) 0.0089(19) -0.009(3) 0.019(2)
C25B 0.103(2) 0.0784(17) 0.087(2) 0.0108(15) -0.0031(16) -0.0098(16)
C26B 0.098(2) 0.085(2) 0.092(2) 0.0123(17) -0.0055(17) -0.0097(17)
C27B 0.114(3) 0.0911(18) 0.101(3) 0.008(2) -0.015(2) -0.010(2)
C29B 0.150(4) 0.086(2) 0.138(4) 0.002(2) -0.045(3) -0.012(2)
C30B 0.132(3) 0.0812(17) 0.117(3) 0.011(2) -0.028(2) -0.012(2)
C36B 0.134(5) 0.109(3) 0.103(3) 0.014(2) 0.018(3) 0.000(3)
N2B 0.0983(17) 0.0892(15) 0.0714(17) 0.0169(12) 0.0082(13) -0.0124(13)
N3B 0.1045(19) 0.1048(18) 0.0732(18) 0.0160(14) -0.0034(15) -0.0104(15)
N5B 0.118(2) 0.0855(14) 0.0651(16) 0.0178(12) 0.0071(13) -0.0076(15)
N6B 0.128(3) 0.0917(16) 0.0737(16) 0.0159(13) -0.0047(16) 0.0060(17)
N10B 0.0932(16) 0.0775(16) 0.0794(16) 0.0149(11) 0.0070(13) -0.0118(12)
N11B 0.0915(16) 0.0867(17) 0.0868(19) 0.0094(13) 0.0074(15) -0.0092(13)
N13B 0.0938(17) 0.0851(16) 0.0871(19) 0.0089(12) 0.0133(13) -0.0169(14)
N14B 0.1015(19) 0.0921(17) 0.084(2) 0.0023(14) 0.0183(14) -0.0218(15)
N28B 0.134(3) 0.0948(19) 0.119(3) 0.0052(18) -0.030(2) -0.0126(19)
Ni1B 0.0943(3) 0.0830(3) 0.0726(3) 0.0120(2) 0.0039(2) -0.0136(2)
S1B 0.1379(10) 0.1417(11) 0.0861(7) 0.0161(7) -0.0213(7) 0.0276(8)
S2B 0.0968(7) 0.1038(7) 0.1048(8) 0.0045(6) 0.0121(6) -0.0014(6)
C23C 0.115(5) 0.106(4) 0.082(3) 0.019(3) 0.003(3) -0.036(4)
C22C 0.111(5) 0.127(5) 0.097(3) 0.025(3) -0.003(3) -0.047(4)
C21C 0.106(4) 0.124(5) 0.097(4) 0.020(4) -0.005(3) -0.040(4)
C20C 0.105(5) 0.123(5) 0.084(3) 0.018(3) -0.002(3) -0.036(4)
C19C 0.109(4) 0.118(5) 0.082(3) 0.025(3) -0.002(3) -0.041(4)
C18C 0.100(3) 0.094(3) 0.074(3) 0.012(2) 0.009(2) -0.022(2)
C33C 0.251(9) 0.101(3) 0.112(4) -0.012(2) 0.004(5) 0.003(4)
C32C 0.268(10) 0.091(3) 0.088(2) 0.013(2) 0.021(4) 0.001(4)
C31C 0.110(3) 0.0912(17) 0.096(2) 0.0033(14) 0.017(2) -0.0228(16)
C36C 0.113(6) 0.092(4) 0.108(10) 0.008(5) 0.013(6) -0.025(4)
C35D 0.140(6) 0.097(4) 0.138(11) -0.007(7) 0.015(6) -0.026(4)
C34C 0.156(4) 0.093(2) 0.142(3) 0.002(2) 0.028(3) -0.017(3)
C33D 0.191(12) 0.115(7) 0.32(4) -0.070(15) 0.12(2) -0.044(8)
C32D 0.139(9) 0.118(8) 0.28(4) -0.070(16) 0.086(16) -0.044(7)
C35C 0.147(5) 0.109(3) 0.128(3) 0.017(3) 0.029(4) 0.013(3)

_geom_special_details            
;
 All esds (except the esd in the dihedral angle between two l.s. planes)
 are estimated using the full covariance matrix.  The cell esds are taken
 into account individually in the estimation of esds in distances, angles
 and torsion angles; correlations between esds in cell parameters are only
 used when they are defined by crystal symmetry.  An approximate (isotropic)
 treatment of cell esds is used for estimating esds involving l.s. planes.
;
loop_
_geom_bond_atom_site_label_1
_geom_bond_atom_site_label_2
_geom_bond_distance
_geom_bond_site_symmetry_2
_geom_bond_publ_flag
C1A C15A 1.449(5) . ?
C1A C18A 1.484(5) . ?
C1A N2A 1.333(5) . ?
C4A N3A 1.305(5) . ?
C4A N5A 1.355(5) . ?
C4A S1A 1.752(4) . ?
C7A C8A 1.512(6) . ?
C7A C24A 1.499(6) . ?
C7A N6A 1.293(6) . ?
C8A H8A 0.9800 . ?
C8A C9A 1.523(5) . ?
C8A C8B 1.570(5) . ?
C9A C25A 1.488(5) . ?
C9A N10A 1.293(5) . ?
C12A N11A 1.311(5) . ?
C12A N13A 1.373(4) . ?
C12A S2A 1.738(3) . ?
C15A C31A 1.492(5) . ?
C15A N14A 1.311(4) . ?
C16A H16A 0.9600 . ?
C16A H16B 0.9600 . ?
C16A H16C 0.9600 . ?
C16A S1A 1.784(5) . ?
C17A H17A 0.9600 . ?
C17A H17B 0.9600 . ?
C17A H17C 0.9600 . ?
C17A S2A 1.796(4) . ?
C18A C19A 1.405(5) . ?
C18A C23A 1.387(5) . ?
C19A H19A 0.9300 . ?
C19A C20A 1.383(6) . ?
C20A H20A 0.9300 . ?
C20A C21A 1.373(6) . ?
C21A H21A 0.9300 . ?
C21A C22A 1.377(5) . ?
C22A H22A 0.9300 . ?
C22A C23A 1.381(5) . ?
C23A H23A 0.9300 . ?
C24A H24A 0.9600 . ?
C24A H24B 0.9600 . ?
C24A H24C 0.9600 . ?
C25A C26A 1.393(6) . ?
C25A C30A 1.388(6) . ?
C26A H26A 0.9300 . ?
C26A C27A 1.374(6) . ?
C27A H27A 0.9300 . ?
C27A N28A 1.331(6) . ?
C29A H29A 0.9300 . ?
C29A C30A 1.400(6) . ?
C29A N28A 1.331(6) . ?
C30A H30A 0.9300 . ?
C31A C32A 1.373(5) . ?
C31A C36A 1.387(5) . ?
C32A H32A 0.9300 . ?
C32A C33A 1.396(6) . ?
C33A H33A 0.9300 . ?
C33A C34A 1.355(7) . ?
C34A H34A 0.9300 . ?
C34A C35A 1.360(7) . ?
C35A H35A 0.9300 . ?
C35A C36A 1.378(6) . ?
C36A H36A 0.9300 . ?
N2A N3A 1.392(4) . ?
N2A Ni1A 1.844(3) . y
N5A N6A 1.390(5) . ?
N5A Ni1A 1.875(3) . y
N10A N11A 1.419(4) . ?
N10A Ni1A 1.896(3) . y
N13A N14A 1.350(4) . ?
N13A Ni1A 1.807(3) . y
C1B C15B 1.448(6) . ?
C1B C18B 1.613(13) . ?
C1B N2B 1.330(5) . ?
C1B C18C 1.447(5) . ?
C4B N3B 1.339(6) . ?
C4B N5B 1.286(5) . ?
C4B S1B 1.747(5) . ?
C7B C8B 1.531(5) . ?
C7B C24B 1.516(6) . ?
C7B N6B 1.274(5) . ?
C8B H8B 0.9800 . ?
C8B C9B 1.505(6) . ?
C9B C25B 1.495(6) . ?
C9B N10B 1.283(5) . ?
C12B N11B 1.312(5) . ?
C12B N13B 1.389(5) . ?
C12B S2B 1.728(4) . ?
C15B N14B 1.290(5) . ?
C15B C31C 1.503(5) . ?
C16B H16D 0.9600 . ?
C16B H16E 0.9600 . ?
C16B H16F 0.9600 . ?
C16B S1B 1.799(6) . ?
C17B H17D 0.9600 . ?
C17B H17E 0.9600 . ?
C17B H17F 0.9600 . ?
C17B S2B 1.789(5) . ?
C23B H23B 0.9300 . ?
C23B C22B 1.3900 . ?
C23B C18B 1.3900 . ?
C22B H22B 0.9300 . ?
C22B C21B 1.3900 . ?
C21B H21B 0.9300 . ?
C21B C20B 1.3900 . ?
C20B H20B 0.9300 . ?
C20B C19B 1.3900 . ?
C19B H19B 0.9300 . ?
C19B C18B 1.3900 . ?
C24B H24D 0.9600 . ?
C24B H24E 0.9600 . ?
C24B H24F 0.9600 . ?
C25B C26B 1.388(6) . ?
C25B C30B 1.372(6) . ?
C26B H26B 0.9300 . ?
C26B C27B 1.380(6) . ?
C27B H27B 0.9300 . ?
C27B N28B 1.307(6) . ?
C29B H29B 0.9300 . ?
C29B C30B 1.389(7) . ?
C29B N28B 1.346(6) . ?
C30B H30B 0.9300 . ?
C36B H36B 0.9300 . ?
C36B C31C 1.442(8) . ?
C36B C35C 1.401(9) . ?
N2B N3B 1.393(5) . ?
N2B Ni1B 1.839(3) . y
N5B N6B 1.396(5) . ?
N5B Ni1B 1.882(4) . y
N10B N11B 1.423(4) . ?
N10B Ni1B 1.892(3) . y
N13B N14B 1.333(5) . ?
N13B Ni1B 1.793(4) . y
C23C H23C 0.9300 . ?
C23C C22C 1.3900 . ?
C23C C18C 1.3900 . ?
C22C H22C 0.9300 . ?
C22C C21C 1.3900 . ?
C21C H21C 0.9300 . ?
C21C C20C 1.3900 . ?
C20C H20C 0.9300 . ?
C20C C19C 1.3900 . ?
C19C H19C 0.9300 . ?
C19C C18C 1.3900 . ?
C33C H33C 0.9300 . ?
C33C C32C 1.398(9) . ?
C33C C34C 1.245(9) . ?
C32C H32C 0.9300 . ?
C32C C31C 1.308(8) . ?
C31C C36C 1.3900 . ?
C31C C32D 1.3900 . ?
C36C H36C 0.9300 . ?
C36C C35D 1.3900 . ?
C35D H35D 0.9300 . ?
C35D C34C 1.3900 . ?
C34C H34C 0.9300 . ?
C34C H34B 0.9300 . ?
C34C C33D 1.3900 . ?
C34C C35C 1.443(9) . ?
C33D H33D 0.9300 . ?
C33D C32D 1.3900 . ?
C32D H32D 0.9300 . ?
C35C H35C 0.9300 . ?

loop_
_geom_angle_atom_site_label_1
_geom_angle_atom_site_label_2
_geom_angle_atom_site_label_3
_geom_angle
_geom_angle_site_symmetry_1
_geom_angle_site_symmetry_3
_geom_angle_publ_flag
C15A C1A C18A 119.4(3) . . ?
N2A C1A C15A 120.8(3) . . ?
N2A C1A C18A 119.7(3) . . ?
N3A C4A N5A 121.6(3) . . ?
N3A C4A S1A 118.6(3) . . ?
N5A C4A S1A 119.7(3) . . ?
C24A C7A C8A 116.0(4) . . ?
N6A C7A C8A 126.8(4) . . ?
N6A C7A C24A 116.9(4) . . ?
C7A C8A H8A 105.4 . . ?
C7A C8A C9A 115.6(3) . . ?
C7A C8A C8B 110.0(3) . . ?
C9A C8A H8A 105.4 . . ?
C9A C8A C8B 114.1(3) . . ?
C8B C8A H8A 105.4 . . ?
C25A C9A C8A 115.6(3) . . ?
N10A C9A C8A 121.2(3) . . ?
N10A C9A C25A 123.1(3) . . ?
N11A C12A N13A 119.9(3) . . ?
N11A C12A S2A 121.8(3) . . ?
N13A C12A S2A 118.4(3) . . ?
C1A C15A C31A 120.0(3) . . ?
N14A C15A C1A 126.0(3) . . ?
N14A C15A C31A 114.0(3) . . ?
H16A C16A H16B 109.5 . . ?
H16A C16A H16C 109.5 . . ?
H16B C16A H16C 109.5 . . ?
S1A C16A H16A 109.5 . . ?
S1A C16A H16B 109.5 . . ?
S1A C16A H16C 109.5 . . ?
H17A C17A H17B 109.5 . . ?
H17A C17A H17C 109.5 . . ?
H17B C17A H17C 109.5 . . ?
S2A C17A H17A 109.5 . . ?
S2A C17A H17B 109.5 . . ?
S2A C17A H17C 109.5 . . ?
C19A C18A C1A 122.7(3) . . ?
C23A C18A C1A 119.0(3) . . ?
C23A C18A C19A 118.2(3) . . ?
C18A C19A H19A 120.0 . . ?
C20A C19A C18A 120.0(4) . . ?
C20A C19A H19A 120.0 . . ?
C19A C20A H20A 119.6 . . ?
C21A C20A C19A 120.8(3) . . ?
C21A C20A H20A 119.6 . . ?
C20A C21A H21A 120.2 . . ?
C20A C21A C22A 119.7(4) . . ?
C22A C21A H21A 120.2 . . ?
C21A C22A H22A 119.8 . . ?
C21A C22A C23A 120.3(4) . . ?
C23A C22A H22A 119.8 . . ?
C18A C23A H23A 119.5 . . ?
C22A C23A C18A 121.0(3) . . ?
C22A C23A H23A 119.5 . . ?
C7A C24A H24A 109.5 . . ?
C7A C24A H24B 109.5 . . ?
C7A C24A H24C 109.5 . . ?
H24A C24A H24B 109.5 . . ?
H24A C24A H24C 109.5 . . ?
H24B C24A H24C 109.5 . . ?
C26A C25A C9A 122.5(4) . . ?
C30A C25A C9A 120.1(4) . . ?
C30A C25A C26A 117.2(4) . . ?
C25A C26A H26A 120.3 . . ?
C27A C26A C25A 119.5(4) . . ?
C27A C26A H26A 120.3 . . ?
C26A C27A H27A 117.8 . . ?
N28A C27A C26A 124.5(5) . . ?
N28A C27A H27A 117.8 . . ?
C30A C29A H29A 117.8 . . ?
N28A C29A H29A 117.8 . . ?
N28A C29A C30A 124.4(4) . . ?
C25A C30A C29A 118.5(5) . . ?
C25A C30A H30A 120.8 . . ?
C29A C30A H30A 120.8 . . ?
C32A C31A C15A 121.2(3) . . ?
C32A C31A C36A 118.2(4) . . ?
C36A C31A C15A 120.5(3) . . ?
C31A C32A H32A 119.8 . . ?
C31A C32A C33A 120.4(4) . . ?
C33A C32A H32A 119.8 . . ?
C32A C33A H33A 119.8 . . ?
C34A C33A C32A 120.3(4) . . ?
C34A C33A H33A 119.8 . . ?
C33A C34A H34A 120.1 . . ?
C33A C34A C35A 119.8(4) . . ?
C35A C34A H34A 120.1 . . ?
C34A C35A H35A 119.7 . . ?
C34A C35A C36A 120.5(5) . . ?
C36A C35A H35A 119.7 . . ?
C31A C36A H36A 119.7 . . ?
C35A C36A C31A 120.6(4) . . ?
C35A C36A H36A 119.7 . . ?
C1A N2A N3A 115.4(3) . . ?
C1A N2A Ni1A 128.2(2) . . ?
N3A N2A Ni1A 116.0(2) . . ?
C4A N3A N2A 108.9(3) . . ?
C4A N5A N6A 113.0(3) . . ?
C4A N5A Ni1A 109.7(2) . . ?
N6A N5A Ni1A 134.3(3) . . ?
C7A N6A N5A 119.1(3) . . ?
C9A N10A N11A 114.1(3) . . ?
C9A N10A Ni1A 130.9(3) . . ?
N11A N10A Ni1A 114.5(2) . . ?
C12A N11A N10A 108.2(3) . . ?
C12A N13A Ni1A 113.6(2) . . ?
N14A N13A C12A 113.7(3) . . ?
N14A N13A Ni1A 132.2(2) . . ?
C15A N14A N13A 119.8(3) . . ?
C29A N28A C27A 115.9(4) . . ?
N2A Ni1A N5A 83.42(14) . . y
N2A Ni1A N10A 173.19(13) . . y
N5A Ni1A N10A 102.37(14) . . y
N13A Ni1A N2A 91.98(13) . . y
N13A Ni1A N5A 171.17(14) . . y
N13A Ni1A N10A 82.74(13) . . y
C4A S1A C16A 100.1(2) . . ?
C12A S2A C17A 100.82(18) . . ?
C15B C1B C18B 125.1(7) . . ?
N2B C1B C15B 120.5(4) . . ?
N2B C1B C18B 114.4(7) . . ?
N2B C1B C18C 120.7(4) . . ?
C18C C1B C15B 118.8(4) . . ?
N3B C4B S1B 118.2(3) . . ?
N5B C4B N3B 122.0(4) . . ?
N5B C4B S1B 119.7(4) . . ?
C24B C7B C8B 115.0(4) . . ?
N6B C7B C8B 126.9(4) . . ?
N6B C7B C24B 118.2(4) . . ?
C8A C8B H8B 105.7 . . ?
C7B C8B C8A 109.3(3) . . ?
C7B C8B H8B 105.7 . . ?
C9B C8B C8A 114.3(3) . . ?
C9B C8B C7B 115.2(3) . . ?
C9B C8B H8B 105.7 . . ?
C25B C9B C8B 115.4(4) . . ?
N10B C9B C8B 121.4(4) . . ?
N10B C9B C25B 123.1(4) . . ?
N11B C12B N13B 118.8(4) . . ?
N11B C12B S2B 121.5(3) . . ?
N13B C12B S2B 119.7(3) . . ?
C1B C15B C31C 121.0(4) . . ?
N14B C15B C1B 125.5(4) . . ?
N14B C15B C31C 113.5(4) . . ?
H16D C16B H16E 109.5 . . ?
H16D C16B H16F 109.5 . . ?
H16E C16B H16F 109.5 . . ?
S1B C16B H16D 109.5 . . ?
S1B C16B H16E 109.5 . . ?
S1B C16B H16F 109.5 . . ?
H17D C17B H17E 109.5 . . ?
H17D C17B H17F 109.5 . . ?
H17E C17B H17F 109.5 . . ?
S2B C17B H17D 109.5 . . ?
S2B C17B H17E 109.5 . . ?
S2B C17B H17F 109.5 . . ?
C22B C23B H23B 120.0 . . ?
C22B C23B C18B 120.0 . . ?
C18B C23B H23B 120.0 . . ?
C23B C22B H22B 120.0 . . ?
C21B C22B C23B 120.0 . . ?
C21B C22B H22B 120.0 . . ?
C22B C21B H21B 120.0 . . ?
C20B C21B C22B 120.0 . . ?
C20B C21B H21B 120.0 . . ?
C21B C20B H20B 120.0 . . ?
C21B C20B C19B 120.0 . . ?
C19B C20B H20B 120.0 . . ?
C20B C19B H19B 120.0 . . ?
C18B C19B C20B 120.0 . . ?
C18B C19B H19B 120.0 . . ?
C23B C18B C1B 120.3(8) . . ?
C19B C18B C1B 119.2(9) . . ?
C19B C18B C23B 120.0 . . ?
C7B C24B H24D 109.5 . . ?
C7B C24B H24E 109.5 . . ?
C7B C24B H24F 109.5 . . ?
H24D C24B H24E 109.5 . . ?
H24D C24B H24F 109.5 . . ?
H24E C24B H24F 109.5 . . ?
C26B C25B C9B 122.4(3) . . ?
C30B C25B C9B 119.5(4) . . ?
C30B C25B C26B 117.8(4) . . ?
C25B C26B H26B 120.4 . . ?
C27B C26B C25B 119.1(4) . . ?
C27B C26B H26B 120.4 . . ?
C26B C27B H27B 118.1 . . ?
N28B C27B C26B 123.9(4) . . ?
N28B C27B H27B 118.1 . . ?
C30B C29B H29B 118.5 . . ?
N28B C29B H29B 118.5 . . ?
N28B C29B C30B 123.0(4) . . ?
C25B C30B C29B 119.0(4) . . ?
C25B C30B H30B 120.5 . . ?
C29B C30B H30B 120.5 . . ?
C31C C36B H36B 120.1 . . ?
C35C C36B H36B 120.1 . . ?
C35C C36B C31C 119.8(6) . . ?
C1B N2B N3B 115.8(3) . . ?
C1B N2B Ni1B 128.5(3) . . ?
N3B N2B Ni1B 115.6(3) . . ?
C4B N3B N2B 108.0(3) . . ?
C4B N5B N6B 114.8(4) . . ?
C4B N5B Ni1B 110.9(3) . . ?
N6B N5B Ni1B 131.8(3) . . ?
C7B N6B N5B 121.6(3) . . ?
C9B N10B N11B 113.8(3) . . ?
C9B N10B Ni1B 131.7(3) . . ?
N11B N10B Ni1B 114.2(2) . . ?
C12B N11B N10B 108.5(3) . . ?
C12B N13B Ni1B 114.0(3) . . ?
N14B N13B C12B 113.3(4) . . ?
N14B N13B Ni1B 132.7(3) . . ?
C15B N14B N13B 120.8(4) . . ?
C27B N28B C29B 117.2(4) . . ?
N2B Ni1B N5B 83.05(16) . . y
N2B Ni1B N10B 173.28(14) . . y
N5B Ni1B N10B 103.16(15) . . y
N13B Ni1B N2B 91.32(16) . . y
N13B Ni1B N5B 171.65(14) . . y
N13B Ni1B N10B 82.78(15) . . y
C4B S1B C16B 101.0(3) . . ?
C12B S2B C17B 100.9(2) . . ?
C22C C23C H23C 120.0 . . ?
C22C C23C C18C 120.0 . . ?
C18C C23C H23C 120.0 . . ?
C23C C22C H22C 120.0 . . ?
C23C C22C C21C 120.0 . . ?
C21C C22C H22C 120.0 . . ?
C22C C21C H21C 120.0 . . ?
C22C C21C C20C 120.0 . . ?
C20C C21C H21C 120.0 . . ?
C21C C20C H20C 120.0 . . ?
C19C C20C C21C 120.0 . . ?
C19C C20C H20C 120.0 . . ?
C20C C19C H19C 120.0 . . ?
C20C C19C C18C 120.0 . . ?
C18C C19C H19C 120.0 . . ?
C23C C18C C1B 120.2(3) . . ?
C19C C18C C1B 119.8(3) . . ?
C19C C18C C23C 120.0 . . ?
C32C C33C H33C 118.6 . . ?
C34C C33C H33C 118.6 . . ?
C34C C33C C32C 122.9(7) . . ?
C33C C32C H32C 118.7 . . ?
C31C C32C C33C 122.5(6) . . ?
C31C C32C H32C 118.7 . . ?
C36B C31C C15B 116.6(4) . . ?
C32C C31C C15B 126.1(5) . . ?
C32C C31C C36B 116.6(5) . . ?
C36C C31C C15B 120.9(3) . . ?
C36C C31C C32D 120.0 . . ?
C32D C31C C15B 119.1(3) . . ?
C31C C36C H36C 120.0 . . ?
C31C C36C C35D 120.0 . . ?
C35D C36C H36C 120.0 . . ?
C36C C35D H35D 120.0 . . ?
C34C C35D C36C 120.0 . . ?
C34C C35D H35D 120.0 . . ?
C33C C34C H34C 120.0 . . ?
C33C C34C C35C 120.0(5) . . ?
C35D C34C H34B 120.0 . . ?
C35D C34C C33D 120.0 . . ?
C33D C34C H34B 120.0 . . ?
C35C C34C H34C 120.0 . . ?
C34C C33D H33D 120.0 . . ?
C32D C33D C34C 120.0 . . ?
C32D C33D H33D 120.0 . . ?
C31C C32D H32D 120.0 . . ?
C33D C32D C31C 120.0 . . ?
C33D C32D H32D 120.0 . . ?
C36B C35C C34C 117.3(6) . . ?
C36B C35C H35C 121.3 . . ?
C34C C35C H35C 121.3 . . ?

loop_
_geom_torsion_atom_site_label_1
_geom_torsion_atom_site_label_2
_geom_torsion_atom_site_label_3
_geom_torsion_atom_site_label_4
_geom_torsion
_geom_torsion_site_symmetry_1
_geom_torsion_site_symmetry_2
_geom_torsion_site_symmetry_3
_geom_torsion_site_symmetry_4
_geom_torsion_publ_flag
C1A C15A C31A C32A 46.2(5) . . . . ?
C1A C15A C31A C36A -137.1(4) . . . . ?
C1A C15A N14A N13A -4.6(5) . . . . ?
C1A C18A C19A C20A -179.7(3) . . . . ?
C1A C18A C23A C22A 179.6(3) . . . . ?
C1A N2A N3A C4A 173.3(3) . . . . ?
C1A N2A Ni1A N5A -175.0(3) . . . . ?
C1A N2A Ni1A N13A -2.6(3) . . . . ?
C4A N5A N6A C7A -157.5(4) . . . . ?
C4A N5A Ni1A N2A 4.3(3) . . . . ?
C4A N5A Ni1A N10A -179.3(3) . . . . ?
C7A C8A C9A C25A -121.6(4) . . . . ?
C7A C8A C9A N10A 62.7(5) . . . . ?
C7A C8A C8B C7B 65.6(4) . . . . ?
C7A C8A C8B C9B -163.6(3) . . . . ?
C8A C7A N6A N5A 8.5(6) . . . . ?
C8A C9A C25A C26A -122.0(4) . . . . ?
C8A C9A C25A C30A 52.4(5) . . . . ?
C8A C9A N10A N11A 174.2(3) . . . . ?
C8A C9A N10A Ni1A 2.8(5) . . . . ?
C8A C8B C9B C25B 110.5(4) . . . . ?
C8A C8B C9B N10B -65.5(4) . . . . ?
C9A C8A C8B C7B -162.6(3) . . . . ?
C9A C8A C8B C9B -31.8(5) . . . . ?
C9A C25A C26A C27A 175.6(3) . . . . ?
C9A C25A C30A C29A -176.4(3) . . . . ?
C9A N10A N11A C12A -161.7(3) . . . . ?
C9A N10A Ni1A N5A -25.5(4) . . . . ?
C9A N10A Ni1A N13A 161.8(4) . . . . ?
C12A N13A N14A C15A -178.9(3) . . . . ?
C12A N13A Ni1A N2A -178.8(3) . . . . ?
C12A N13A Ni1A N10A 5.5(3) . . . . ?
C15A C1A C18A C19A -125.2(4) . . . . ?
C15A C1A C18A C23A 56.1(5) . . . . ?
C15A C1A N2A N3A -178.5(3) . . . . ?
C15A C1A N2A Ni1A -5.7(5) . . . . ?
C15A C31A C32A C33A 178.8(4) . . . . ?
C15A C31A C36A C35A -178.2(4) . . . . ?
C18A C1A C15A C31A 14.7(5) . . . . ?
C18A C1A C15A N14A -164.4(3) . . . . ?
C18A C1A N2A N3A -3.2(5) . . . . ?
C18A C1A N2A Ni1A 169.5(2) . . . . ?
C18A C19A C20A C21A 0.5(6) . . . . ?
C19A C18A C23A C22A 0.8(5) . . . . ?
C19A C20A C21A C22A 0.3(6) . . . . ?
C20A C21A C22A C23A -0.5(5) . . . . ?
C21A C22A C23A C18A 0.0(5) . . . . ?
C23A C18A C19A C20A -1.1(5) . . . . ?
C24A C7A C8A C9A 109.9(4) . . . . ?
C24A C7A C8A C8B -119.1(4) . . . . ?
C24A C7A N6A N5A -178.2(4) . . . . ?
C25A C9A N10A N11A -1.2(5) . . . . ?
C25A C9A N10A Ni1A -172.6(3) . . . . ?
C25A C26A C27A N28A 0.2(6) . . . . ?
C26A C25A C30A C29A -1.8(5) . . . . ?
C26A C27A N28A C29A -0.7(6) . . . . ?
C30A C25A C26A C27A 1.1(5) . . . . ?
C30A C29A N28A C27A 0.0(6) . . . . ?
C31A C15A N14A N13A 176.3(3) . . . . ?
C31A C32A C33A C34A -0.4(6) . . . . ?
C32A C31A C36A C35A -1.4(7) . . . . ?
C32A C33A C34A C35A -2.0(7) . . . . ?
C33A C34A C35A C36A 2.6(8) . . . . ?
C34A C35A C36A C31A -0.9(8) . . . . ?
C36A C31A C32A C33A 2.0(6) . . . . ?
N2A C1A C15A C31A -170.0(3) . . . . ?
N2A C1A C15A N14A 10.9(6) . . . . ?
N2A C1A C18A C19A 59.4(5) . . . . ?
N2A C1A C18A C23A -119.2(4) . . . . ?
N3A C4A N5A N6A -169.7(4) . . . . ?
N3A C4A N5A Ni1A -6.3(5) . . . . ?
N3A C4A S1A C16A -5.4(4) . . . . ?
N3A N2A Ni1A N5A -2.3(2) . . . . ?
N3A N2A Ni1A N13A 170.2(3) . . . . ?
N5A C4A N3A N2A 4.5(5) . . . . ?
N5A C4A S1A C16A 174.2(3) . . . . ?
N6A C7A C8A C9A -76.8(5) . . . . ?
N6A C7A C8A C8B 54.2(5) . . . . ?
N6A N5A Ni1A N2A 162.7(4) . . . . ?
N6A N5A Ni1A N10A -21.0(4) . . . . ?
N10A C9A C25A C26A 53.7(5) . . . . ?
N10A C9A C25A C30A -132.0(4) . . . . ?
N11A C12A N13A N14A 172.8(3) . . . . ?
N11A C12A N13A Ni1A -0.5(4) . . . . ?
N11A C12A S2A C17A -1.1(4) . . . . ?
N11A N10A Ni1A N5A 163.2(2) . . . . ?
N11A N10A Ni1A N13A -9.5(2) . . . . ?
N13A C12A N11A N10A -7.0(5) . . . . ?
N13A C12A S2A C17A 177.7(3) . . . . ?
N14A C15A C31A C32A -134.6(4) . . . . ?
N14A C15A C31A C36A 42.1(5) . . . . ?
N14A N13A Ni1A N2A 9.6(3) . . . . ?
N14A N13A Ni1A N10A -166.1(3) . . . . ?
N28A C29A C30A C25A 1.3(6) . . . . ?
Ni1A N2A N3A C4A -0.4(4) . . . . ?
Ni1A N5A N6A C7A 44.6(5) . . . . ?
Ni1A N10A N11A C12A 11.2(4) . . . . ?
Ni1A N13A N14A C15A -7.3(5) . . . . ?
S1A C4A N3A N2A -175.9(3) . . . . ?
S1A C4A N5A N6A 10.8(5) . . . . ?
S1A C4A N5A Ni1A 174.1(2) . . . . ?
S2A C12A N11A N10A 171.7(2) . . . . ?
S2A C12A N13A N14A -6.0(4) . . . . ?
S2A C12A N13A Ni1A -179.20(18) . . . . ?
C1B C15B N14B N13B -4.7(6) . . . . ?
C1B C15B C31C C36B 129.2(5) . . . . ?
C1B C15B C31C C32C -60.5(8) . . . . ?
C1B C15B C31C C36C 46.9(11) . . . . ?
C1B C15B C31C C32D -136.1(10) . . . . ?
C1B N2B N3B C4B 177.8(3) . . . . ?
C1B N2B Ni1B N5B 178.8(3) . . . . ?
C1B N2B Ni1B N13B -7.4(3) . . . . ?
C4B N5B N6B C7B -157.2(4) . . . . ?
C4B N5B Ni1B N2B 2.9(3) . . . . ?
C4B N5B Ni1B N10B -179.7(3) . . . . ?
C7B C8B C9B C25B -121.6(4) . . . . ?
C7B C8B C9B N10B 62.4(5) . . . . ?
C8B C8A C9A C25A 109.5(4) . . . . ?
C8B C8A C9A N10A -66.2(5) . . . . ?
C8B C7B N6B N5B 8.0(7) . . . . ?
C8B C9B C25B C26B -120.9(4) . . . . ?
C8B C9B C25B C30B 52.8(5) . . . . ?
C8B C9B N10B N11B 175.2(3) . . . . ?
C8B C9B N10B Ni1B 1.7(5) . . . . ?
C9B C25B C26B C27B 174.5(4) . . . . ?
C9B C25B C30B C29B -175.5(5) . . . . ?
C9B N10B N11B C12B -161.8(3) . . . . ?
C9B N10B Ni1B N5B -25.0(3) . . . . ?
C9B N10B Ni1B N13B 161.0(3) . . . . ?
C12B N13B N14B C15B 178.9(3) . . . . ?
C12B N13B Ni1B N2B -174.2(3) . . . . ?
C12B N13B Ni1B N10B 9.0(3) . . . . ?
C15B C1B C18B C23B -107.5(13) . . . . ?
C15B C1B C18B C19B 64.7(16) . . . . ?
C15B C1B N2B N3B -178.5(3) . . . . ?
C15B C1B N2B Ni1B 3.4(5) . . . . ?
C15B C1B C18C C23C -65.9(6) . . . . ?
C15B C1B C18C C19C 113.8(5) . . . . ?
C15B C31C C36C C35D 176.9(4) . . . . ?
C15B C31C C32D C33D -177.0(4) . . . . ?
C23B C22B C21B C20B 0.0 . . . . ?
C22B C23B C18B C1B 172.1(14) . . . . ?
C22B C23B C18B C19B 0.0 . . . . ?
C22B C21B C20B C19B 0.0 . . . . ?
C21B C20B C19B C18B 0.0 . . . . ?
C20B C19B C18B C1B -172.2(14) . . . . ?
C20B C19B C18B C23B 0.0 . . . . ?
C18B C1B C15B N14B -173.2(7) . . . . ?
C18B C1B C15B C31C 7.0(8) . . . . ?
C18B C1B N2B N3B -0.6(7) . . . . ?
C18B C1B N2B Ni1B -178.8(6) . . . . ?
C18B C23B C22B C21B 0.0 . . . . ?
C24B C7B C8B C8A -124.2(4) . . . . ?
C24B C7B C8B C9B 105.5(5) . . . . ?
C24B C7B N6B N5B -173.4(4) . . . . ?
C25B C9B N10B N11B -0.4(5) . . . . ?
C25B C9B N10B Ni1B -173.9(3) . . . . ?
C25B C26B C27B N28B 0.8(8) . . . . ?
C26B C25B C30B C29B -1.5(8) . . . . ?
C26B C27B N28B C29B -1.3(8) . . . . ?
C30B C25B C26B C27B 0.7(7) . . . . ?
C30B C29B N28B C27B 0.4(9) . . . . ?
N2B C1B C15B N14B 4.3(6) . . . . ?
N2B C1B C15B C31C -175.4(3) . . . . ?
N2B C1B C18B C23B 74.7(13) . . . . ?
N2B C1B C18B C19B -113.0(14) . . . . ?
N2B C1B C18C C23C 112.8(5) . . . . ?
N2B C1B C18C C19C -67.6(6) . . . . ?
N3B C4B N5B N6B -170.6(3) . . . . ?
N3B C4B N5B Ni1B -6.5(5) . . . . ?
N3B C4B S1B C16B -3.8(4) . . . . ?
N3B N2B Ni1B N5B 0.7(2) . . . . ?
N3B N2B Ni1B N13B 174.5(2) . . . . ?
N5B C4B N3B N2B 6.8(5) . . . . ?
N5B C4B S1B C16B 175.6(4) . . . . ?
N6B C7B C8B C8A 54.4(6) . . . . ?
N6B C7B C8B C9B -75.9(6) . . . . ?
N6B N5B Ni1B N2B 163.4(3) . . . . ?
N6B N5B Ni1B N10B -19.2(3) . . . . ?
N10B C9B C25B C26B 54.9(6) . . . . ?
N10B C9B C25B C30B -131.3(5) . . . . ?
N11B C12B N13B N14B 174.5(3) . . . . ?
N11B C12B N13B Ni1B -4.1(4) . . . . ?
N11B C12B S2B C17B 7.4(4) . . . . ?
N11B N10B Ni1B N5B 161.6(2) . . . . ?
N11B N10B Ni1B N13B -12.5(2) . . . . ?
N13B C12B N11B N10B -5.8(5) . . . . ?
N13B C12B S2B C17B -174.1(3) . . . . ?
N14B C15B C31C C36B -50.5(5) . . . . ?
N14B C15B C31C C32C 119.8(7) . . . . ?
N14B C15B C31C C36C -132.8(10) . . . . ?
N14B C15B C31C C32D 44.1(10) . . . . ?
N14B N13B Ni1B N2B 7.5(3) . . . . ?
N14B N13B Ni1B N10B -169.3(3) . . . . ?
N28B C29B C30B C25B 1.0(9) . . . . ?
Ni1B N2B N3B C4B -3.8(4) . . . . ?
Ni1B N5B N6B C7B 42.8(6) . . . . ?
Ni1B N10B N11B C12B 12.9(3) . . . . ?
Ni1B N13B N14B C15B -2.8(5) . . . . ?
S1B C4B N3B N2B -173.8(2) . . . . ?
S1B C4B N5B N6B 10.0(5) . . . . ?
S1B C4B N5B Ni1B 174.1(2) . . . . ?
S2B C12B N11B N10B 172.7(3) . . . . ?
S2B C12B N13B N14B -4.0(4) . . . . ?
S2B C12B N13B Ni1B 177.33(19) . . . . ?
C23C C22C C21C C20C 0.0 . . . . ?
C22C C23C C18C C1B 179.7(5) . . . . ?
C22C C23C C18C C19C 0.0 . . . . ?
C22C C21C C20C C19C 0.0 . . . . ?
C21C C20C C19C C18C 0.0 . . . . ?
C20C C19C C18C C1B -179.7(5) . . . . ?
C20C C19C C18C C23C 0.0 . . . . ?
C18C C1B C15B N14B -177.0(4) . . . . ?
C18C C1B C15B C31C 3.3(5) . . . . ?
C18C C1B N2B N3B 2.9(5) . . . . ?
C18C C1B N2B Ni1B -175.2(3) . . . . ?
C18C C23C C22C C21C 0.0 . . . . ?
C33C C32C C31C C15B 179.8(8) . . . . ?
C33C C32C C31C C36B -9.9(12) . . . . ?
C33C C34C C35C C36B -6.9(11) . . . . ?
C32C C33C C34C C35C 4.3(14) . . . . ?
C31C C15B N14B N13B 175.0(3) . . . . ?
C31C C36B C35C C34C 1.4(10) . . . . ?
C31C C36C C35D C34C 0.0 . . . . ?
C36C C31C C32D C33D 0.0 . . . . ?
C36C C35D C34C C33D 0.0 . . . . ?
C35D C34C C33D C32D 0.0 . . . . ?
C34C C33C C32C C31C 4.7(16) . . . . ?
C34C C33D C32D C31C 0.0 . . . . ?
C32D C31C C36C C35D 0.0 . . . . ?
C35C C36B C31C C15B 178.0(5) . . . . ?
C35C C36B C31C C32C 6.7(9) . . . . ?

_smtbx_masks_special_details     
;
A solvent mask was calculated and 888 electrons were 
found in a volume of 4428\%A^3^ in 2 voids per unit cell. 
This is consistent with the presence of 2[CH4O], 2[H2O] per Formula Unit 
which account for 896 electrons per unit cell.
;
loop_
_smtbx_masks_void_nr
_smtbx_masks_void_average_x
_smtbx_masks_void_average_y
_smtbx_masks_void_average_z
_smtbx_masks_void_volume
_smtbx_masks_void_count_electrons
_smtbx_masks_void_content
1 0.000 0.250 0.125 11.3 3.5 ?
2 0.000 0.750 0.875 11.3 3.5 ?
3 0.250 0.000 -0.870 1096.2 217.9 '4 ethanol,12 water'
4 0.250 0.500 -0.584 1096.2 217.9 '4 ethanol,12 water'
5 0.500 0.250 0.375 11.3 3.5 ?
6 0.500 0.750 0.625 11.3 3.5 ?
7 0.750 0.000 -0.084 1096.2 217.9 '4 ethanol,12 water'
8 0.750 0.500 -0.370 1096.2 217.9 '4 ethanol,12 water'

_smtbx_masks_void_probe_radius   1.2
_smtbx_masks_void_truncation_radius 1.2
_shelx_res_file                  
;
TITL AD_148MIC_5_C5 OLEX2: imported from CIF
    ad_148mic_5_c5.res
    created by SHELXL-2018/3 at 15:33:11 on 06-Feb-2022
CELL 0.7 34.235 34.235 20.889 90 90 90
ZERR 16 0.005 0.005 0.004 0 0 0
LATT 2
SYMM 0.75-Y,0.25+X,0.25+Z
SYMM -X,0.5-Y,+Z
SYMM 0.25+Y,0.25-X,0.25+Z
SFAC C H N Ni S
DISP C 0.0033 0.0016 11.1819
DISP H -0 0 0.6234
DISP N 0.0063 0.0031 18.9823
DISP Ni 0.3576 1.0944 4388.5253
DISP S 0.1212 0.1207 511.2011
UNIT 864 768 288 32 64
RIGU 0.001 0.001
ISOR 0.05 0.05 C33D C32D
ISOR 0.01 0.02 C36C C35D

L.S. 16 0 0
PLAN  17
CONF
BIND C8B C8A
MORE -1
BOND $H
ABIN
fmap 2 53
acta
OMIT 4 14 2
OMIT -1 3 4
OMIT -5 6 3
OMIT 2 4 0
OMIT -1 4 1
OMIT 1 8 5
OMIT 3 6 3
OMIT 6 15 5
OMIT -2 4 0
OMIT 3 7 2
OMIT 3 8 11
OMIT -2 11 1
OMIT -7 8 3
OMIT 0 7 5
OMIT 0 9 3
OMIT 1 2 1
OMIT 0 5 1
OMIT 2 9 3
OMIT -5 12 7
OMIT -17 18 3
OMIT 1 28 5
OMIT 2 16 0
OMIT 4 13 9
OMIT -1 12 7
OMIT -3 10 7
OMIT -6 16 2
OMIT -6 15 1
OMIT -7 20 3
OMIT -18 21 7
OMIT 11 12 5
OMIT 8 14 4
OMIT -9 10 7
OMIT 8 8 2
OMIT 3 9 12
OMIT 2 7 3
OMIT 12 16 4
OMIT -10 16 2
OMIT 0 18 2
OMIT -11 12 9
OMIT -12 24 2
OMIT 6 12 4
OMIT -8 10 0
OMIT 3 11 6
OMIT 4 12 6
OMIT 0 2 8
OMIT 6 24 2
OMIT -5 7 2
OMIT 5 8 9
OMIT 5 6 3
OMIT 1 9 4
OMIT 8 11 3
OMIT 6 17 1
OMIT -3 4 9
OMIT 1 14 11
OMIT -1 17 2
OMIT -1 7 2
OMIT 3 10 7
OMIT 2 15 1
OMIT -4 15 5
OMIT -14 20 4
OMIT -7 18 5
OMIT -16 20 2
OMIT 1 1 12
OMIT 0 6 8
OMIT 4 4 0
OMIT -6 8 2
OMIT 2 4 6
OMIT 0 1 3
OMIT 3 17 4
OMIT 0 3 1
OMIT -2 6 2
OMIT -3 11 4
REM <olex2.extras>
REM <selected_cif_records
REM  <bonds
REM   <row "$M">
REM  >
REM  <angles
REM   <row "$* $M $*">
REM  >
REM >
REM <HklSrc "%.\\ad_148mic_5_c5.hkl">
REM </olex2.extras>

WGHT    0.104400   20.105099
EXTI    0.000074
FVAR       0.06250   0.28185   0.81807
C1A   1    0.449511    0.405145   -0.001676    11.00000    0.08201    0.07524 =
         0.07029    0.01018    0.00125    0.00658
C4A   1    0.527900    0.382972    0.092257    11.00000    0.09652    0.09550 =
         0.07251    0.01137   -0.00185    0.02659
C7A   1    0.567201    0.448979    0.199355    11.00000    0.09373    0.10493 =
         0.07591    0.01917   -0.01024    0.00919
C8A   1    0.533261    0.470511    0.229337    11.00000    0.09211    0.09076 =
         0.07164    0.01593   -0.00718   -0.00281
AFIX  13
H8A   2    0.543773    0.482421    0.268365    11.00000   -1.20000
AFIX   0
C9A   1    0.516808    0.504294    0.190301    11.00000    0.08122    0.08713 =
         0.06996    0.01489   -0.00142   -0.00519
C12A  1    0.459834    0.521075    0.062214    11.00000    0.08466    0.07388 =
         0.06924    0.01104   -0.00059    0.00399
C15A  1    0.424528    0.438065   -0.016735    11.00000    0.08070    0.07425 =
         0.07075    0.00853   -0.00099    0.00616
C16A  1    0.542801    0.307016    0.065061    11.00000    0.11862    0.10559 =
         0.10250    0.00156   -0.00080    0.04407
AFIX 137
H16A  2    0.519256    0.298444    0.085692    11.00000   -1.50000
H16B  2    0.561283    0.285935    0.064065    11.00000   -1.50000
H16C  2    0.536976    0.315098    0.022102    11.00000   -1.50000
AFIX   0
C17A  1    0.440145    0.598131    0.065948    11.00000    0.10055    0.07628 =
         0.08912    0.00529   -0.00317    0.00549
AFIX 137
H17A  2    0.433572    0.595435    0.110406    11.00000   -1.50000
H17B  2    0.425522    0.619328    0.047758    11.00000   -1.50000
H17C  2    0.467577    0.603384    0.061862    11.00000   -1.50000
AFIX   0
C18A  1    0.446404    0.368868   -0.040194    11.00000    0.07779    0.07206 =
         0.07778    0.00946    0.00417    0.00665
C19A  1    0.439581    0.332046   -0.012646    11.00000    0.09177    0.07801 =
         0.08503    0.01480    0.00730    0.00312
AFIX  43
H19A  2    0.436711    0.329730    0.031463    11.00000   -1.20000
AFIX   0
C20A  1    0.437132    0.299259   -0.051083    11.00000    0.08767    0.07282 =
         0.09883    0.01252    0.01167    0.00089
AFIX  43
H20A  2    0.432403    0.275009   -0.032578    11.00000   -1.20000
AFIX   0
C21A  1    0.441598    0.302066   -0.116238    11.00000    0.07272    0.07662 =
         0.09643    0.00262    0.00938   -0.00008
AFIX  43
H21A  2    0.439782    0.279862   -0.141715    11.00000   -1.20000
AFIX   0
C22A  1    0.448781    0.337940   -0.143675    11.00000    0.06926    0.07806 =
         0.08236    0.00319    0.00574   -0.00076
AFIX  43
H22A  2    0.452034    0.339897   -0.187759    11.00000   -1.20000
AFIX   0
C23A  1    0.451176    0.371003   -0.106043    11.00000    0.07437    0.07290 =
         0.07775    0.00920    0.00330    0.00145
AFIX  43
H23A  2    0.456058    0.395058   -0.125119    11.00000   -1.20000
AFIX   0
C24A  1    0.606116    0.454660    0.230875    11.00000    0.09708    0.14249 =
         0.09897    0.01175   -0.01938    0.01406
AFIX 137
H24A  2    0.625723    0.440532    0.207566    11.00000   -1.50000
H24B  2    0.604999    0.445136    0.274061    11.00000   -1.50000
H24C  2    0.612553    0.481952    0.231188    11.00000   -1.50000
AFIX   0
C25A  1    0.517353    0.543089    0.222428    11.00000    0.09405    0.08541 =
         0.06550    0.01698    0.00193   -0.01362
C26A  1    0.483579    0.564959    0.232434    11.00000    0.09781    0.08113 =
         0.08393    0.01426    0.00646   -0.01303
AFIX  43
H26A  2    0.459747    0.556365    0.216366    11.00000   -1.20000
AFIX   0
C27A  1    0.485757    0.599327    0.266229    11.00000    0.11833    0.08090 =
         0.09118    0.01320    0.01647   -0.01765
AFIX  43
H27A  2    0.462773    0.613318    0.272344    11.00000   -1.20000
AFIX   0
C29A  1    0.550690    0.592880    0.281678    11.00000    0.12122    0.10907 =
         0.07860    0.01005   -0.00322   -0.03265
AFIX  43
H29A  2    0.574010    0.602416    0.298327    11.00000   -1.20000
AFIX   0
C30A  1    0.551785    0.557309    0.248688    11.00000    0.10009    0.10407 =
         0.07562    0.01543   -0.00400   -0.02080
AFIX  43
H30A  2    0.575046    0.543516    0.244457    11.00000   -1.20000
AFIX   0
C31A  1    0.389877    0.432590   -0.059105    11.00000    0.08219    0.08108 =
         0.07022   -0.00025   -0.00090    0.00827
C32A  1    0.364646    0.401887   -0.050426    11.00000    0.08322    0.08347 =
         0.09149    0.00109    0.00313    0.00687
AFIX  43
H32A  2    0.369344    0.383789   -0.018129    11.00000   -1.20000
AFIX   0
C33A  1    0.331968    0.397671   -0.089811    11.00000    0.08303    0.10734 =
         0.10049   -0.00841    0.00253   -0.00141
AFIX  43
H33A  2    0.315099    0.376700   -0.083764    11.00000   -1.20000
AFIX   0
C34A  1    0.324699    0.423979   -0.136811    11.00000    0.08397    0.14283 =
         0.09535    0.00294   -0.00818   -0.00522
AFIX  43
H34A  2    0.303344    0.420631   -0.163775    11.00000   -1.20000
AFIX   0
C35A  1    0.348716    0.455295   -0.144452    11.00000    0.10116    0.15095 =
         0.09869    0.03670   -0.02303   -0.01026
AFIX  43
H35A  2    0.343100    0.473872   -0.175605    11.00000   -1.20000
AFIX   0
C36A  1    0.381288    0.459706   -0.106411    11.00000    0.09461    0.10792 =
         0.09053    0.02339   -0.01582   -0.00300
AFIX  43
H36A  2    0.397670    0.481056   -0.112496    11.00000   -1.20000
AFIX   0
N2A   3    0.476999    0.408048    0.043238    11.00000    0.08507    0.07764 =
         0.07191    0.00890   -0.00026    0.01422
N3A   3    0.499754    0.374792    0.052281    11.00000    0.09510    0.08852 =
         0.07426    0.00719   -0.00145    0.02639
N5A   3    0.530300    0.418206    0.121495    11.00000    0.09073    0.09577 =
         0.07338    0.01129   -0.00866    0.01931
N6A   3    0.565492    0.423722    0.153433    11.00000    0.09175    0.11166 =
         0.07799    0.01658   -0.01018    0.01811
N10A  3    0.501223    0.498549    0.134683    11.00000    0.08286    0.08028 =
         0.07019    0.01266   -0.00295    0.00195
N11A  3    0.483927    0.532340    0.107390    11.00000    0.08972    0.07644 =
         0.07072    0.01157   -0.00345   -0.00115
N13A  3    0.458438    0.482457    0.044575    11.00000    0.09010    0.07283 =
         0.07087    0.01121   -0.00877    0.00551
N14A  3    0.429414    0.474075    0.003041    11.00000    0.08645    0.07665 =
         0.06857    0.00782   -0.00636    0.00579
N28A  3    0.518507    0.613970    0.290817    11.00000    0.13245    0.09611 =
         0.08841    0.00845    0.01156   -0.03059
NI1A  4    0.492069    0.451810    0.088380    11.00000    0.08495    0.07880 =
         0.06873    0.00994   -0.00654    0.01045
S1A   5    0.563030    0.347090    0.108393    11.00000    0.11658    0.11997 =
         0.08708    0.00316   -0.01200    0.05120
S2A   5    0.428477    0.553685    0.024444    11.00000    0.09554    0.07224 =
         0.07908    0.00964   -0.00891    0.00766
C1B   1    0.519163    0.567555    0.451457    11.00000    0.10355    0.08814 =
         0.07268    0.01171    0.01187   -0.02511
C4B   1    0.559779    0.478619    0.414668    11.00000    0.10090    0.09466 =
         0.08108    0.02600    0.00272   -0.00015
C7B   1    0.518550    0.415843    0.307179    11.00000    0.11654    0.08359 =
         0.07531    0.01308    0.00142    0.00526
C8B   1    0.501611    0.440567    0.252813    11.00000    0.10251    0.08054 =
         0.07091    0.00978   -0.00344   -0.00382
AFIX  13
H8B   2    0.497582    0.422510    0.217014    11.00000   -1.20000
AFIX   0
C9B   1    0.462254    0.458391    0.266114    11.00000    0.09966    0.07580 =
         0.07585    0.01710    0.00156   -0.00895
C12B  1    0.420360    0.531373    0.348341    11.00000    0.09449    0.08735 =
         0.08487    0.00970    0.01132   -0.01313
C15B  1    0.483388    0.588888    0.439316    11.00000    0.09877    0.09058 =
         0.08412    0.01000    0.01730   -0.02080
C16B  1    0.627969    0.477377    0.483050    11.00000    0.14213    0.19271 =
         0.10309    0.01040   -0.03573    0.02889
AFIX 137
H16D  2    0.612454    0.487572    0.517494    11.00000   -1.50000
H16E  2    0.638243    0.498597    0.458170    11.00000   -1.50000
H16F  2    0.649142    0.462275    0.500234    11.00000   -1.50000
AFIX   0
C17B  1    0.343865    0.533593    0.314658    11.00000    0.09958    0.13338 =
         0.12514    0.01138    0.00027   -0.01013
AFIX 137
H17D  2    0.338455    0.510525    0.339236    11.00000   -1.50000
H17E  2    0.353111    0.526252    0.272973    11.00000   -1.50000
H17F  2    0.320426    0.548766    0.310405    11.00000   -1.50000
AFIX  66
PART 1
C23B  1    0.589246    0.594953    0.470586    21.00000    0.12985    0.17055 =
         0.11788   -0.03742    0.02195   -0.07064
AFIX  43
H23B  2    0.593792    0.591989    0.426963    21.00000   -1.20000
AFIX  65
C22B  1    0.617489    0.612040    0.509329    21.00000    0.13305    0.18100 =
         0.14527   -0.05511    0.01185   -0.06458
AFIX  43
H22B  2    0.640932    0.620508    0.491628    21.00000   -1.20000
AFIX  65
C21B  1    0.610694    0.616470    0.574530    21.00000    0.15603    0.23819 =
         0.14635   -0.07528    0.00888   -0.09386
AFIX  43
H21B  2    0.629591    0.627902    0.600452    21.00000   -1.20000
AFIX  65
C20B  1    0.575656    0.603813    0.600987    21.00000    0.12083    0.11441 =
         0.11610   -0.01979   -0.01384   -0.01656
AFIX  43
H20B  2    0.571110    0.606777    0.644611    21.00000   -1.20000
AFIX  65
C19B  1    0.547412    0.586726    0.562245    21.00000    0.12022    0.11321 =
         0.09119    0.00087   -0.00349   -0.03277
AFIX  43
H19B  2    0.523969    0.578258    0.579948    21.00000   -1.20000
AFIX  65
C18B  1    0.554207    0.582296    0.497045    21.00000    0.11173    0.12564 =
         0.09312    0.00232    0.00208   -0.03532
AFIX   0
PART 0
C24B  1    0.517086    0.372079    0.296245    11.00000    0.17822    0.08504 =
         0.09598    0.00891   -0.00850    0.01864
AFIX 137
H24D  2    0.535772    0.359452    0.323558    11.00000   -1.50000
H24E  2    0.523186    0.366499    0.252331    11.00000   -1.50000
H24F  2    0.491372    0.362579    0.305924    11.00000   -1.50000
AFIX   0
C25B  1    0.430580    0.447439    0.220261    11.00000    0.10302    0.07837 =
         0.08723    0.01077   -0.00312   -0.00982
C26B  1    0.410392    0.475015    0.184505    11.00000    0.09811    0.08506 =
         0.09152    0.01227   -0.00552   -0.00966
AFIX  43
H26B  2    0.414700    0.501541    0.191013    11.00000   -1.20000
AFIX   0
C27B  1    0.383842    0.462556    0.139168    11.00000    0.11428    0.09107 =
         0.10104    0.00848   -0.01494   -0.01001
AFIX  43
H27B  2    0.370792    0.481395    0.115263    11.00000   -1.20000
AFIX   0
C29B  1    0.395687    0.398965    0.162027    11.00000    0.15030    0.08601 =
         0.13815    0.00195   -0.04492   -0.01247
AFIX  43
H29B  2    0.390601    0.372680    0.154485    11.00000   -1.20000
AFIX   0
C30B  1    0.423306    0.408730    0.208061    11.00000    0.13236    0.08122 =
         0.11729    0.01051   -0.02830   -0.01166
AFIX  43
H30B  2    0.436656    0.389333    0.230261    11.00000   -1.20000
AFIX   0
PART 1
C36B  1    0.465312    0.658558    0.417534    31.00000    0.13413    0.10876 =
         0.10275    0.01392    0.01805   -0.00038
AFIX  43
H36B  2    0.461653    0.651515    0.374956    31.00000   -1.20000
AFIX   0
PART 0
N2B   3    0.524675    0.532347    0.426104    11.00000    0.09829    0.08916 =
         0.07142    0.01687    0.00824   -0.01237
N3B   3    0.559637    0.513985    0.442086    11.00000    0.10450    0.10476 =
         0.07316    0.01603   -0.00341   -0.01037
N5B   3    0.532960    0.467799    0.375393    11.00000    0.11781    0.08550 =
         0.06507    0.01778    0.00706   -0.00758
N6B   3    0.534003    0.428306    0.358786    11.00000    0.12807    0.09169 =
         0.07366    0.01586   -0.00472    0.00597
N10B  3    0.457379    0.483095    0.311588    11.00000    0.09321    0.07752 =
         0.07936    0.01490    0.00702   -0.01176
N11B  3    0.419137    0.499304    0.314016    11.00000    0.09151    0.08666 =
         0.08676    0.00943    0.00742   -0.00921
N13B  3    0.454979    0.541135    0.379081    11.00000    0.09381    0.08510 =
         0.08715    0.00887    0.01328   -0.01689
N14B  3    0.453720    0.575875    0.407774    11.00000    0.10148    0.09207 =
         0.08450    0.00230    0.01831   -0.02181
N28B  3    0.375954    0.425842    0.127846    11.00000    0.13447    0.09481 =
         0.11899    0.00524   -0.03025   -0.01260
NI1B  4    0.492803    0.505251    0.370895    11.00000    0.09425    0.08296 =
         0.07256    0.01202    0.00386   -0.01360
S1B   5    0.598107    0.446802    0.432921    11.00000    0.13788    0.14172 =
         0.08609    0.01614   -0.02134    0.02760
S2B   5    0.380388    0.561983    0.354456    11.00000    0.09680    0.10383 =
         0.10482    0.00449    0.01208   -0.00144
PART 2
AFIX  66
C23C  1    0.568352    0.618827    0.468847   -21.00000    0.11504    0.10573 =
         0.08203    0.01881    0.00290   -0.03584
AFIX  43
H23C  2    0.562159    0.629420    0.429127   -21.00000   -1.20000
AFIX  65
C22C  1    0.596905    0.636200    0.506627   -21.00000    0.11108    0.12698 =
         0.09719    0.02452   -0.00346   -0.04659
AFIX  43
H22C  2    0.609815    0.658418    0.492184   -21.00000   -1.20000
AFIX  65
C21C  1    0.606161    0.620368    0.565994   -21.00000    0.10555    0.12440 =
         0.09666    0.01976   -0.00520   -0.04001
AFIX  43
H21C  2    0.625264    0.631992    0.591271   -21.00000   -1.20000
AFIX  65
C20C  1    0.586865    0.587161    0.587581   -21.00000    0.10517    0.12304 =
         0.08398    0.01763   -0.00177   -0.03554
AFIX  43
H20C  2    0.593058    0.576568    0.627301   -21.00000   -1.20000
AFIX  65
C19C  1    0.558312    0.569788    0.549801   -21.00000    0.10890    0.11827 =
         0.08217    0.02496   -0.00231   -0.04128
AFIX  43
H19C  2    0.545402    0.547570    0.564244   -21.00000   -1.20000
AFIX  65
C18C  1    0.549055    0.585620    0.490435   -21.00000    0.10017    0.09375 =
         0.07362    0.01154    0.00900   -0.02214
AFIX   0
PART 1
C33C  1    0.473582    0.679748    0.542131    31.00000    0.25112    0.10114 =
         0.11231   -0.01178    0.00424    0.00333
AFIX  43
H33C  2    0.476286    0.686063    0.585205    31.00000   -1.20000
AFIX   0
C32C  1    0.478714    0.640849    0.523505    31.00000    0.26765    0.09113 =
         0.08820    0.01257    0.02116    0.00105
AFIX  43
H32C  2    0.482774    0.622064    0.554969    31.00000   -1.20000
AFIX  66
PART 0
C31C  1    0.478025    0.629868    0.463558    11.00000    0.10976    0.09119 =
         0.09628    0.00331    0.01729   -0.02275
PART 2
C36C  1    0.507123    0.657754    0.455508   -31.00000    0.11255    0.09234 =
         0.10789    0.00802    0.01281   -0.02484
AFIX  43
H36C  2    0.530765    0.650842    0.436734   -31.00000   -1.20000
AFIX  65
C35D  1    0.500886    0.695971    0.475519   -31.00000    0.13998    0.09737 =
         0.13810   -0.00706    0.01546   -0.02625
AFIX  43
H35D  2    0.520355    0.714628    0.470133   -31.00000   -1.20000
AFIX  65
PART 0
C34C  1    0.465550    0.706301    0.503579    11.00000    0.15553    0.09270 =
         0.14159    0.00161    0.02826   -0.01695
PART 1
AFIX  43
H34C  2    0.464104    0.732048    0.517577    31.00000   -1.20000
AFIX  43
PART 2
H34B  2    0.461377    0.731871    0.516967   -31.00000   -1.20000
AFIX  65
C33D  1    0.436451    0.678415    0.511629   -31.00000    0.19106    0.11516 =
         0.32148   -0.07022    0.12427   -0.04389
AFIX  43
H33D  2    0.412809    0.685327    0.530403   -31.00000   -1.20000
AFIX  65
C32D  1    0.442688    0.640199    0.491619   -31.00000    0.13889    0.11829 =
         0.27715   -0.06954    0.08576   -0.04413
AFIX  43
H32D  2    0.423219    0.621541    0.497005   -31.00000   -1.20000
AFIX   0
PART 1
C35C  1    0.458489    0.697098    0.437184    31.00000    0.14739    0.10934 =
         0.12805    0.01732    0.02914    0.01348
AFIX  43
H35C  2    0.449757    0.715987    0.408565    31.00000   -1.20000
AFIX   0
HKLF 4


REM  AD_148MIC_5_C5 OLEX2: imported from CIF
REM wR2 = 0.1736, GooF = S = 1.032, Restrained GooF = 1.013 for all data
REM R1 = 0.0543 for 8320 Fo > 4sig(Fo) and 0.0643 for all 10311 data
REM 766 parameters refined using 764 restraints

END

WGHT      0.1044     20.1227

REM Highest difference peak  0.491,  deepest hole -0.408,  1-sigma level  0.055
Q1    1   0.6008  0.4175  0.4177  11.00000  0.05    0.49
Q2    1   0.4942  0.4781  0.3420  11.00000  0.05    0.41
Q3    1   0.4472  0.6703  0.5417  11.00000  0.05    0.38
Q4    1   0.4493  0.6312  0.5161  11.00000  0.05    0.37
Q5    1   0.5479  0.7331  0.4758  11.00000  0.05    0.35
Q6    1   0.5553  0.4614  0.3851  11.00000  0.05    0.34
Q7    1   0.4897  0.4857  0.3355  11.00000  0.05    0.33
Q8    1   0.4428  0.6376  0.5223  11.00000  0.05    0.32
Q9    1   0.5122  0.6894  0.5052  11.00000  0.05    0.31
Q10   1   0.4686  0.7486  0.5472  11.00000  0.05    0.31
Q11   1   0.5167  0.4397  0.1004  11.00000  0.05    0.30
Q12   1   0.6189  0.6240  0.6866  11.00000  0.05    0.29
Q13   1   0.5454  0.4661  0.3857  11.00000  0.05    0.29
Q14   1   0.5084  0.4499  0.0941  11.00000  0.05    0.28
Q15   1   0.5197  0.6604  0.4796  11.00000  0.05    0.27
Q16   1   0.6209  0.4582  0.4121  11.00000  0.05    0.26
Q17   1   0.6098  0.5582  0.5668  11.00000  0.05    0.26
;
_shelx_res_checksum              49254
_shelx_fab_file                  
;
0 0 4 -75.8078 0.0074
0 0 8 -23.2016 -0.0243
0 0 12 4.1863 0.0445
0 0 16 7.3707 -0.0532
0 0 24 -1.8543 -0.0707
0 1 1 -17.7373 0.4369
0 1 5 -30.2248 -0.1431
0 1 7 28.2490 -0.0549
0 1 9 10.5752 0.0759
0 1 11 -1.3115 0.0059
0 1 13 -0.9431 0.0166
0 1 15 -0.0577 -0.0128
0 1 17 2.0733 0.0205
0 1 19 -2.0507 -0.0108
0 1 21 -1.4835 -0.0327
0 1 23 -1.0694 0.0235
0 2 0 504.5612 -2.5766
0 2 2 -0.0977 0.1829
0 2 4 -8.7415 -0.2000
0 2 6 11.0893 0.0411
0 2 10 -8.5096 0.0275
0 2 12 -2.9138 0.0040
0 2 14 3.4835 0.0034
0 2 16 4.9804 -0.0226
0 2 18 -1.6143 -0.0042
0 2 20 2.1812 -0.0081
0 2 22 -0.7157 -0.0250
0 2 24 -0.6781 0.0073
0 3 3 -80.2765 0.0349
0 3 5 -75.1988 -0.1523
0 3 7 33.3595 0.0076
0 3 9 18.7066 0.0229
0 3 11 -1.7117 -0.0124
0 3 13 3.5904 0.0138
0 3 15 1.5321 -0.0107
0 3 17 1.7846 0.0030
0 3 19 -3.0941 -0.0306
0 3 21 -3.6138 -0.0539
0 3 23 -1.7245 0.0133
0 4 0 160.7435 -3.6828
0 4 2 1.0824 0.3557
0 4 4 49.8564 -0.1430
0 4 6 21.6627 0.0374
0 4 8 4.5683 -0.0752
0 4 10 -13.6295 0.0441
0 4 12 -2.0086 -0.0413
0 4 14 3.8665 0.0089
0 4 16 -3.9390 0.0081
0 4 18 -2.9161 -0.0246
0 4 20 -0.5983 0.0250
0 4 22 -1.3253 -0.0368
0 4 24 1.0051 0.0812
0 5 3 -9.2930 0.0960
0 5 5 -44.8021 -0.2593
0 5 7 -8.8440 -0.0244
0 5 9 12.8531 0.0153
0 5 11 6.3865 -0.0132
0 5 13 -1.1615 0.0008
0 5 15 -0.6949 0.0184
0 5 17 -1.1520 -0.0332
0 5 19 -2.3318 -0.0304
0 5 21 -0.3310 -0.0137
0 5 23 0.3133 -0.0221
0 6 0 -44.1403 -2.2392
0 6 2 4.4147 0.3122
0 6 4 56.8611 -0.2262
0 6 6 8.8117 0.0387
0 6 10 0.7155 0.0385
0 6 12 -3.8873 -0.0070
0 6 14 -5.1856 0.0115
0 6 16 -6.2642 -0.0288
0 6 18 -0.5345 -0.0430
0 6 20 2.2745 -0.0092
0 6 22 -0.7181 -0.0114
0 6 24 0.0069 -0.0252
0 7 1 0.6022 -0.0218
0 7 3 68.4063 -0.2375
0 7 7 -27.7172 0.0803
0 7 9 3.3919 -0.0283
0 7 11 -4.8770 0.0283
0 7 13 -6.6276 -0.0480
0 7 15 2.2317 -0.0041
0 7 17 0.3703 -0.0231
0 7 19 0.7426 -0.0085
0 7 21 1.5035 0.0573
0 7 23 -0.5235 0.0228
0 8 0 -6.5875 -0.4109
0 8 2 6.8096 0.0604
0 8 4 4.1177 0.1046
0 8 6 -8.8480 0.0350
0 8 8 5.0877 -0.0131
0 8 10 12.1465 -0.0034
0 8 12 3.5746 -0.0025
0 8 14 -9.3926 0.0069
0 8 16 -1.1712 -0.0114
0 8 18 1.7718 -0.0096
0 8 20 0.6659 -0.0209
0 8 22 -0.1492 0.0207
0 8 24 -0.9945 -0.3115
0 9 1 -38.4401 0.0146
0 9 5 15.3046 -0.2411
0 9 7 3.3226 0.0174
0 9 9 1.3784 -0.0391
0 9 11 -14.4967 0.0455
0 9 13 -10.3303 0.0016
0 9 15 2.6723 0.0147
0 9 17 2.5315 -0.0118
0 9 19 0.8107 -0.0102
0 9 21 2.6150 -0.0117
0 9 23 -1.8214 0.0342
0 10 0 12.8525 0.7503
0 10 2 3.5714 -0.1576
0 10 4 9.7152 -0.0078
0 10 6 -7.0162 -0.0130
0 10 8 -13.6720 0.0770
0 10 10 4.2702 -0.0354
0 10 12 -0.2893 0.0313
0 10 14 -1.9602 0.0020
0 10 16 6.5081 -0.0084
0 10 18 2.0826 -0.0109
0 10 20 -1.9347 -0.0267
0 10 22 -0.5469 0.0733
0 11 1 -23.9083 -0.2280
0 11 3 5.6001 -0.5030
0 11 5 -0.9579 -0.0382
0 11 7 15.6908 0.0115
0 11 9 -6.3674 -0.0392
0 11 11 -11.2993 0.0465
0 11 13 1.8343 0.0146
0 11 15 1.3866 -0.0016
0 11 17 -0.0630 -0.0205
0 11 19 0.8168 0.0076
0 11 21 -0.1473 -0.0445
0 11 23 -1.4169 -0.0762
0 12 0 4.4315 -0.3590
0 12 2 2.1014 -0.2371
0 12 4 15.4851 0.2107
0 12 6 -5.3776 -0.0253
0 12 8 -14.7049 -0.0209
0 12 10 0.1481 -0.0407
0 12 12 0.4124 0.0029
0 12 14 3.9605 -0.0092
0 12 16 5.7183 0.0168
0 12 18 1.1495 -0.0052
0 12 20 -3.8488 -0.0129
0 12 22 0.3008 0.0118
0 13 1 -6.2674 -0.0071
0 13 3 -8.6485 -0.0822
0 13 5 -5.6148 -0.0864
0 13 7 1.4123 -0.0916
0 13 9 -6.5683 0.0248
0 13 11 2.8382 0.0218
0 13 13 5.7705 0.0108
0 13 15 -2.9455 0.0139
0 13 17 -4.2052 0.0116
0 13 19 0.5916 0.0350
0 13 21 -1.4054 -0.0172
0 13 23 -0.4167 -0.1405
0 14 0 -19.8567 -1.4409
0 14 2 3.3710 -0.2554
0 14 4 10.1752 -0.1143
0 14 6 -8.7011 0.0105
0 14 8 0.9031 -0.0131
0 14 10 4.1984 -0.0333
0 14 12 -1.5279 0.0232
0 14 14 2.1230 0.0153
0 14 16 0.5653 0.0240
0 14 18 1.4635 0.0018
0 14 20 -0.0900 -0.0275
0 14 22 1.2138 -0.0397
0 15 1 -1.0355 -0.1076
0 15 3 -0.6035 -0.0557
0 15 5 1.1861 0.0474
0 15 7 -6.2001 0.0547
0 15 9 -4.1960 0.0352
0 15 11 4.4559 0.0288
0 15 13 0.8744 -0.0159
0 15 15 -3.9225 -0.0157
0 15 17 -1.3877 0.0201
0 15 19 1.0811 0.0047
0 15 21 -2.0484 0.0504
0 16 0 -12.9780 -2.9187
0 16 2 4.1130 -0.1962
0 16 4 -3.7391 0.0394
0 16 6 -6.7128 0.0239
0 16 8 6.8531 -0.0513
0 16 10 4.3180 -0.0396
0 16 12 2.1732 -0.0255
0 16 14 0.6679 0.0324
0 16 16 -1.0112 0.0291
0 16 18 0.0788 0.0290
0 16 20 0.6419 0.0391
0 16 22 1.2627 0.0690
0 17 1 -13.4600 0.3548
0 17 3 -0.4360 0.2221
0 17 5 3.9357 -0.1198
0 17 7 0.0050 0.0103
0 17 9 0.8420 0.0303
0 17 11 2.5720 -0.0056
0 17 13 -4.4073 0.0459
0 17 15 -3.1388 -0.0110
0 17 17 0.5094 -0.0032
0 17 19 -0.0622 -0.0402
0 17 21 -0.1113 0.0187
0 18 0 -12.9102 -3.3086
0 18 4 -2.1749 -0.1418
0 18 6 6.2291 -0.0086
0 18 8 8.7824 -0.0007
0 18 10 -3.6177 0.0001
0 18 12 1.4857 0.0110
0 18 14 1.9522 0.0277
0 18 16 -1.1408 0.0041
0 18 18 -0.1580 -0.0372
0 18 20 0.4084 0.0448
0 19 1 -10.9791 0.3466
0 19 3 7.3276 0.1037
0 19 5 5.2749 -0.0691
0 19 7 -1.1363 -0.0089
0 19 9 -4.8633 0.0335
0 19 11 1.6023 -0.0026
0 19 13 -0.9614 0.0050
0 19 15 -0.8551 -0.0448
0 19 17 0.7884 -0.0440
0 19 19 -0.6624 0.0019
0 19 21 -0.2081 0.1427
0 20 0 -4.6031 -3.5374
0 20 2 -0.6508 0.0860
0 20 4 -2.8781 0.0176
0 20 6 4.5997 0.0423
0 20 8 6.4536 -0.0431
0 20 10 -2.3790 0.0109
0 20 12 1.9184 -0.0121
0 20 14 2.2279 0.0040
0 20 16 -0.0547 0.0352
0 20 18 -0.8420 -0.0089
0 20 20 -0.6886 0.0072
0 21 1 -5.1288 0.4802
0 21 3 6.7669 0.1536
0 21 5 4.3583 -0.1288
0 21 7 -4.0632 -0.0493
0 21 9 -2.6604 -0.0340
0 21 11 0.6560 0.0026
0 21 13 1.3974 -0.0329
0 21 15 2.2154 0.0186
0 21 17 -2.2631 0.0378
0 21 19 -0.5505 -0.0192
0 22 0 5.6205 -2.7322
0 22 2 -0.5653 0.1069
0 22 4 -6.9708 -0.1110
0 22 6 1.1621 0.0458
0 22 8 5.0682 -0.0655
0 22 10 0.8437 0.0301
0 22 12 2.3023 0.0377
0 22 14 -0.4404 0.0293
0 22 16 -0.9315 0.0318
0 22 18 0.3027 -0.0191
0 22 20 0.3734 -0.1012
0 23 1 -4.2648 0.2950
0 23 3 -1.0564 -0.0167
0 23 5 5.7759 -0.0885
0 23 7 -0.2954 0.0330
0 23 9 -0.3593 -0.0253
0 23 11 -1.3641 0.0493
0 23 13 -1.0548 -0.0617
0 23 15 2.8621 0.0324
0 23 17 -0.0895 -0.0046
0 23 19 -0.0823 -0.0530
0 24 0 4.5876 -1.9265
0 24 2 0.0597 0.0461
0 24 4 -1.9317 -0.0319
0 24 6 1.1436 0.0028
0 24 8 -0.8088 -0.0132
0 24 10 1.3079 0.0148
0 24 12 2.2942 -0.0088
0 24 14 -0.7790 0.0046
0 24 16 1.1833 -0.0648
0 24 18 -0.5343 0.0621
0 25 1 1.4573 0.3004
0 25 3 -2.5968 0.0417
0 25 5 0.4668 -0.0774
0 25 7 3.4040 0.0162
0 25 9 0.0923 -0.0229
0 25 11 -0.9822 0.0084
0 25 13 -1.3037 -0.0605
0 25 15 0.8796 -0.0016
0 25 17 -0.2822 -0.0760
0 25 19 -0.0935 -0.0058
0 26 0 2.9041 -0.8258
0 26 2 -0.2852 -0.0116
0 26 4 -0.0736 -0.0437
0 26 6 4.2406 -0.0412
0 26 8 -1.9808 0.0044
0 26 10 -0.8165 -0.0104
0 26 12 1.4349 -0.0295
0 26 14 -0.1176 0.0285
0 26 16 0.7906 -0.0366
0 26 18 -0.2412 0.0827
0 27 1 3.2619 0.1599
0 27 3 0.7869 -0.0076
0 27 5 0.8791 -0.0350
0 27 7 1.3177 -0.0370
0 27 9 -2.8156 -0.0125
0 27 11 1.2821 -0.0067
0 27 13 -0.6498 -0.0460
0 27 15 -0.8641 -0.0729
0 27 17 -0.4805 -0.2162
0 28 0 0.8401 -0.0658
0 28 2 1.2786 -0.0522
0 28 4 0.1123 0.0020
0 28 6 -0.1234 0.0092
0 28 8 -0.6612 0.0014
0 28 10 -0.1163 -0.0308
0 28 12 -0.9675 0.0192
0 28 14 1.6211 0.0388
0 28 16 0.2998 0.0607
0 29 1 1.9666 0.0752
0 29 3 1.8238 -0.0568
0 29 5 -0.7425 -0.0465
0 29 7 -0.9232 -0.0306
0 29 9 -1.2786 -0.0305
0 29 11 0.6799 0.0109
0 29 13 1.5445 -0.0774
0 29 15 0.2768 -0.0908
0 29 17 -1.5919 -0.1575
0 30 0 0.7022 0.3749
0 30 2 -0.1137 -0.0526
0 30 4 -0.8121 -0.0098
0 30 6 -1.6630 0.0323
0 30 8 1.1159 -0.0079
0 30 10 0.8584 -0.0035
0 30 12 0.5316 0.0791
0 30 14 1.0165 0.0314
0 30 16 -1.7227 0.1356
0 31 1 -1.8376 -0.0398
0 31 3 0.4801 -0.0737
0 31 5 -1.2803 -0.0416
0 31 7 -1.1896 0.0195
0 31 9 1.4325 0.0136
0 31 11 -0.2315 0.0064
0 31 13 -0.0220 -0.0714
0 31 15 0.8431 -0.0547
0 32 0 -2.0622 0.3846
0 32 2 -0.6063 -0.0144
0 32 4 1.5138 -0.0012
0 32 6 -1.8194 0.0377
0 32 8 2.0721 0.0237
0 32 10 1.1114 -0.0168
0 32 12 0.9768 0.0373
0 32 14 1.1961 -0.0492
0 33 1 -2.0995 -0.0378
0 33 3 -0.2325 0.0015
0 33 5 -1.9548 0.0592
0 33 7 0.4560 0.0169
0 33 9 1.8128 -0.0425
0 33 11 -0.8087 -0.0184
0 33 13 -0.4766 -0.0246
0 34 0 -2.1763 0.2070
0 34 2 -0.2906 -0.0136
0 34 4 2.7410 0.0294
0 34 6 -0.9473 -0.0042
0 34 8 1.4082 -0.0101
0 34 10 0.5376 -0.0636
0 34 12 0.0749 -0.0563
0 35 1 -1.2744 0.0502
0 35 3 -0.0740 0.0448
0 35 5 -0.6650 0.0491
0 35 7 0.1214 -0.0228
0 35 9 1.1828 -0.0868
0 35 11 -0.5951 0.0411
0 36 0 -0.5427 -0.0182
0 36 2 -0.1658 -0.0875
0 36 4 1.7829 -0.0245
0 36 6 -0.9091 -0.0309
0 36 8 0.7803 0.0105
0 36 10 -0.4237 -0.0516
0 37 1 0.8584 0.0104
0 37 3 -0.0274 -0.0143
0 37 5 0.0176 0.0096
0 37 7 0.0619 0.0424
0 37 9 -0.0976 0.0150
0 38 0 0.8677 -0.2692
0 38 2 -1.0385 -0.0656
0 38 4 0.5971 0.0386
0 38 6 -0.5449 -0.0186
0 38 8 -0.6144 0.0362
0 39 1 2.5118 -0.0354
0 39 3 0.2669 0.0001
0 39 5 -0.5172 0.0122
0 40 0 1.6485 -0.3130
0 40 2 -0.9049 0.0838
1 1 2 35.3033 0.3273
1 1 4 -168.4253 -0.2457
1 1 6 -0.7739 -0.0090
1 1 8 22.8251 0.0204
1 1 10 -1.2725 0.0067
1 1 14 -1.8431 0.0063
1 1 16 1.3893 0.0035
1 1 18 0.7385 -0.0123
1 1 20 -3.8854 0.0116
1 1 22 0.5072 -0.0277
1 1 24 -3.7666 0.0390
1 2 3 31.0495 0.6844
1 2 5 53.2846 0.0340
1 2 7 21.6240 0.1102
1 2 9 -1.7554 -0.0028
1 2 11 -8.7214 -0.0448
1 2 13 -2.2768 0.0400
1 2 15 0.9479 -0.0133
1 2 17 -4.9068 0.0261
1 2 19 -2.0412 -0.0296
1 2 21 0.7741 0.0186
1 2 23 -1.8548 0.0350
1 3 2 135.3862 0.1032
1 3 4 -57.7485 -0.1126
1 3 6 -33.1385 0.0657
1 3 8 -6.2747 0.0146
1 3 10 -4.1119 0.0102
1 3 12 2.9017 0.0194
1 3 14 0.7596 0.0253
1 3 16 0.8614 -0.0322
1 3 18 1.0379 -0.0205
1 3 20 -0.9090 0.0056
1 3 22 0.0059 -0.0288
1 3 24 -1.0550 -0.0078
1 4 1 -111.6537 -0.7500
1 4 3 29.5449 0.7032
1 4 5 -3.5014 0.0668
1 4 7 -4.7349 0.0804
1 4 9 13.5246 -0.0379
1 4 11 2.2184 -0.0027
1 4 13 0.6205 0.0290
1 4 15 -3.0390 -0.0102
1 4 17 -2.3208 0.0131
1 4 19 -0.4699 -0.0195
1 4 21 -0.7639 -0.0235
1 4 23 -0.8091 -0.0098
1 5 2 72.0623 -0.0691
1 5 4 28.7174 -0.0299
1 5 6 -17.6953 -0.0071
1 5 8 -10.9888 0.0309
1 5 10 -1.5128 0.0380
1 5 12 -7.3839 0.0086
1 5 14 -2.9324 0.0352
1 5 16 3.8842 -0.0395
1 5 18 -0.6843 0.0186
1 5 20 1.0055 0.0124
1 5 22 1.4493 0.0159
1 5 24 -0.2321 0.0021
1 6 1 -37.6419 0.0318
1 6 3 0.3449 0.2653
1 6 5 -19.0494 0.0489
1 6 7 -35.3661 0.0884
1 6 9 10.0135 -0.0620
1 6 11 6.8612 0.0221
1 6 13 1.3368 0.0000
1 6 15 0.4947 0.0131
1 6 17 3.1815 0.0008
1 6 19 0.0848 -0.0026
1 6 21 -1.8135 -0.0130
1 6 23 -0.6573 -0.0580
1 7 2 -4.7805 -0.4247
1 7 4 18.6870 -0.0687
1 7 6 6.8733 0.1220
1 7 8 7.4764 0.0275
1 7 10 -7.0830 0.0115
1 7 12 -10.2323 0.0211
1 7 14 2.1220 0.0171
1 7 16 4.3058 -0.0154
1 7 18 -1.9532 0.0250
1 7 20 0.0547 -0.0111
1 7 22 2.1534 0.0561
1 7 24 -0.8543 0.0514
1 8 1 8.0245 0.2693
1 8 3 -26.5629 0.1352
1 8 7 -36.9994 -0.0521
1 8 9 -8.7113 -0.1030
1 8 11 6.0344 0.0019
1 8 13 6.7215 -0.0634
1 8 15 4.2609 0.0456
1 8 17 4.8839 0.0145
1 8 19 -3.6008 0.0051
1 8 21 -4.1036 0.0538
1 8 23 -0.1886 -0.0380
1 9 2 -35.8795 0.0506
1 9 6 18.7305 -0.0357
1 9 8 9.3839 0.0164
1 9 10 -2.7011 0.0056
1 9 12 3.3527 0.0322
1 9 14 3.7902 0.0395
1 9 16 -2.3699 0.0127
1 9 18 -3.7319 -0.0132
1 9 20 -0.7228 -0.0430
1 9 22 3.5590 0.0150
1 10 1 -14.7795 0.4593
1 10 3 -5.3173 -0.0232
1 10 5 33.1642 0.0117
1 10 7 -20.5071 -0.0093
1 10 9 -4.5508 -0.0594
1 10 11 -1.2620 0.0018
1 10 13 1.7926 -0.0366
1 10 15 3.7570 0.0242
1 10 17 2.0057 -0.0079
1 10 19 -2.3603 -0.0364
1 10 21 -1.6558 0.0330
1 10 23 -0.3732 0.0580
1 11 2 9.6269 -0.0072
1 11 4 -22.2767 -0.0042
1 11 6 4.4884 0.0647
1 11 8 -4.9992 0.0300
1 11 10 -0.8476 0.0121
1 11 12 12.6801 0.0018
1 11 14 5.5359 -0.0520
1 11 16 -6.5050 0.0005
1 11 18 -0.0301 -0.0291
1 11 20 -0.4303 0.0108
1 11 22 0.7598 0.0449
1 12 1 -5.0806 0.0705
1 12 3 1.4298 0.3011
1 12 5 1.6096 0.1153
1 12 7 -5.7026 -0.0436
1 12 9 11.3103 -0.0650
1 12 11 1.9702 -0.0199
1 12 13 -1.5525 -0.0202
1 12 15 -1.4236 0.0518
1 12 17 -1.4758 0.0218
1 12 19 -0.1442 -0.0063
1 12 21 1.2491 -0.0320
1 12 23 0.1381 0.0015
1 13 2 2.0972 0.3072
1 13 4 0.4650 0.1004
1 13 6 5.2757 -0.0734
1 13 8 -2.8626 0.0217
1 13 10 4.6196 -0.0098
1 13 12 4.4741 -0.0270
1 13 14 -0.5895 -0.0496
1 13 16 -3.5369 0.0076
1 13 18 3.7272 -0.0172
1 13 20 0.7168 -0.0014
1 13 22 -1.0689 0.0572
1 14 1 0.6552 0.1485
1 14 3 3.7864 0.1676
1 14 5 -12.8105 -0.0063
1 14 7 2.5104 0.0410
1 14 9 10.3962 -0.0320
1 14 13 -2.7603 0.0531
1 14 15 -1.2023 0.0416
1 14 17 -2.5276 0.0132
1 14 19 2.2046 -0.0200
1 14 21 1.4691 0.0178
1 14 23 0.1199 -0.0363
1 15 2 -11.0955 0.0616
1 15 4 12.6329 0.1015
1 15 6 9.4822 0.0520
1 15 8 2.6602 0.0068
1 15 10 0.9803 -0.0021
1 15 12 -2.5716 -0.0246
1 15 14 -2.1310 -0.0365
1 15 16 1.3023 -0.0263
1 15 18 5.1678 -0.0118
1 15 20 -0.4197 0.0294
1 15 22 -1.0836 0.0681
1 16 1 4.7666 -0.1556
1 16 3 -4.0111 0.3763
1 16 5 -2.7220 0.0808
1 16 7 3.3317 0.0225
1 16 9 -3.7621 -0.0079
1 16 11 -2.3774 -0.0432
1 16 13 1.3255 0.0259
1 16 15 1.2437 -0.0127
1 16 17 -1.6244 -0.0019
1 16 19 -0.1813 -0.0262
1 16 21 -0.7652 0.0489
1 17 2 -10.8038 0.3500
1 17 4 10.1986 0.0978
1 17 6 5.3503 -0.0858
1 17 8 -0.0015 -0.0294
1 17 10 1.0260 0.0106
1 17 12 -0.9890 -0.0156
1 17 14 -0.0765 0.0128
1 17 16 0.9497 -0.0099
1 17 18 0.1847 0.0302
1 17 20 -0.7520 0.0681
1 17 22 -0.0580 0.0799
1 18 1 3.7390 -0.0590
1 18 3 -8.2825 0.3215
1 18 5 4.8300 -0.0199
1 18 7 4.5826 0.0999
1 18 9 -4.8156 0.0169
1 18 11 -3.5685 -0.0123
1 18 13 2.7380 0.0112
1 18 15 -0.4117 -0.0235
1 18 17 -1.4043 -0.0278
1 18 19 0.0512 -0.0783
1 18 21 -0.9642 -0.1225
1 19 2 -1.5795 -0.0304
1 19 4 8.0121 0.0931
1 19 6 -0.0285 0.0036
1 19 8 -4.9534 -0.0129
1 19 10 -1.0320 0.0243
1 19 12 0.3428 -0.0100
1 19 14 2.7051 -0.0440
1 19 16 0.9907 -0.0041
1 19 18 -1.9055 -0.0034
1 19 20 -0.7679 0.0910
1 20 1 8.6925 -0.2252
1 20 3 -6.2372 0.4734
1 20 5 0.0024 0.1413
1 20 7 0.2677 0.0802
1 20 9 0.1044 -0.0007
1 20 11 0.2263 -0.0139
1 20 13 3.0765 -0.0262
1 20 15 -1.2615 0.0341
1 20 17 -1.2416 -0.0126
1 20 19 -0.5800 0.0361
1 20 21 0.4746 -0.3461
1 21 2 -3.3868 -0.0563
1 21 4 -0.1732 0.0551
1 21 6 -3.4383 -0.0219
1 21 8 1.4408 0.0171
1 21 10 1.0317 -0.0254
1 21 12 -1.5821 0.0030
1 21 14 2.7303 -0.0289
1 21 16 0.8093 0.0164
1 21 18 -2.3499 -0.0688
1 21 20 0.6384 -0.0908
1 22 1 5.9956 -0.0094
1 22 3 -4.2880 0.2825
1 22 5 2.1615 0.0972
1 22 7 2.5464 0.0417
1 22 9 -0.6417 0.0082
1 22 11 0.8201 0.0117
1 22 13 1.8975 0.0069
1 22 15 -1.6455 0.0519
1 22 17 -0.5824 -0.0501
1 22 19 0.7530 0.1066
1 23 2 -1.6146 -0.2537
1 23 4 -2.9210 0.0088
1 23 6 -0.8430 0.0707
1 23 8 1.3191 0.0752
1 23 10 0.4987 0.0308
1 23 12 -0.3663 0.0079
1 23 14 -0.2538 0.0213
1 23 16 1.1257 -0.0606
1 23 18 -0.0285 -0.0797
1 23 20 -0.0452 -0.1140
1 24 1 0.7977 0.0416
1 24 3 -0.9824 0.2366
1 24 5 3.3416 0.1024
1 24 7 -0.5768 0.0127
1 24 9 -2.5876 0.0078
1 24 11 0.9695 -0.0553
1 24 13 -0.3359 -0.0206
1 24 15 0.8053 -0.0178
1 24 17 0.7669 -0.0367
1 24 19 -0.3441 0.2032
1 25 2 5.5372 -0.1287
1 25 4 -2.7228 0.0247
1 25 6 -0.3662 0.0851
1 25 8 -1.9773 0.0245
1 25 10 -0.1791 0.0213
1 25 12 1.7432 0.0260
1 25 14 0.3465 0.0533
1 25 16 -1.3282 -0.0093
1 25 18 -0.8285 0.1458
1 26 1 1.1075 0.1887
1 26 3 -1.7662 0.1069
1 26 5 -2.2490 0.0455
1 26 7 -2.2011 -0.0240
1 26 9 -1.4032 -0.0418
1 26 11 0.5918 -0.0315
1 26 13 -0.5436 -0.0125
1 26 15 -0.9399 0.0399
1 26 17 0.5618 0.0049
1 27 2 1.4818 -0.1823
1 27 4 0.8502 0.0047
1 27 6 0.4238 0.0615
1 27 8 -3.9966 0.0083
1 27 10 -0.6808 -0.0184
1 27 12 0.6548 0.0345
1 27 14 0.5938 -0.0212
1 27 16 -1.0067 0.0171
1 27 18 -0.5190 0.3178
1 28 1 -0.7662 0.1563
1 28 3 1.6711 0.0323
1 28 7 -3.1609 -0.0145
1 28 9 0.5875 -0.0325
1 28 11 0.3846 0.0270
1 28 13 0.4054 -0.0093
1 28 15 -0.9488 0.0904
1 28 17 -0.4563 0.0976
1 29 2 -0.9441 -0.1307
1 29 4 0.4561 0.0036
1 29 6 -1.5812 0.0090
1 29 8 -0.9641 0.0328
1 29 10 -1.0572 -0.0950
1 29 12 -0.2246 -0.0585
1 29 14 1.2240 -0.1048
1 29 16 -0.8916 0.0480
1 30 1 -2.1895 0.1556
1 30 3 1.7037 -0.0303
1 30 5 -0.3218 0.0267
1 30 7 -0.1297 -0.0246
1 30 9 0.4745 -0.0032
1 30 11 1.7398 0.0436
1 30 13 0.6742 -0.0163
1 30 15 -1.9426 0.1677
1 31 2 -0.5104 -0.0421
1 31 4 0.9966 0.0238
1 31 6 -0.6791 -0.0469
1 31 8 -0.2272 0.0138
1 31 10 0.5733 -0.0444
1 31 12 -0.1517 -0.0904
1 31 14 -0.3792 0.0616
1 32 1 -1.9114 0.1123
1 32 3 1.9890 -0.0548
1 32 5 2.2400 0.0279
1 32 7 -0.1098 0.0010
1 32 9 0.9369 -0.0152
1 32 11 0.2445 0.0312
1 32 13 -1.2676 -0.0266
1 33 2 0.9031 0.0538
1 33 4 0.3943 0.0156
1 33 6 1.1440 -0.0167
1 33 8 -0.8294 -0.0576
1 33 10 1.5597 0.1233
1 33 12 0.5132 0.0155
1 33 14 0.8714 0.2337
1 34 1 0.1615 -0.0096
1 34 3 0.0648 -0.0254
1 34 5 1.8054 0.0178
1 34 7 -1.5166 -0.0252
1 34 9 0.1664 -0.0552
1 34 11 -0.8249 0.0242
1 34 13 -2.0469 -0.0343
1 35 2 0.2922 0.0755
1 35 4 -0.2684 -0.0070
1 35 6 0.7654 0.0259
1 35 8 -1.1826 0.0502
1 35 10 2.6057 0.2790
1 35 12 -0.3518 0.1162
1 36 1 1.3020 -0.0810
1 36 3 -1.7385 0.0981
1 36 5 -0.4754 -0.0072
1 36 7 -1.5465 -0.0705
1 36 9 -0.4657 -0.0704
1 37 2 -0.5735 -0.0267
1 37 4 -1.9544 0.0950
1 37 6 0.3647 0.1006
1 37 8 0.1537 0.2228
1 38 1 0.2179 -0.0127
1 38 3 -1.4492 0.3302
1 38 5 -0.5243 0.0417
1 38 7 -0.6843 -0.1969
1 39 2 -0.2518 -0.0608
1 39 4 -1.7319 0.2085
1 40 1 -0.2067 0.1285
2 1 1 156.4171 0.1644
2 1 3 96.3047 0.0540
2 1 5 -24.6471 -0.1500
2 1 7 -8.1642 0.0516
2 1 9 -6.0835 -0.0250
2 1 11 -1.3173 -0.0185
2 1 13 0.2757 -0.0110
2 1 15 -2.3001 0.0288
2 1 17 2.5000 -0.0381
2 1 19 -1.2411 -0.0039
2 1 21 2.8657 -0.0148
2 1 23 -0.3532 0.0161
2 2 0 -400.8049 -1.0941
2 2 2 51.0590 0.0376
2 2 4 -3.9937 0.0586
2 2 6 -63.2196 -0.0529
2 2 8 12.0749 -0.0283
2 2 10 6.6843 0.0182
2 2 12 -0.2120 -0.0027
2 2 14 0.3627 0.0262
2 2 16 -2.9762 -0.0106
2 2 18 3.9327 0.0019
2 2 20 0.7403 -0.0161
2 2 22 -0.2946 -0.0277
2 2 24 -0.5050 0.0084
2 3 1 60.8059 -0.0952
2 3 3 60.7246 -0.1328
2 3 5 2.4066 -0.0318
2 3 7 -12.3104 0.0677
2 3 9 2.7963 -0.0259
2 3 11 -4.0441 0.0328
2 3 13 -2.1074 -0.0505
2 3 15 5.6117 0.0288
2 3 17 0.3769 -0.0220
2 3 19 -1.2182 0.0060
2 3 21 1.7168 0.0259
2 3 23 -1.2612 -0.0255
2 4 2 41.1520 -0.1149
2 4 4 -26.0506 0.2096
2 4 8 -9.5970 -0.0373
2 4 10 11.2284 -0.0359
2 4 12 7.1220 0.0188
2 4 14 -2.5442 0.0298
2 4 16 -0.4598 0.0042
2 4 18 4.4906 0.0082
2 4 20 -0.3045 -0.0024
2 4 22 -0.1089 0.0313
2 4 24 -0.5771 -0.0408
2 5 1 -55.4202 -0.1610
2 5 3 -50.1186 -0.0339
2 5 5 17.9225 0.0247
2 5 7 13.0300 0.0394
2 5 9 14.3633 -0.0333
2 5 11 -0.7245 0.0396
2 5 13 -3.0078 -0.0543
2 5 15 7.8653 0.0298
2 5 17 -1.1074 -0.0059
2 5 19 -3.9542 0.0028
2 5 21 0.4963 0.0033
2 5 23 -0.3080 -0.0661
2 6 0 -83.3290 1.1033
2 6 2 -10.2765 -0.2859
2 6 4 22.2885 0.0461
2 6 6 -1.6267 -0.0936
2 6 8 -28.4849 0.0466
2 6 10 1.2058 -0.0859
2 6 12 2.4738 0.0430
2 6 14 -2.1821 0.0273
2 6 16 3.1657 0.0244
2 6 18 0.8132 -0.0109
2 6 20 -1.6402 -0.0037
2 6 22 0.1229 0.0740
2 6 24 0.5790 0.0187
2 7 1 -20.3338 -0.0656
2 7 5 -4.3376 0.1955
2 7 7 10.9580 0.0641
2 7 9 4.8233 -0.0479
2 7 11 5.9280 0.0098
2 7 13 11.1589 -0.0317
2 7 15 2.8857 0.0048
2 7 17 -3.3055 -0.0200
2 7 19 -3.4987 -0.0073
2 7 21 -1.5510 -0.0028
2 7 23 1.9270 -0.0350
2 8 0 -30.7012 0.6690
2 8 2 -31.8464 -0.1888
2 8 4 24.6501 0.0990
2 8 6 26.4465 -0.1143
2 8 8 -12.4842 0.0455
2 8 10 1.1389 -0.0726
2 8 12 0.1385 0.0119
2 8 14 -3.5511 0.0237
2 8 16 -0.1265 0.0220
2 8 18 -1.0953 -0.0253
2 8 20 -2.8835 -0.0147
2 8 22 1.7779 -0.0046
2 8 24 1.1725 0.1569
2 9 1 31.1561 0.3702
2 9 5 -1.5719 0.1023
2 9 7 -3.1469 -0.0464
2 9 9 -7.3534 0.0346
2 9 11 13.3551 -0.0234
2 9 13 11.9117 0.0002
2 9 15 -5.8795 0.0017
2 9 17 -2.0146 -0.0233
2 9 19 -1.0558 0.0214
2 9 21 -1.0202 0.0308
2 9 23 2.3670 0.0439
2 10 0 -13.6341 0.5194
2 10 2 -4.7961 0.1107
2 10 4 4.2455 -0.2246
2 10 6 2.9197 -0.0750
2 10 8 16.2586 0.0825
2 10 10 7.6249 -0.0253
2 10 12 -8.1314 -0.0001
2 10 14 -4.2175 0.0376
2 10 16 -3.0132 -0.0032
2 10 18 -0.2446 -0.0292
2 10 20 0.6335 -0.0366
2 10 22 2.3689 -0.0879
2 11 1 32.6011 -0.0126
2 11 3 -0.6214 0.1363
2 11 5 12.0995 0.1956
2 11 7 -5.2947 0.0369
2 11 9 -9.8456 0.0257
2 11 11 4.5232 -0.0135
2 11 13 2.7853 -0.0133
2 11 15 -4.6112 -0.0323
2 11 17 3.5404 -0.0122
2 11 19 1.9250 0.0280
2 11 21 -1.3626 0.0748
2 11 23 -0.1422 0.0766
2 12 0 18.8092 0.1225
2 12 2 22.6857 0.2679
2 12 4 -19.5308 -0.0233
2 12 6 -13.5335 -0.0116
2 12 8 16.5194 -0.0443
2 12 10 2.8427 0.0089
2 12 12 -4.2080 -0.0380
2 12 14 0.7207 0.0212
2 12 16 -2.1100 0.0164
2 12 18 -1.2957 -0.0099
2 12 20 0.2721 0.0140
2 12 22 0.7972 -0.0701
2 13 1 -13.8739 -0.0949
2 13 3 -9.1906 0.1497
2 13 5 19.3326 -0.0159
2 13 7 0.5046 0.0187
2 13 9 -1.6192 -0.0212
2 13 11 0.5013 -0.0358
2 13 13 -5.5925 0.0362
2 13 15 -1.0193 0.0005
2 13 17 4.0212 0.0000
2 13 19 0.5767 -0.0195
2 13 21 0.2113 -0.0007
2 13 23 -1.0694 -0.0048
2 14 0 12.1238 0.7280
2 14 2 15.3449 0.1942
2 14 4 -4.9178 -0.1854
2 14 6 0.5114 -0.0379
2 14 8 0.7551 0.0012
2 14 10 -7.7600 0.0385
2 14 12 -2.1905 0.0332
2 14 14 4.5534 0.0004
2 14 16 -0.2881 -0.0236
2 14 18 -1.5639 -0.0563
2 14 20 -0.2304 0.0203
2 14 22 -1.1635 -0.0104
2 15 3 -2.6913 -0.1470
2 15 5 9.1277 0.0506
2 15 7 -4.7711 0.0820
2 15 9 -3.0101 -0.0355
2 15 11 0.0514 -0.0200
2 15 13 -0.5154 0.0043
2 15 15 1.1040 -0.0155
2 15 17 1.2295 -0.0131
2 15 19 -1.0563 0.0031
2 15 21 -0.2485 0.0180
2 16 2 -1.2712 0.0824
2 16 4 -0.4936 0.0794
2 16 6 4.5558 -0.0702
2 16 8 -7.8598 -0.0159
2 16 10 -5.4043 0.0291
2 16 12 2.5826 0.0071
2 16 14 3.1847 -0.0124
2 16 16 -1.0192 -0.0146
2 16 18 -1.2388 -0.0145
2 16 20 -1.5734 0.0168
2 16 22 -0.3333 -0.2165
2 17 1 2.5907 -0.1596
2 17 3 -1.5954 -0.0530
2 17 5 0.1419 0.0094
2 17 7 -6.6685 -0.0036
2 17 9 0.8439 -0.0319
2 17 11 0.0388 -0.0108
2 17 13 1.8571 -0.0184
2 17 15 0.5101 0.0333
2 17 17 -2.1470 0.0309
2 17 19 -1.1667 0.0275
2 17 21 0.1655 -0.0665
2 18 0 19.4813 1.1357
2 18 2 -6.5942 -0.0097
2 18 4 -2.4356 -0.0296
2 18 6 0.2091 -0.0688
2 18 8 -2.3686 -0.0333
2 18 10 -1.5993 0.0201
2 18 12 1.3209 0.0282
2 18 14 0.2808 0.0315
2 18 16 -3.1489 0.0123
2 18 18 0.8012 -0.0128
2 18 20 -0.2290 -0.0342
2 19 1 8.7194 -0.3934
2 19 3 -3.8329 -0.1549
2 19 5 -1.6870 0.1355
2 19 7 -1.2055 0.0563
2 19 9 3.1390 -0.0263
2 19 11 -3.2692 0.0210
2 19 13 -0.2959 -0.0547
2 19 15 0.1385 0.0174
2 19 17 0.6834 -0.0046
2 19 19 -0.1170 0.0219
2 19 21 -0.4094 -0.1726
2 20 0 12.6419 0.9447
2 20 2 -3.1697 -0.0927
2 20 4 -0.7821 0.1398
2 20 6 0.0947 -0.0554
2 20 8 -2.5408 -0.0426
2 20 10 -1.1293 -0.0123
2 20 12 -0.2225 -0.0091
2 20 14 0.4659 0.0348
2 20 16 -0.5843 -0.0084
2 20 18 0.2737 0.0342
2 20 20 -0.8496 -0.0083
2 21 1 7.8391 -0.2916
2 21 3 -2.8518 0.0674
2 21 5 -6.3094 0.0664
2 21 7 0.9341 0.0466
2 21 9 4.3091 -0.0367
2 21 11 -2.0625 -0.0357
2 21 13 -1.1344 -0.0259
2 21 15 -0.6673 -0.0006
2 21 17 0.7767 -0.0238
2 21 19 -0.5456 0.0032
2 22 0 4.0106 1.1336
2 22 2 -2.4746 -0.1248
2 22 4 -0.5806 0.0537
2 22 6 4.1766 -0.1031
2 22 8 -1.6125 0.0245
2 22 10 -1.1623 -0.0220
2 22 12 -2.1133 0.0170
2 22 14 0.0832 0.0365
2 22 16 0.4305 -0.0383
2 22 18 1.0810 -0.0050
2 22 20 -1.0251 0.0178
2 23 1 6.6663 -0.3228
2 23 3 2.0045 0.0554
2 23 5 -4.0605 0.0969
2 23 7 -0.7212 0.0087
2 23 9 -0.9408 0.0053
2 23 11 -0.3469 -0.0366
2 23 13 0.1044 -0.0093
2 23 15 -1.5847 -0.0401
2 23 17 1.0593 -0.0443
2 23 19 -1.1459 0.0578
2 24 0 -0.9234 0.8456
2 24 2 -0.2313 -0.0945
2 24 4 -0.7062 0.1293
2 24 6 -3.1388 -0.0866
2 24 8 -1.2432 0.0391
2 24 10 1.7429 -0.0348
2 24 12 -1.8956 0.0107
2 24 14 0.6703 0.0002
2 24 16 1.0220 -0.0260
2 24 18 0.6245 -0.0259
2 25 1 4.0787 -0.1322
2 25 3 1.3925 0.1010
2 25 5 -3.5183 0.0885
2 25 7 -0.2832 -0.0533
2 25 9 0.1252 -0.0182
2 25 11 -1.8070 -0.0011
2 25 13 1.6781 -0.0103
2 25 15 -0.8515 -0.0222
2 25 17 -0.7631 0.1631
2 25 19 -0.2861 0.0732
2 26 0 -2.2021 0.5780
2 26 2 -0.4675 -0.0369
2 26 4 -0.8144 0.0251
2 26 6 -5.2796 -0.0776
2 26 8 0.3003 0.0003
2 26 10 1.0293 -0.0078
2 26 12 1.3411 0.0499
2 26 14 0.3436 -0.0062
2 26 16 -0.6729 0.0509
2 26 18 0.9749 -0.2096
2 27 1 -1.5482 -0.0997
2 27 3 -0.6237 0.0711
2 27 5 -0.6408 0.1009
2 27 7 -0.0957 0.0100
2 27 9 2.0586 0.0063
2 27 11 -2.5153 0.0076
2 27 13 -1.0999 -0.0106
2 27 15 -0.4658 -0.0333
2 27 17 1.2458 0.2875
2 28 0 -4.6470 0.1837
2 28 2 -0.4805 0.0251
2 28 4 2.8806 -0.0189
2 28 6 -2.8473 -0.0857
2 28 8 -0.8548 0.0578
2 28 10 0.1920 -0.0018
2 28 12 2.0121 0.0306
2 28 14 0.9435 -0.0466
2 28 16 1.3518 0.0450
2 29 1 -0.6817 -0.0286
2 29 3 0.5825 0.1192
2 29 5 -0.9476 0.1148
2 29 7 -0.3720 0.0463
2 29 9 1.9595 -0.0342
2 29 11 -1.3436 -0.0773
2 29 13 -1.5273 0.0207
2 29 15 -0.6872 -0.0305
2 30 0 -1.6829 0.0174
2 30 2 -0.4114 0.0374
2 30 4 2.0735 -0.0145
2 30 6 0.4000 -0.1227
2 30 8 -1.7467 0.0495
2 30 10 0.2975 0.0249
2 30 12 1.1930 -0.0224
2 30 14 -0.3539 0.0070
2 30 16 1.7077 0.0826
2 31 1 -0.3172 0.0064
2 31 3 0.2659 0.0841
2 31 5 1.2732 0.0278
2 31 7 -0.7693 -0.0423
2 31 9 -0.1018 -0.0462
2 31 11 1.1779 -0.0813
2 31 13 -1.0374 0.1328
2 31 15 -0.4972 -0.0180
2 32 0 -0.1645 -0.0723
2 32 2 0.5757 -0.0294
2 32 4 0.5149 -0.0424
2 32 6 0.1732 -0.0599
2 32 8 -0.7647 0.0160
2 32 10 0.1131 0.0562
2 32 12 -1.2574 -0.0459
2 32 14 -0.7384 0.0100
2 33 1 0.1434 -0.0011
2 33 3 -0.9793 -0.0049
2 33 5 1.6364 -0.0650
2 33 7 0.4182 -0.0498
2 33 9 -2.0989 -0.0002
2 33 11 1.7035 -0.0103
2 33 13 1.2964 0.0939
2 34 0 1.7742 -0.1185
2 34 2 -0.3071 -0.0322
2 34 4 -0.8682 -0.0377
2 34 6 1.6099 0.0181
2 34 8 -0.5157 -0.0295
2 34 10 0.1084 0.0095
2 34 12 -0.2750 -0.0973
2 35 1 -0.0944 -0.0274
2 35 3 -0.6842 0.0053
2 35 5 0.8492 -0.0889
2 35 7 0.9152 0.0298
2 35 9 -1.4857 0.0768
2 35 11 1.4579 -0.0089
2 36 0 2.6237 -0.0452
2 36 2 -0.4439 0.0647
2 36 4 -0.9821 -0.0090
2 36 6 2.4015 -0.0058
2 36 8 -0.0486 -0.0544
2 36 10 0.3602 -0.0761
2 37 1 -0.8727 -0.0575
2 37 3 -0.7392 0.0328
2 37 5 0.2563 0.0134
2 37 7 1.1845 0.0381
2 37 9 -0.2396 0.0342
2 38 0 0.4311 0.0530
2 38 2 0.1861 0.0725
2 38 4 0.4076 0.0399
2 38 6 1.8854 -0.1195
2 39 1 -1.1177 -0.0644
2 39 3 0.0184 0.0356
2 39 5 0.4033 0.0138
2 40 0 -0.3495 0.1102
2 40 2 0.5909 -0.0438
3 1 2 -50.6337 -0.3500
3 1 6 -9.4894 0.0079
3 1 8 13.0769 -0.0056
3 1 10 8.2868 -0.0147
3 1 12 -7.6228 -0.0084
3 1 14 -1.1423 0.0279
3 1 16 1.4592 0.0026
3 1 18 -2.5999 0.0137
3 1 20 0.7761 0.0003
3 1 22 0.9554 0.0320
3 1 24 0.3936 0.0334
3 2 1 -5.7210 0.4851
3 2 3 76.2253 0.3197
3 2 5 -33.8167 -0.1064
3 2 7 -29.1642 0.0173
3 2 9 15.4248 0.0128
3 2 11 1.4684 0.0116
3 2 13 -1.6643 -0.0224
3 2 15 -4.5884 0.0192
3 2 17 2.0078 -0.0174
3 2 19 4.6483 0.0258
3 2 21 -1.9732 -0.0135
3 2 23 1.5241 0.0225
3 3 2 -135.1072 -0.6605
3 3 4 31.7823 0.1353
3 3 6 5.8652 0.0531
3 3 8 13.3031 -0.0083
3 3 10 7.4356 -0.0462
3 3 12 -9.7509 -0.0147
3 3 14 3.6197 -0.0009
3 3 16 3.2257 -0.0110
3 3 18 -2.7662 0.0211
3 3 20 -0.0882 0.0035
3 3 22 0.0560 0.0416
3 3 24 0.4716 -0.0178
3 4 1 -11.4319 0.7373
3 4 3 26.6822 0.1300
3 4 5 41.5400 0.0589
3 4 7 2.5479 -0.0782
3 4 9 -5.3024 0.0061
3 4 11 4.7811 0.0036
3 4 13 -2.9452 -0.0506
3 4 15 -5.2426 0.0548
3 4 17 1.5552 -0.0178
3 4 19 -0.1818 0.0180
3 4 21 -1.4623 0.0522
3 4 23 1.3212 0.0013
3 5 2 -83.7416 -0.4392
3 5 4 14.9948 0.1213
3 5 6 10.5220 -0.0071
3 5 8 -7.9934 -0.0032
3 5 10 2.5997 -0.0846
3 5 12 1.4386 -0.0001
3 5 14 1.3226 0.0150
3 5 16 -1.6690 -0.0005
3 5 18 -0.9019 -0.0200
3 5 20 0.2807 -0.0282
3 5 22 0.5749 -0.0170
3 5 24 1.7966 -0.1027
3 6 1 -10.3932 0.7608
3 6 5 49.4360 0.0146
3 6 7 20.6291 -0.0176
3 6 9 2.0605 0.0507
3 6 11 4.0473 0.0209
3 6 13 -11.2184 -0.0134
3 6 15 -2.3314 0.0259
3 6 17 1.9046 -0.0323
3 6 19 -1.2743 -0.0293
3 6 21 1.1606 0.0090
3 6 23 1.4246 -0.0063
3 7 4 11.7384 0.0999
3 7 6 2.2788 0.0799
3 7 8 -23.1748 0.0050
3 7 10 -11.5882 -0.0829
3 7 12 7.0935 0.0234
3 7 14 0.2547 -0.0274
3 7 16 -4.9599 0.0033
3 7 18 4.3881 -0.0195
3 7 20 1.4235 0.0043
3 7 22 -2.4200 0.0047
3 7 24 1.8398 -0.1053
3 8 1 39.0853 0.0973
3 8 3 0.7480 0.0339
3 8 5 -26.0035 0.0548
3 8 7 20.4894 -0.0323
3 8 9 18.4410 0.0314
3 8 13 -8.2152 -0.0049
3 8 15 -0.3577 0.0087
3 8 17 1.2261 0.0034
3 8 19 -0.8438 -0.0194
3 8 21 1.2053 -0.0575
3 8 23 2.1777 -0.0382
3 9 2 6.2111 -0.0154
3 9 4 10.6087 0.1314
3 9 6 15.7809 -0.0605
3 9 8 -14.0884 -0.0091
3 9 10 -10.9588 -0.0470
3 9 14 -7.1229 -0.0012
3 9 16 -2.3815 0.0188
3 9 18 5.4114 0.0251
3 9 20 1.7199 0.0322
3 9 22 -3.0829 0.0050
3 10 1 31.2834 -0.2840
3 10 3 21.2325 -0.0448
3 10 5 -46.8947 -0.0596
3 10 9 10.3232 -0.0022
3 10 11 -3.8865 0.0070
3 10 13 -1.0188 0.0338
3 10 15 5.1174 -0.0120
3 10 17 -0.2320 0.0181
3 10 19 0.4332 -0.0255
3 10 21 -0.0660 -0.0297
3 10 23 0.8419 0.0117
3 11 2 -27.9916 -0.3197
3 11 4 10.1097 0.2004
3 11 8 -6.5166 -0.0335
3 11 10 -5.2132 -0.0208
3 11 12 -5.7078 0.0075
3 11 14 -5.4429 0.0179
3 11 16 0.5780 0.0107
3 11 18 1.6292 0.0279
3 11 20 -0.2434 0.0441
3 11 22 -1.6495 -0.0036
3 12 1 10.0075 -0.6398
3 12 3 9.3020 0.0719
3 12 5 -13.8965 0.0702
3 12 7 7.1328 -0.0607
3 12 9 -11.0664 -0.0177
3 12 11 -3.5493 -0.0113
3 12 13 7.3347 0.0120
3 12 15 4.8088 -0.0389
3 12 17 -1.3612 0.0099
3 12 19 -1.1558 -0.0122
3 12 21 -1.8310 0.0226
3 12 23 -0.3055 0.0762
3 13 2 -25.6721 0.0218
3 13 4 8.3217 0.2043
3 13 6 -7.6074 -0.0426
3 13 8 -10.3927 -0.0469
3 13 10 5.4133 -0.0060
3 13 12 -0.6537 -0.0065
3 13 14 -2.8799 0.0606
3 13 16 -0.7463 0.0248
3 13 18 -4.9101 0.0116
3 13 20 -0.9036 0.0209
3 13 22 0.7591 -0.0100
3 14 1 -6.3620 -0.2917
3 14 3 -9.1214 -0.0961
3 14 5 12.2414 -0.0896
3 14 7 6.4742 0.0108
3 14 9 -9.3586 0.0456
3 14 11 -0.2597 0.0105
3 14 13 4.8326 0.0230
3 14 15 -0.6244 -0.0465
3 14 17 -1.8523 -0.0089
3 14 19 0.4513 -0.0085
3 14 21 -0.6657 -0.0164
3 15 2 9.7891 -0.1896
3 15 4 3.0987 0.1942
3 15 6 -12.1178 0.0705
3 15 8 -9.9137 -0.0443
3 15 10 2.7185 0.0111
3 15 12 1.2672 -0.0185
3 15 14 0.5222 -0.0025
3 15 16 -0.5966 0.0070
3 15 18 -4.1216 -0.0167
3 15 20 -0.3262 0.0308
3 15 22 -0.2488 -0.0007
3 16 1 3.1744 -0.3181
3 16 3 -16.5250 0.1567
3 16 5 2.0415 -0.0268
3 16 7 3.0148 -0.0493
3 16 9 -0.2526 0.0425
3 16 11 4.1831 0.0062
3 16 13 2.6921 -0.0237
3 16 15 -2.7841 0.0271
3 16 17 -1.2053 0.0423
3 16 19 0.1710 0.0775
3 16 21 0.7124 -0.0410
3 17 2 10.2044 -0.0443
3 17 6 -2.9732 -0.0510
3 17 8 2.6704 -0.0402
3 17 10 2.2292 -0.0415
3 17 12 -2.4164 -0.0106
3 17 14 0.2320 0.0195
3 17 16 -0.0986 0.0315
3 17 18 -1.4571 -0.0243
3 17 20 1.2217 -0.0521
3 17 22 -1.2597 -0.1340
3 18 1 -0.2787 0.0334
3 18 3 -6.8571 0.0166
3 18 5 -2.1501 -0.1608
3 18 7 4.8637 -0.0704
3 18 9 0.1819 0.0382
3 18 11 -0.4621 0.0544
3 18 13 0.0287 0.0110
3 18 15 -0.5092 0.0532
3 18 17 0.5521 0.0052
3 18 19 0.8848 0.0215
3 18 21 0.7514 0.1023
3 19 2 6.1533 -0.2949
3 19 4 -7.0717 0.2648
3 19 6 2.3162 0.0317
3 19 8 4.7439 0.0266
3 19 10 -0.0342 -0.0483
3 19 12 -2.5759 0.0018
3 19 14 -0.0527 0.0120
3 19 16 0.7972 -0.0003
3 19 18 1.2197 -0.0259
3 19 20 -0.2409 0.0427
3 20 1 -3.9449 0.1436
3 20 3 -0.3031 0.0349
3 20 5 0.4624 -0.1333
3 20 7 0.3920 -0.0834
3 20 9 -2.0637 0.0621
3 20 11 -1.3873 -0.0032
3 20 13 -2.0478 -0.0135
3 20 15 2.6519 -0.0194
3 20 17 2.3214 -0.0205
3 20 19 -0.8084 0.0053
3 20 21 0.1418 0.2128
3 21 2 7.6568 -0.0783
3 21 4 -3.6787 0.2223
3 21 6 -0.0381 -0.0171
3 21 8 1.7373 0.0045
3 21 10 0.1065 -0.0867
3 21 12 -0.0601 -0.0003
3 21 14 0.9224 0.0182
3 21 16 -0.9592 0.0382
3 21 18 -0.8000 0.0493
3 21 20 -0.7255 0.1500
3 22 1 -2.2784 0.3511
3 22 3 0.0695 -0.0863
3 22 5 -0.5630 -0.1889
3 22 7 -1.6909 -0.0541
3 22 9 1.1156 0.0593
3 22 11 -0.6382 0.0079
3 22 13 -2.3284 -0.0098
3 22 15 0.1615 -0.0142
3 22 17 1.3911 -0.0138
3 22 19 0.5097 -0.0741
3 23 2 3.9305 -0.1692
3 23 4 -0.8902 0.1453
3 23 6 1.7150 -0.0401
3 23 8 0.3089 -0.0364
3 23 10 -1.3176 -0.0535
3 23 12 0.2872 -0.0114
3 23 14 0.1442 -0.0248
3 23 16 -0.1335 0.0132
3 23 18 -0.3951 0.0329
3 23 20 -0.6934 0.2237
3 24 1 -2.4483 0.1871
3 24 3 5.1650 -0.0375
3 24 5 -0.7236 -0.0887
3 24 7 -2.3043 -0.0221
3 24 9 2.0538 0.0298
3 24 11 0.8344 0.0339
3 24 13 -0.5571 -0.0228
3 24 15 0.2222 0.0312
3 24 17 -0.3285 0.0261
3 24 19 0.3203 -0.0195
3 25 2 1.0676 -0.1004
3 25 4 -1.9083 0.1175
3 25 6 -0.0517 -0.0844
3 25 8 3.5429 -0.0227
3 25 10 0.0057 -0.0567
3 25 12 -0.7382 -0.0384
3 25 14 0.2189 -0.0383
3 25 16 0.3508 0.0282
3 25 18 0.0958 -0.0326
3 26 1 -2.7421 0.1652
3 26 3 3.5566 -0.0877
3 26 5 3.0397 -0.0466
3 26 7 2.7667 -0.0146
3 26 9 -0.2671 0.0147
3 26 11 1.8237 0.0462
3 26 13 0.1229 0.0114
3 26 15 -0.1747 0.0696
3 26 17 -0.2314 -0.0336
3 27 2 -0.6319 -0.1397
3 27 4 0.9797 0.0980
3 27 6 -0.5737 -0.0407
3 27 8 2.7066 0.0393
3 27 10 2.0917 -0.0012
3 27 12 -1.8366 -0.0251
3 27 14 -1.3321 0.0412
3 27 16 2.2627 -0.0272
3 27 18 0.9941 -0.1679
3 28 1 -1.6274 0.0821
3 28 3 1.3361 -0.0427
3 28 5 3.8679 -0.0085
3 28 7 1.2311 -0.0046
3 28 9 -0.0527 0.0417
3 28 11 0.2585 -0.0303
3 28 13 -1.2408 0.0192
3 28 15 1.3384 -0.0602
3 28 17 0.8737 -0.1247
3 29 2 -0.7665 -0.0674
3 29 4 0.6041 0.0710
3 29 6 -0.3825 0.0070
3 29 8 1.6796 -0.0231
3 29 10 1.3922 0.0235
3 29 12 -1.1586 0.0407
3 29 14 0.3073 0.0798
3 29 16 2.0318 -0.0001
3 30 1 0.6219 -0.0329
3 30 3 -1.2800 0.0006
3 30 5 1.6795 -0.0156
3 30 7 -0.6469 -0.0507
3 30 9 0.6147 0.0443
3 30 11 -1.4078 -0.0647
3 30 13 -0.4878 0.0099
3 30 15 -0.5370 -0.0694
3 31 2 -3.5690 -0.0395
3 31 4 -0.0524 0.0247
3 31 6 0.9475 -0.0196
3 31 8 -0.1964 -0.0241
3 31 10 -0.1461 0.0029
3 31 12 -0.9143 0.1054
3 31 14 0.2671 0.0368
3 32 1 0.2498 -0.1076
3 32 3 -0.5570 0.0229
3 32 5 -0.1212 -0.0373
3 32 7 0.1150 -0.0001
3 32 9 0.7885 0.0423
3 32 11 -2.2036 -0.0652
3 32 13 0.8774 0.0109
3 33 2 -2.1652 -0.0730
3 33 4 -0.8973 0.0424
3 33 6 1.2677 -0.0123
3 33 8 -0.5917 0.0621
3 33 10 -2.3587 -0.1331
3 33 12 -0.5753 0.0529
3 34 1 0.0380 -0.0333
3 34 3 -0.4338 0.0705
3 34 5 0.2880 -0.0110
3 34 7 1.9306 0.0221
3 34 9 -0.5389 0.0464
3 34 11 -0.2819 -0.0804
3 35 2 0.6053 -0.0697
3 35 4 0.1455 0.0580
3 35 6 0.0293 -0.0896
3 35 8 -0.3092 0.0387
3 35 10 -2.0666 -0.2688
3 36 1 0.2985 0.0856
3 36 3 0.3874 -0.0449
3 36 5 -0.2850 -0.0332
3 36 7 2.3018 0.0579
3 36 9 -0.3275 0.0839
3 37 2 0.3977 -0.0756
3 37 4 0.9196 -0.0102
3 37 6 -0.6622 -0.1222
3 37 8 -0.2920 -0.1347
3 38 1 -0.1270 0.0447
3 38 3 1.0404 -0.2270
3 38 5 -0.6251 -0.0531
3 38 7 1.2061 0.1260
3 39 2 -0.5355 0.0010
3 39 4 0.8606 -0.1160
3 40 1 0.2172 -0.0120
4 1 3 -49.4932 -0.1971
4 1 5 52.3606 0.3116
4 1 7 0.2292 0.0034
4 1 9 10.3785 -0.0441
4 1 11 -2.6005 0.0056
4 1 13 -7.0652 -0.0052
4 1 15 4.2900 -0.0043
4 1 17 -1.9610 -0.0184
4 1 19 0.7242 0.0354
4 1 21 -0.1988 0.0183
4 1 23 2.2905 -0.0311
4 2 2 -45.7240 0.0118
4 2 4 71.8581 0.2336
4 2 6 38.4062 -0.1693
4 2 8 -11.9009 0.0337
4 2 10 4.6007 -0.0524
4 2 12 -2.8977 0.0160
4 2 14 -2.5280 -0.0259
4 2 16 1.5950 0.0395
4 2 18 -0.6215 0.0216
4 2 20 -1.6204 0.0208
4 2 22 1.8043 0.0068
4 2 24 1.6380 0.0014
4 3 1 -50.2261 -0.6071
4 3 3 21.9331 -0.0176
4 3 5 48.7346 0.3446
4 3 7 -17.7612 0.0150
4 3 11 -1.5732 -0.0252
4 3 13 1.4979 0.0172
4 3 15 -1.2861 0.0009
4 3 17 -2.9881 -0.0146
4 3 19 2.6746 0.0052
4 3 21 1.0382 0.0196
4 3 23 3.3163 -0.0260
4 4 2 -35.5887 -0.0808
4 4 4 1.0131 0.2279
4 4 6 33.3173 -0.1625
4 4 8 -4.4561 0.0365
4 4 10 8.5259 -0.0140
4 4 12 0.8264 0.0072
4 4 14 -3.8426 -0.0530
4 4 16 5.3117 0.0417
4 4 18 0.0179 0.0130
4 4 20 -2.8925 0.0189
4 4 22 1.8364 -0.0073
4 4 24 1.2012 -0.0617
4 5 1 21.5609 -0.3843
4 5 3 39.6039 0.1634
4 5 5 33.3872 0.1831
4 5 7 -5.2113 -0.0293
4 5 9 -26.0048 0.0170
4 5 11 0.5646 -0.0558
4 5 13 3.0399 0.0533
4 5 15 -9.6525 0.0165
4 5 17 -0.8717 0.0184
4 5 19 3.6135 -0.0097
4 5 21 2.3682 0.0119
4 5 23 1.4689 0.0131
4 6 0 129.3449 0.6697
4 6 2 16.3606 -0.0503
4 6 4 -42.6922 -0.0042
4 6 6 -16.9156 -0.1348
4 6 8 13.8232 0.0600
4 6 10 13.8675 0.0286
4 6 12 -5.5644 -0.0016
4 6 14 -0.7845 -0.0456
4 6 16 5.4638 0.0091
4 6 18 1.4480 0.0227
4 6 20 0.4245 0.0053
4 6 22 0.7437 -0.0152
4 6 24 -0.0723 -0.0321
4 7 1 11.0097 -0.3301
4 7 3 14.5496 0.0108
4 7 5 15.0567 0.1647
4 7 7 17.9106 -0.0171
4 7 9 -17.0727 0.0456
4 7 11 -6.7574 -0.0407
4 7 13 -0.7311 0.0263
4 7 15 -6.4574 -0.0207
4 7 17 2.4316 0.0347
4 7 19 4.9846 0.0011
4 7 21 0.1049 0.0135
4 7 23 -2.1743 0.0249
4 8 0 60.1359 -0.3038
4 8 2 40.1333 0.1091
4 8 4 -40.4145 0.0914
4 8 6 -29.8644 -0.0662
4 8 8 11.2774 -0.0768
4 8 10 -0.1756 0.0543
4 8 12 -0.8096 -0.0357
4 8 14 8.2224 -0.0244
4 8 16 1.2863 0.0351
4 8 18 -0.4682 0.0254
4 8 20 0.5188 0.0314
4 8 22 -1.0437 -0.0189
4 9 1 -46.4640 -0.0855
4 9 3 -15.0555 0.1791
4 9 5 13.7279 0.0062
4 9 7 12.8838 -0.0637
4 9 9 3.5893 0.0331
4 9 11 0.2918 -0.0478
4 9 13 -6.8275 0.0216
4 9 15 -1.5517 -0.0002
4 9 17 0.2125 0.0251
4 9 19 2.9875 -0.0151
4 9 21 0.1764 -0.0462
4 9 23 -1.4015 -0.0043
4 10 0 -25.0488 -0.2802
4 10 2 9.2342 0.1499
4 10 4 3.9317 -0.1314
4 10 6 1.1371 -0.0075
4 10 8 -3.6696 -0.0664
4 10 10 -14.5900 0.0394
4 10 12 0.6859 0.0252
4 10 14 8.4602 -0.0025
4 10 16 -1.3993 0.0092
4 10 18 -1.3083 -0.0405
4 10 20 1.9175 0.0134
4 10 22 -1.5487 0.0149
4 11 1 -26.7629 -0.1086
4 11 3 13.6122 0.1126
4 11 5 1.8262 0.0699
4 11 7 -13.6248 0.0377
4 11 9 8.2987 -0.0175
4 11 11 6.4508 -0.0286
4 11 13 -1.5911 -0.0112
4 11 15 2.4992 -0.0209
4 11 17 -2.7876 0.0179
4 11 19 1.6633 -0.0152
4 11 21 -0.0263 -0.0189
4 11 23 1.3704 0.0508
4 12 0 -6.5697 -0.1754
4 12 2 -26.3291 0.0735
4 12 4 0.4526 0.0469
4 12 8 -7.8250 -0.0202
4 12 10 -8.6947 -0.0014
4 12 12 6.3084 -0.0039
4 12 14 -1.0354 -0.0164
4 12 16 -3.0464 -0.0087
4 12 18 -0.2499 -0.0059
4 12 20 1.8055 -0.0005
4 12 22 0.0454 0.0006
4 13 1 4.6039 0.2963
4 13 3 20.9643 0.2214
4 13 5 -3.8076 -0.0483
4 13 7 -12.0476 -0.0331
4 13 11 5.8514 -0.0395
4 13 13 0.0112 -0.0104
4 13 15 2.2893 0.0078
4 13 17 -2.1804 0.0368
4 13 19 1.2724 -0.0111
4 13 21 0.9097 -0.0413
4 13 23 1.6422 0.1455
4 14 0 13.6943 0.2685
4 14 4 -8.4211 -0.0696
4 14 6 10.8532 -0.0696
4 14 8 0.8512 0.0851
4 14 10 -0.0492 -0.0100
4 14 12 2.7529 -0.0065
4 14 14 -6.4247 -0.0022
4 14 16 -2.2709 -0.0179
4 14 18 1.2221 0.0349
4 14 20 2.9677 -0.0367
4 14 22 0.4766 0.1242
4 15 1 17.1429 0.1090
4 15 3 7.7805 -0.0412
4 15 5 -6.1478 0.0733
4 15 7 7.3837 -0.0339
4 15 9 2.1701 -0.0038
4 15 11 -2.8197 -0.0198
4 15 13 0.0267 -0.0375
4 15 15 3.2619 -0.0008
4 15 17 2.2534 -0.0136
4 15 19 1.8221 -0.0051
4 15 21 -0.0788 -0.0300
4 16 0 7.5180 -0.0831
4 16 2 -6.7458 0.1192
4 16 4 -7.0818 0.1609
4 16 6 5.3328 -0.0344
4 16 8 1.5282 0.0531
4 16 10 -0.0354 0.0064
4 16 12 0.8475 -0.0347
4 16 14 -2.3107 -0.0087
4 16 16 1.1880 -0.0169
4 16 18 -0.4837 0.0493
4 16 20 1.3895 -0.0071
4 16 22 0.0849 0.3188
4 17 1 5.5700 0.0242
4 17 3 -3.7112 0.0434
4 17 5 -6.4596 0.0002
4 17 7 10.4339 -0.0396
4 17 9 3.3250 -0.0118
4 17 11 -2.2425 -0.0469
4 17 13 -0.6652 0.0036
4 17 15 3.6079 0.0259
4 17 17 0.7815 -0.0141
4 17 19 0.4833 -0.0046
4 17 21 0.4311 0.0289
4 18 0 -12.4149 0.2295
4 18 2 3.2617 0.1293
4 18 4 0.7673 0.0039
4 18 6 5.8437 -0.0207
4 18 8 1.1812 0.0740
4 18 10 -1.0018 0.0159
4 18 12 -2.5258 0.0224
4 18 14 0.3083 -0.0179
4 18 16 2.0251 -0.0568
4 18 18 -0.3378 -0.0310
4 18 20 1.3868 0.0012
4 19 1 0.7525 -0.3452
4 19 3 2.2974 -0.1217
4 19 5 -3.3172 0.0767
4 19 7 2.4159 0.0538
4 19 9 0.3897 0.0113
4 19 11 0.4987 -0.0122
4 19 13 0.0903 0.0304
4 19 15 3.2215 0.0020
4 19 17 -0.7832 0.0127
4 19 19 -0.3489 0.0385
4 19 21 0.4637 0.2637
4 20 0 -9.7256 0.1937
4 20 2 4.7682 0.0580
4 20 4 2.4492 0.1230
4 20 6 -2.9416 -0.0396
4 20 8 -1.5835 0.0585
4 20 10 2.0352 -0.0115
4 20 12 -1.2548 -0.0325
4 20 14 0.0434 -0.0656
4 20 16 1.6758 -0.0474
4 20 18 -0.3835 0.0224
4 20 20 1.2326 0.0358
4 21 1 -0.9774 -0.2332
4 21 3 1.8830 -0.0992
4 21 5 -3.5617 0.0659
4 21 7 1.1477 -0.0149
4 21 9 1.9290 -0.0069
4 21 11 2.2258 0.0099
4 21 13 0.2280 0.0677
4 21 15 1.7690 0.0406
4 21 17 -2.7869 0.1132
4 21 19 0.5545 -0.0022
4 22 0 -3.8321 0.2851
4 22 2 2.4346 0.0047
4 22 4 3.1947 0.0258
4 22 6 -4.5457 -0.0662
4 22 8 -0.2457 -0.0041
4 22 10 0.1192 0.0082
4 22 12 0.6973 -0.0120
4 22 14 -1.3746 -0.0510
4 22 16 -0.6852 0.0461
4 22 18 0.4834 -0.0057
4 22 20 1.6441 -0.0347
4 23 1 -4.1433 -0.2623
4 23 3 -1.1405 -0.1855
4 23 5 -0.8699 0.1198
4 23 7 1.4970 -0.0267
4 23 9 1.0604 0.0172
4 23 11 2.3917 0.0185
4 23 13 -1.0729 0.0540
4 23 15 0.2766 0.0256
4 23 17 -0.2238 0.0121
4 23 19 1.4955 -0.0982
4 24 0 -4.2509 0.0470
4 24 2 1.3626 0.0244
4 24 4 5.5319 0.0470
4 24 6 -0.0565 -0.0184
4 24 8 -0.5426 -0.0018
4 24 10 -1.3930 0.0034
4 24 12 0.0417 0.0033
4 24 14 -0.6414 -0.0378
4 24 16 0.8128 0.0727
4 24 18 -1.1558 0.0426
4 25 1 -2.9439 -0.2063
4 25 3 0.5963 -0.0835
4 25 5 -0.8054 0.0763
4 25 7 -1.0885 0.0121
4 25 9 0.8739 -0.0105
4 25 11 1.8685 -0.0666
4 25 13 0.4029 0.0518
4 25 15 0.2133 0.0181
4 25 17 -0.8840 -0.1118
4 25 19 0.9274 -0.2080
4 26 0 -0.1981 0.0900
4 26 2 -0.0851 0.0272
4 26 4 1.3347 0.0079
4 26 6 4.0282 -0.0123
4 26 8 0.5530 -0.0022
4 26 10 -0.2327 0.0036
4 26 12 -1.4162 0.0198
4 26 14 -1.8816 0.0212
4 26 16 -0.0151 0.0159
4 26 18 -0.6117 0.0756
4 27 1 -2.5524 -0.2269
4 27 3 0.1601 -0.0412
4 27 5 2.6101 -0.0050
4 27 7 -0.9002 -0.0139
4 27 9 -0.7282 0.0306
4 27 11 1.4201 -0.0565
4 27 13 1.0553 0.0920
4 27 15 0.6339 0.0394
4 27 17 -0.2683 -0.3067
4 28 0 0.4121 0.0217
4 28 2 0.7481 -0.0249
4 28 4 0.2058 -0.0029
4 28 6 1.0779 0.0102
4 28 8 0.5649 -0.0132
4 28 10 0.5716 0.0158
4 28 12 -2.7409 -0.0157
4 28 14 -1.9769 0.0018
4 28 16 -0.8034 -0.1494
4 29 1 -0.3810 -0.0942
4 29 3 -2.0535 0.0024
4 29 5 1.8551 -0.0377
4 29 7 2.0433 -0.0395
4 29 9 -1.4345 0.0511
4 29 11 0.3428 0.0485
4 29 13 2.5423 0.0376
4 29 15 1.0336 0.0966
4 30 0 1.0668 -0.0392
4 30 2 0.1103 -0.0163
4 30 4 -0.5597 -0.0429
4 30 6 0.5843 0.0322
4 30 8 -0.3170 -0.0639
4 30 10 -0.5631 0.0052
4 30 12 -0.1403 -0.0328
4 30 14 -1.7775 -0.0117
4 30 16 -1.7261 -0.1744
4 31 1 -0.3698 0.0038
4 31 3 -1.6652 0.0225
4 31 5 0.9634 -0.0286
4 31 7 1.6802 0.0384
4 31 9 0.1671 0.0655
4 31 11 -0.2284 0.0792
4 31 13 -0.2137 -0.0460
4 31 15 0.3695 0.1019
4 32 0 1.1199 -0.0730
4 32 2 -0.4812 0.0812
4 32 4 -1.0865 -0.0334
4 32 6 0.0080 0.0018
4 32 8 -0.5182 -0.0079
4 32 10 -1.2789 -0.0409
4 32 12 -0.0209 0.0486
4 32 14 0.4781 -0.0525
4 33 1 0.2530 0.0107
4 33 3 0.0841 0.0011
4 33 5 -0.8705 0.0351
4 33 7 0.2919 0.0781
4 33 9 2.1774 0.0102
4 33 11 -1.2152 -0.0382
4 33 13 -1.1122 -0.1526
4 34 0 0.4823 -0.0627
4 34 2 -0.9352 0.0882
4 34 4 -1.3367 0.0535
4 34 6 -1.1218 -0.0952
4 34 8 -0.1164 0.0517
4 34 10 -1.0396 0.0203
4 34 12 -0.5836 0.1187
4 35 1 0.7354 0.0318
4 35 3 1.0882 -0.0150
4 35 5 -1.1896 0.0264
4 35 7 -1.4377 -0.0536
4 35 9 2.3289 -0.0060
4 35 11 -0.7627 -0.1420
4 36 0 -1.1421 -0.0179
4 36 2 -0.0945 -0.0342
4 36 4 -1.3673 -0.0294
4 36 6 -2.5730 -0.0267
4 36 8 1.4586 0.1195
4 36 10 -0.5274 0.1535
4 37 1 0.6723 0.0737
4 37 3 0.5276 -0.0384
4 37 5 -0.3420 0.0486
4 37 7 -1.0295 -0.0988
4 37 9 -0.0609 0.0159
4 38 0 -1.7123 -0.0525
4 38 2 0.4484 -0.0805
4 38 4 -0.5609 -0.0822
4 38 6 -1.8302 0.1633
4 39 1 1.0337 0.1559
4 39 3 0.6936 0.0151
4 39 5 -0.7095 0.0190
4 40 0 -0.1192 -0.0567
5 1 2 -13.0285 -0.1917
5 1 4 37.8545 0.1689
5 1 6 13.6485 -0.0105
5 1 8 -29.8986 -0.0128
5 1 10 3.3813 -0.0305
5 1 12 3.5113 -0.0141
5 1 14 -0.1600 -0.0035
5 1 16 -1.4871 0.0052
5 1 18 -1.1988 -0.0163
5 1 20 1.0944 -0.0071
5 1 22 0.1887 -0.0603
5 1 24 1.3997 -0.0817
5 2 1 67.8274 0.2415
5 2 3 -56.5353 -0.5521
5 2 5 14.0087 0.0032
5 2 7 -10.1809 -0.1202
5 2 9 -11.2645 0.0499
5 2 11 8.0464 0.0165
5 2 13 -5.7611 0.0108
5 2 15 5.0357 0.0190
5 2 17 4.7811 0.0016
5 2 19 -3.6980 -0.0294
5 2 21 1.0760 0.0013
5 2 23 0.4274 -0.0390
5 3 2 39.3171 -0.0473
5 3 4 -5.7459 0.2588
5 3 6 9.8143 0.0381
5 3 8 -15.8683 -0.0411
5 3 10 -6.9326 -0.0178
5 3 12 12.3780 -0.0056
5 3 14 0.8270 -0.0085
5 3 16 -5.7145 0.0440
5 3 18 0.0874 -0.0130
5 3 20 -0.2125 0.0185
5 3 22 -0.6977 0.0098
5 3 24 0.4520 -0.0337
5 4 1 98.7098 0.0632
5 4 3 -63.4760 -0.5156
5 4 5 -42.3974 -0.0506
5 4 7 -7.9777 -0.0680
5 4 9 0.3974 0.0794
5 4 11 4.3261 -0.0087
5 4 13 -2.8752 -0.0031
5 4 15 3.6872 -0.0028
5 4 17 2.6176 0.0093
5 4 19 -2.1441 -0.0084
5 4 21 -0.1457 0.0024
5 4 23 0.3820 -0.0171
5 5 2 -18.9895 0.2355
5 5 4 -42.1013 0.1446
5 5 6 25.1959 -0.0280
5 5 8 11.0833 -0.0536
5 5 10 -2.9072 0.0045
5 5 12 9.8772 -0.0162
5 5 14 -4.6711 -0.0104
5 5 16 -3.4974 0.0355
5 5 18 1.6046 0.0120
5 5 20 -1.9297 0.0610
5 5 22 -0.7748 0.0498
5 5 24 -1.2747 0.0610
5 6 1 13.7547 -0.0417
5 6 5 -24.0037 -0.2042
5 6 7 -5.0390 -0.0059
5 6 9 -3.9730 0.0809
5 6 11 -13.2654 -0.0371
5 6 13 3.4963 0.0123
5 6 15 4.2516 -0.0217
5 6 17 -3.4711 0.0291
5 6 19 0.2669 0.0108
5 6 21 0.1795 0.0018
5 6 23 -1.4615 -0.0035
5 7 2 -27.7685 0.0307
5 7 4 -22.0656 0.0792
5 7 6 0.6631 0.0177
5 7 8 11.3395 -0.0527
5 7 10 9.4049 0.0175
5 7 12 6.1203 -0.0191
5 7 14 -1.4349 -0.0036
5 7 16 0.4212 -0.0142
5 7 18 1.2907 0.0025
5 7 20 -2.3797 0.0404
5 7 22 -0.8277 0.0094
5 8 1 -33.5157 -0.1279
5 8 3 2.6821 -0.0019
5 8 5 14.5093 -0.1321
5 8 7 4.5055 -0.0439
5 8 11 -14.9155 -0.0338
5 8 13 9.7457 0.0081
5 8 15 -0.3439 -0.0294
5 8 17 -5.7760 0.0060
5 8 19 0.1004 0.0076
5 8 21 0.4848 0.0087
5 8 23 -2.0993 -0.0152
5 9 2 -6.7282 0.0583
5 9 4 17.6846 0.0220
5 9 6 -25.0756 -0.0697
5 9 8 -4.5409 -0.0137
5 9 10 21.8367 -0.0045
5 9 12 4.9257 -0.0255
5 9 14 0.3585 0.0393
5 9 16 2.0859 -0.0119
5 9 18 -1.4299 -0.0033
5 9 20 -0.9324 -0.0391
5 9 22 0.5739 -0.0426
5 10 1 -22.0694 0.2581
5 10 3 -22.0251 -0.1869
5 10 5 26.4693 -0.1843
5 10 7 5.6091 0.0309
5 10 9 -8.7011 0.0852
5 10 11 -6.0579 0.0033
5 10 13 1.3866 0.0315
5 10 15 -4.7813 -0.0427
5 10 17 -2.6726 -0.0398
5 10 19 1.9892 0.0039
5 10 21 2.2309 -0.0191
5 10 23 -1.2290 0.0157
5 11 2 29.0650 -0.2139
5 11 4 17.4150 -0.1211
5 11 6 -20.5826 0.0436
5 11 8 -1.0839 0.0130
5 11 10 8.2695 -0.0211
5 11 12 -0.3389 -0.0218
5 11 14 4.4059 -0.0141
5 11 16 3.7232 -0.0007
5 11 18 0.7835 0.0064
5 11 20 0.3052 -0.0631
5 11 22 -0.4871 -0.0416
5 12 1 19.0398 0.0645
5 12 3 -35.9276 -0.0815
5 12 5 6.7353 -0.0457
5 12 7 0.2897 -0.0143
5 12 9 -1.7527 0.0740
5 12 11 3.5993 0.0027
5 12 13 -2.1014 -0.0172
5 12 15 -3.6927 -0.0065
5 12 17 0.9433 0.0055
5 12 19 1.0811 0.0689
5 12 21 1.6882 -0.0252
5 12 23 0.2408 0.0164
5 13 2 11.8446 0.0615
5 13 4 -11.9862 -0.2015
5 13 6 6.1234 -0.1020
5 13 8 14.1923 0.0090
5 13 10 -3.7816 -0.0362
5 13 12 -4.5323 -0.0167
5 13 14 2.9531 0.0136
5 13 16 2.9956 0.0313
5 13 18 1.9679 0.0150
5 13 20 0.6904 -0.0799
5 13 22 -0.3755 -0.1273
5 14 1 9.3478 0.0250
5 14 3 -6.2267 -0.2074
5 14 5 3.5088 -0.0892
5 14 7 -0.6576 0.0111
5 14 9 -2.4196 0.0259
5 14 11 -1.3421 0.0471
5 14 13 -2.5214 0.0153
5 14 15 1.6945 0.0053
5 14 17 2.2310 -0.0165
5 14 19 0.8330 0.0041
5 14 21 0.5335 0.0539
5 15 2 4.8271 -0.1668
5 15 4 -17.9974 -0.1446
5 15 6 8.6764 -0.0221
5 15 8 12.0299 0.0292
5 15 10 -8.6526 -0.0084
5 15 12 -2.4469 0.0109
5 15 14 2.9208 -0.0051
5 15 16 1.6530 0.0022
5 15 18 1.4111 0.0130
5 15 20 -1.2173 0.0194
5 15 22 0.6648 -0.0806
5 16 1 -2.7661 -0.1639
5 16 3 11.5057 -0.1518
5 16 5 2.7302 0.0742
5 16 7 -1.9979 -0.0154
5 16 9 -2.2981 -0.0294
5 16 11 -1.7930 0.0115
5 16 13 -0.8294 -0.0090
5 16 15 3.3558 -0.0303
5 16 17 1.8466 -0.0392
5 16 19 -0.7933 -0.0091
5 16 21 -0.4037 0.0813
5 17 2 2.9993 0.0147
5 17 4 -3.9727 -0.1130
5 17 6 -4.0540 -0.0533
5 17 8 3.0697 0.0087
5 17 10 -2.3178 -0.0299
5 17 12 0.3811 0.0256
5 17 14 1.3898 -0.0008
5 17 16 -0.2980 0.0341
5 17 18 -2.0464 0.0533
5 17 20 -1.3230 0.0021
5 17 22 1.6262 0.1080
5 18 1 -2.3987 0.0267
5 18 3 9.8176 -0.3653
5 18 5 -1.8752 0.0448
5 18 7 -2.9770 -0.0095
5 18 9 4.8427 -0.0325
5 18 11 0.5405 0.0002
5 18 13 -1.8438 0.0026
5 18 15 -0.3990 -0.0453
5 18 17 0.3296 -0.0169
5 18 19 1.0188 -0.0016
5 18 21 -0.9181 0.0015
5 19 2 1.3564 -0.0918
5 19 4 3.4709 -0.1403
5 19 6 -4.7310 0.0179
5 19 8 -0.0019 -0.0503
5 19 10 -0.7113 0.0370
5 19 12 -0.3446 0.0074
5 19 14 -1.2802 -0.0316
5 19 16 0.5995 0.0143
5 19 18 -0.6336 0.0219
5 19 20 -0.7218 -0.1102
5 20 1 0.9493 -0.1381
5 20 3 6.7041 -0.2550
5 20 5 -3.1749 0.0881
5 20 7 -5.6796 -0.0546
5 20 9 4.3235 -0.0102
5 20 11 3.3498 -0.0161
5 20 13 -0.6576 -0.0148
5 20 15 -0.4021 -0.0243
5 20 17 -0.3117 0.0688
5 20 19 0.2332 0.0702
5 20 21 -1.0126 -0.0972
5 21 2 -2.7771 0.1174
5 21 4 -0.4963 -0.0983
5 21 6 -1.5054 -0.0259
5 21 8 1.1952 -0.0875
5 21 10 1.5521 0.0633
5 21 12 -1.3188 -0.0249
5 21 14 -1.9501 0.0015
5 21 16 -0.2694 0.0067
5 21 18 0.5793 -0.0173
5 21 20 0.7730 -0.3241
5 22 1 -2.0911 -0.0531
5 22 3 2.9514 -0.2613
5 22 5 0.5880 -0.0073
5 22 7 -1.1422 -0.0625
5 22 9 0.1463 -0.0161
5 22 11 1.7887 0.0263
5 22 13 0.3768 0.0354
5 22 15 -0.0836 0.0141
5 22 17 0.2806 0.0430
5 22 19 -0.3519 -0.0662
5 23 2 -4.4458 0.0147
5 23 4 2.3679 -0.0339
5 23 6 0.5276 0.0395
5 23 8 -1.9263 -0.0109
5 23 10 0.6910 0.0635
5 23 12 -1.4745 -0.0150
5 23 14 -1.4519 0.0158
5 23 16 -0.2234 -0.0649
5 23 18 1.6402 -0.0708
5 24 1 -2.5059 -0.0505
5 24 3 0.7141 -0.1629
5 24 5 0.6871 -0.0270
5 24 7 -2.2485 -0.0338
5 24 9 -0.1787 0.0101
5 24 11 -0.2191 -0.0286
5 24 13 0.2676 0.0277
5 24 15 1.3171 -0.0556
5 24 17 0.9681 0.0111
5 24 19 -2.0307 -0.0907
5 25 2 -2.9236 0.0987
5 25 4 3.5346 -0.0174
5 25 6 -0.6957 0.0506
5 25 8 -1.4285 -0.0053
5 25 10 -1.6654 -0.0391
5 25 12 0.2822 0.0193
5 25 14 1.1897 0.0086
5 25 16 -1.9180 -0.0005
5 25 18 0.2663 -0.0266
5 26 1 0.7846 -0.0293
5 26 3 -1.6021 -0.1423
5 26 5 -1.2486 -0.0838
5 26 7 -2.6018 -0.0443
5 26 9 1.1951 0.0464
5 26 11 -0.7164 -0.0270
5 26 13 0.7473 0.0137
5 26 15 -1.4910 -0.0685
5 26 17 0.3213 0.0438
5 27 2 -3.2667 0.1195
5 27 4 1.8612 -0.0520
5 27 6 1.3645 -0.0108
5 27 8 -1.4371 -0.0245
5 27 10 -2.7962 -0.0266
5 27 12 1.9990 0.0346
5 27 14 0.1962 0.0121
5 27 16 -1.9143 0.0248
5 28 1 0.5786 -0.0971
5 28 3 0.6167 -0.0910
5 28 5 -1.2681 -0.0889
5 28 7 -1.4870 0.0388
5 28 9 0.9763 0.0424
5 28 11 -0.4157 0.0143
5 28 13 0.5807 -0.0135
5 28 15 -0.2329 -0.1077
5 28 17 -0.4415 0.1221
5 29 2 0.7908 0.1121
5 29 4 -1.0189 -0.0608
5 29 6 1.6094 -0.0156
5 29 8 -1.4625 -0.0180
5 29 10 -2.0564 0.0014
5 29 12 2.6767 -0.0214
5 29 14 0.3323 -0.0282
5 29 16 -3.0257 0.0922
5 30 1 1.4337 -0.0526
5 30 3 -1.3938 -0.0257
5 30 5 -0.8279 -0.0331
5 30 7 1.7699 0.0798
5 30 9 -0.8448 -0.0340
5 30 11 1.5648 0.0347
5 30 13 -0.2603 -0.0400
5 30 15 0.8576 -0.0585
5 31 2 2.1840 0.0392
5 31 4 -0.1407 -0.0649
5 31 6 0.3521 -0.0289
5 31 8 -0.6978 0.0087
5 31 10 0.8109 0.0329
5 31 12 1.2388 -0.0766
5 31 14 -0.1821 -0.0361
5 32 1 1.8136 0.0019
5 32 3 -1.9317 -0.0070
5 32 5 -1.5886 -0.0095
5 32 7 2.1736 0.0526
5 32 9 -0.2489 -0.0177
5 32 11 1.0053 0.0360
5 32 13 -1.4507 -0.0666
5 33 2 1.0630 -0.0068
5 33 4 0.1335 -0.0518
5 33 6 -0.7079 0.0220
5 33 8 1.0188 -0.0326
5 33 10 0.8411 0.1086
5 33 12 1.1598 -0.1066
5 34 1 0.6722 -0.0594
5 34 3 -0.5514 -0.0136
5 34 5 -0.9701 0.0232
5 34 7 0.4603 -0.0479
5 34 9 0.4431 0.0816
5 34 11 1.6715 0.0331
5 35 2 -0.2843 0.0757
5 35 4 0.7074 -0.0233
5 35 6 -0.9371 0.0899
5 35 8 0.7697 -0.0196
5 35 10 0.8816 0.2061
5 36 1 -0.0851 -0.0953
5 36 3 0.5520 0.0151
5 36 5 -0.2869 0.0669
5 36 7 -1.1253 -0.0546
5 36 9 0.7029 0.0997
5 37 2 -0.1557 0.1093
5 37 4 0.3345 0.0063
5 37 6 0.2343 0.1752
5 37 8 0.0772 0.0742
5 38 1 -0.3277 -0.1130
5 38 3 0.2723 0.1871
5 38 5 0.8826 0.1315
5 38 7 -2.1251 -0.1050
5 39 2 1.6970 0.1077
5 39 4 -0.1591 0.0154
6 1 1 24.5314 -0.4260
6 1 3 -45.9836 -0.0421
6 1 5 -14.2117 0.0061
6 1 7 -4.8738 -0.0604
6 1 9 -12.3243 0.0273
6 1 11 9.9151 -0.0239
6 1 13 3.2224 0.0418
6 1 15 -3.3406 0.0177
6 1 17 -2.0715 0.0285
6 1 19 -1.8696 -0.0250
6 1 21 0.7311 0.0170
6 1 23 -1.1153 -0.0731
6 2 0 21.8796 0.4650
6 2 4 -54.7523 -0.1841
6 2 6 5.9814 0.1337
6 2 8 3.8090 0.0463
6 2 10 1.8871 0.0308
6 2 12 -3.6209 -0.0139
6 2 14 -5.8570 -0.0204
6 2 16 3.0118 -0.0135
6 2 18 -1.7224 -0.0380
6 2 20 0.9568 0.0010
6 2 22 -0.8176 0.0258
6 2 24 -0.7288 0.0363
6 3 1 7.7126 -0.1339
6 3 3 -60.1847 -0.1614
6 3 5 -36.9529 -0.0283
6 3 7 21.6053 -0.0514
6 3 9 -3.3111 0.0094
6 3 11 0.6383 0.0033
6 3 13 4.2138 0.0290
6 3 15 -2.4961 -0.0388
6 3 17 2.5865 0.0400
6 3 19 1.1303 -0.0120
6 3 21 -3.2309 0.0343
6 3 23 -2.5813 0.0244
6 4 0 -63.0737 -0.0892
6 4 2 2.3698 -0.0078
6 4 4 -7.5245 -0.2045
6 4 6 11.9609 0.1678
6 4 8 10.3231 -0.0213
6 4 10 -15.0391 0.0455
6 4 12 -1.2706 -0.0529
6 4 14 5.0875 -0.0112
6 4 16 -4.1160 -0.0115
6 4 18 -4.0854 -0.0040
6 4 20 0.5950 -0.0099
6 4 22 -1.0340 -0.0206
6 4 24 -0.4418 0.0083
6 5 1 -13.1758 0.3031
6 5 5 -21.3732 -0.0828
6 5 7 -4.0171 -0.0935
6 5 9 7.7642 0.0151
6 5 11 7.9231 0.0080
6 5 13 -1.1583 0.0387
6 5 15 -1.8946 -0.0434
6 5 17 2.1822 0.0094
6 5 19 1.8022 0.0186
6 5 21 -2.6971 -0.0148
6 5 23 -0.5900 0.0831
6 6 0 -106.2858 -0.4907
6 6 2 -12.6763 0.1351
6 6 4 34.2896 -0.2520
6 6 6 18.5439 0.1993
6 6 8 7.7695 -0.0548
6 6 10 -23.2715 0.0355
6 6 12 -2.4850 -0.0242
6 6 14 7.6896 0.0048
6 6 16 -5.7859 -0.0255
6 6 18 -2.8187 -0.0155
6 6 20 1.8765 -0.0293
6 6 22 -0.8557 -0.0302
6 7 1 13.2166 0.1209
6 7 3 34.1795 -0.1385
6 7 5 -12.9743 0.0058
6 7 7 -42.1670 -0.0520
6 7 9 7.0757 -0.0117
6 7 11 9.1861 0.0289
6 7 13 -0.6007 0.0253
6 7 15 3.0758 -0.0232
6 7 17 -0.4805 0.0053
6 7 19 0.2816 0.0121
6 7 21 -1.4205 -0.0174
6 7 23 1.0326 0.0826
6 8 0 -5.1681 -0.5351
6 8 2 -24.1326 0.0137
6 8 4 -2.2510 -0.0348
6 8 6 15.4099 0.1707
6 8 8 4.8835 -0.0519
6 8 10 -8.6936 0.0240
6 8 12 4.9680 -0.0226
6 8 14 -1.6247 -0.0136
6 8 16 -3.8374 -0.0222
6 8 18 0.5500 0.0006
6 8 20 0.8684 -0.0063
6 8 22 -0.5703 0.0355
6 9 1 13.6358 0.0386
6 9 3 22.6472 0.0267
6 9 5 -5.7392 -0.0914
6 9 7 -23.3901 -0.0561
6 9 9 3.2006 -0.0048
6 9 11 0.1708 0.0123
6 9 13 -3.5636 0.0064
6 9 15 4.4209 0.0193
6 9 17 0.0665 0.0353
6 9 19 -3.3245 -0.0199
6 9 21 -0.0348 -0.0283
6 9 23 0.0423 -0.0131
6 10 0 41.4881 -0.0645
6 10 2 -15.4204 -0.2240
6 10 4 -14.0867 -0.0219
6 10 6 9.3965 0.0859
6 10 8 0.1148 0.0710
6 10 10 5.0565 0.0189
6 10 12 3.6931 0.0014
6 10 14 -5.5269 -0.0118
6 10 16 0.7478 -0.0140
6 10 18 1.1852 0.0526
6 10 20 0.5439 -0.0073
6 10 22 -0.9538 0.1050
6 11 1 17.6905 -0.1009
6 11 3 -10.1377 -0.1045
6 11 5 -13.0777 -0.0101
6 11 7 16.7063 -0.0431
6 11 9 -2.1997 0.0250
6 11 11 -13.9562 0.0355
6 11 13 -1.4525 -0.0282
6 11 15 3.1740 0.0087
6 11 17 2.1814 0.0003
6 11 19 -4.3088 -0.0205
6 11 21 -0.8372 -0.0200
6 11 23 -1.6034 -0.1787
6 12 0 15.9974 -0.3768
6 12 2 3.8039 -0.1994
6 12 6 6.0574 0.0369
6 12 8 -6.3357 0.0530
6 12 10 2.4387 0.0315
6 12 12 3.4192 -0.0241
6 12 14 1.7729 -0.0074
6 12 16 3.1356 0.0069
6 12 18 -1.1180 0.0697
6 12 20 -1.9521 0.0122
6 12 22 -0.9324 0.0447
6 13 1 9.9404 0.0762
6 13 3 -20.0718 0.0432
6 13 5 -13.8264 -0.0479
6 13 7 18.8275 -0.1075
6 13 9 -0.7689 0.0551
6 13 11 -8.9120 0.0339
6 13 13 0.7637 0.0125
6 13 15 -1.1497 0.0408
6 13 17 -0.7694 -0.0275
6 13 19 -4.5766 0.0151
6 13 21 0.3061 -0.0099
6 14 0 -28.3408 -0.1738
6 14 2 13.1976 -0.0325
6 14 4 14.1165 0.0079
6 14 6 -1.9610 0.0711
6 14 8 -0.4139 0.0016
6 14 10 -0.5585 0.0145
6 14 12 -2.9289 0.0187
6 14 14 4.6140 0.0046
6 14 16 1.7395 -0.0137
6 14 18 -0.0919 -0.0371
6 14 20 -1.3301 0.0134
6 14 22 -0.7051 -0.1161
6 15 1 7.8175 -0.1888
6 15 3 2.4137 -0.0552
6 15 7 -0.9425 -0.0221
6 15 9 -0.8890 0.0429
6 15 11 -2.3403 0.0713
6 15 13 2.2234 0.0202
6 15 15 -1.9155 -0.0011
6 15 17 -1.8398 -0.0145
6 15 19 -3.0262 0.0184
6 15 21 0.4873 0.0743
6 16 0 -14.9611 -0.1322
6 16 2 10.5313 -0.0023
6 16 4 4.4517 0.0288
6 16 6 -13.4645 0.0944
6 16 8 3.7916 -0.0420
6 16 10 3.8132 -0.0202
6 16 12 -2.3345 -0.0505
6 16 14 0.4816 -0.0344
6 16 16 0.2810 0.0076
6 16 18 1.4168 -0.0128
6 16 20 -1.3636 0.0614
6 16 22 -0.2671 -0.3500
6 17 3 6.3163 0.0505
6 17 5 -2.7423 -0.0570
6 17 7 -5.1880 -0.0509
6 17 9 1.4697 0.0038
6 17 11 0.9156 0.0337
6 17 13 -0.6124 0.0295
6 17 15 -1.8609 0.0058
6 17 17 -1.1796 0.0556
6 17 19 -1.1601 -0.0997
6 17 21 0.5831 -0.0667
6 18 0 -0.7968 0.2029
6 18 2 2.6944 -0.0637
6 18 4 1.4088 -0.1373
6 18 6 -9.8784 0.0580
6 18 8 3.9888 0.0087
6 18 10 4.5893 0.0056
6 18 12 -0.6015 -0.0277
6 18 14 -4.0954 -0.0133
6 18 16 -0.5113 0.0437
6 18 18 2.1628 -0.0074
6 18 20 -1.3202 0.0240
6 19 1 -4.1712 0.2045
6 19 3 0.8310 -0.0746
6 19 5 3.0653 -0.0330
6 19 7 -0.0637 -0.0780
6 19 9 -2.2378 0.0428
6 19 11 -0.7832 0.0274
6 19 13 -1.9558 -0.0166
6 19 15 -1.9240 -0.0263
6 19 17 2.6370 -0.0309
6 19 19 0.0992 -0.1312
6 19 21 -0.8477 -0.1844
6 20 0 -2.6972 -0.0808
6 20 2 -0.6020 -0.0264
6 20 4 5.0536 -0.0778
6 20 6 -0.5149 0.0964
6 20 8 -1.1585 0.0408
6 20 10 2.4383 0.0161
6 20 12 1.8406 -0.0176
6 20 14 -2.9259 0.0119
6 20 16 1.3813 0.0478
6 20 18 -0.5734 -0.0011
6 20 20 -2.4942 0.0055
6 21 1 -0.2012 0.4018
6 21 3 0.2404 -0.0178
6 21 5 5.3062 -0.0635
6 21 7 -0.9277 -0.0618
6 21 9 -2.5744 0.0339
6 21 11 -1.9929 -0.0117
6 21 13 0.3121 -0.0140
6 21 15 -1.6565 -0.0190
6 21 17 1.6130 -0.0597
6 21 19 0.0879 -0.0132
6 22 0 -3.5068 -0.1148
6 22 2 -0.8807 0.0174
6 22 4 1.5008 -0.1764
6 22 6 2.8964 0.1470
6 22 8 -0.9221 -0.0062
6 22 10 1.4961 -0.0043
6 22 12 1.9140 0.0151
6 22 14 -1.4273 0.0371
6 22 16 -0.0330 0.0184
6 22 18 -0.6766 -0.0883
6 22 20 -1.4233 -0.0133
6 23 1 0.4090 0.2231
6 23 3 0.6511 -0.0395
6 23 5 7.2703 -0.0771
6 23 7 -0.4577 0.0024
6 23 9 -1.9914 0.0468
6 23 11 -2.6744 0.0152
6 23 13 0.7454 0.0162
6 23 15 -1.0362 -0.0087
6 23 17 2.1212 -0.0393
6 23 19 -0.1148 0.1623
6 24 0 -1.1747 -0.2494
6 24 4 -0.5127 -0.1211
6 24 6 -1.6274 0.1533
6 24 8 -1.4887 -0.0188
6 24 10 1.5143 -0.0105
6 24 12 0.7321 -0.0501
6 24 14 0.6110 -0.0228
6 24 16 -0.1592 -0.0689
6 24 18 -0.3290 -0.0235
6 25 1 0.9098 0.2432
6 25 3 -1.2680 0.0201
6 25 5 1.6726 -0.0992
6 25 7 1.8372 -0.0205
6 25 9 -0.6689 0.0130
6 25 11 -0.9561 0.0530
6 25 13 0.7047 0.0060
6 25 15 -0.5013 0.0492
6 25 17 1.1833 0.1369
6 26 0 1.1090 -0.1832
6 26 2 -0.5446 -0.0687
6 26 4 -2.1296 -0.0937
6 26 6 -0.8227 0.1272
6 26 8 -0.2900 -0.0407
6 26 10 0.2062 0.0345
6 26 12 1.2504 -0.0600
6 26 14 0.9089 -0.0350
6 26 16 -0.5093 -0.0498
6 26 18 0.7324 -0.0353
6 27 1 -0.7277 0.2373
6 27 3 -1.3003 -0.0208
6 27 5 -0.1156 -0.0648
6 27 7 0.3396 -0.0474
6 27 9 -1.6501 0.0108
6 27 11 1.1922 0.0865
6 27 13 -1.7928 -0.0281
6 27 15 -0.7638 0.0508
6 27 17 1.6676 0.1517
6 28 0 0.1803 -0.1775
6 28 2 -0.4201 -0.0230
6 28 4 -2.5815 -0.0249
6 28 6 0.3861 0.1464
6 28 8 1.8975 -0.0017
6 28 10 -0.3712 0.0131
6 28 12 -0.3902 -0.0141
6 28 14 2.4931 -0.0425
6 28 16 1.4596 0.0103
6 29 1 -0.4451 0.1605
6 29 3 1.2754 -0.0502
6 29 5 -0.6797 -0.0123
6 29 7 -1.2868 -0.0208
6 29 9 -2.1614 -0.0498
6 29 11 0.2199 0.0330
6 29 13 -0.2153 -0.0553
6 29 15 -0.6712 -0.0158
6 30 0 1.9926 -0.1146
6 30 2 0.1469 -0.0083
6 30 4 -3.2828 0.0651
6 30 6 1.0029 0.0905
6 30 8 2.9897 0.0089
6 30 10 0.3442 -0.0084
6 30 12 -0.6166 -0.0171
6 30 14 1.3778 0.0324
6 31 1 -0.5160 0.0539
6 31 3 1.8502 -0.0159
6 31 5 0.2335 -0.0174
6 31 7 -1.0198 -0.0629
6 31 9 -2.0966 -0.0224
6 31 11 -0.0131 0.0045
6 31 13 0.5269 0.0401
6 31 15 -0.1312 -0.0692
6 32 0 1.4959 -0.0059
6 32 2 1.5703 -0.0705
6 32 4 -0.7172 0.0264
6 32 6 0.1148 0.0525
6 32 8 2.2750 0.0400
6 32 10 1.5359 0.0359
6 32 12 -0.4820 -0.0864
6 32 14 0.0229 0.0669
6 33 1 0.3550 0.0193
6 33 3 0.2886 -0.0120
6 33 5 0.2124 0.0389
6 33 7 0.5479 -0.0769
6 33 9 -2.7248 0.0078
6 33 11 0.3728 0.1178
6 33 13 0.9438 0.0836
6 34 0 0.3347 0.0489
6 34 2 1.5352 -0.0735
6 34 4 1.5421 0.0033
6 34 6 0.9048 0.0865
6 34 8 -1.1928 -0.0375
6 34 10 1.7908 0.0427
6 34 12 1.6299 -0.1964
6 35 1 0.1144 0.0215
6 35 3 -0.5489 -0.0022
6 35 5 0.0941 -0.0177
6 35 7 0.0099 0.0025
6 35 9 -0.7202 -0.0374
6 35 11 0.7590 0.2395
6 36 0 0.1358 0.0631
6 36 2 0.5398 0.0392
6 36 4 0.8709 0.0387
6 36 6 1.4055 0.0420
6 36 8 -2.2939 -0.1312
6 36 10 -0.1442 -0.0567
6 37 1 -0.8120 -0.0786
6 37 3 -1.3973 -0.0395
6 37 5 0.1952 -0.1207
6 37 7 0.1435 0.1117
6 38 0 -0.6756 0.0149
6 38 2 -0.8523 0.1017
6 38 4 0.7458 0.1752
6 38 6 0.9668 -0.1490
6 39 1 -0.5976 -0.1510
6 39 3 -0.7364 -0.0368
7 1 4 -30.1336 -0.0928
7 1 6 22.2110 0.0585
7 1 8 11.1273 -0.0500
7 1 10 -12.2561 0.0590
7 1 12 4.8521 -0.0003
7 1 14 -4.1664 0.0036
7 1 16 -0.4223 -0.0035
7 1 18 4.4003 0.0141
7 1 20 -0.1319 0.0330
7 1 22 0.1672 0.0367
7 1 24 -0.3699 -0.0066
7 2 1 -70.1467 -0.0551
7 2 3 2.1027 -0.2839
7 2 5 13.8203 0.0498
7 2 7 22.9196 0.0042
7 2 9 1.4663 -0.0301
7 2 11 -9.5398 -0.0370
7 2 13 4.1339 -0.0207
7 2 15 1.8004 -0.0406
7 2 17 -4.3296 0.0255
7 2 19 1.3505 0.0051
7 2 21 2.0833 0.0126
7 2 23 -1.5440 -0.0431
7 3 2 54.4088 0.2080
7 3 4 3.9090 -0.1590
7 3 6 -6.1286 0.0043
7 3 8 1.1990 -0.0111
7 3 10 -3.4249 0.0969
7 3 12 0.8553 0.0170
7 3 14 -2.2987 -0.0077
7 3 16 0.7698 -0.0280
7 3 18 6.1484 -0.0024
7 3 20 2.2884 -0.0237
7 3 22 -2.1490 -0.0214
7 3 24 -0.3839 0.0378
7 4 1 -55.0906 -0.3037
7 4 3 18.5847 -0.0386
7 4 5 4.1214 0.0088
7 4 7 17.3734 0.0009
7 4 9 -1.5967 -0.0502
7 4 11 -9.3459 -0.0179
7 4 13 13.0796 -0.0048
7 4 15 1.2447 -0.0345
7 4 17 -4.1635 0.0212
7 4 19 1.9116 -0.0326
7 4 21 0.8782 -0.0085
7 4 23 -1.7446 -0.0061
7 5 4 40.2943 -0.0638
7 5 6 -23.6663 -0.0758
7 5 8 -15.0213 0.0163
7 5 10 11.3270 0.0937
7 5 12 -3.7384 0.0116
7 5 14 -0.9166 0.0156
7 5 16 1.2740 -0.0263
7 5 18 0.0027 0.0015
7 5 20 3.5159 -0.0660
7 5 22 -0.8025 -0.0282
7 6 1 -3.3205 -0.2051
7 6 3 -2.0497 -0.0627
7 6 5 -9.0665 -0.0259
7 6 7 8.2866 0.0438
7 6 9 4.8009 -0.0666
7 6 11 2.4931 0.0101
7 6 13 4.5212 0.0339
7 6 15 -2.0208 0.0020
7 6 17 -0.0262 -0.0247
7 6 19 3.8147 -0.0418
7 6 21 0.8947 -0.0068
7 6 23 -0.9396 0.0915
7 7 2 30.7263 0.1358
7 7 4 22.3556 0.0056
7 7 6 -9.8426 -0.0216
7 7 8 -1.1119 -0.0009
7 7 10 0.2992 0.0638
7 7 12 -12.1320 -0.0113
7 7 14 4.3021 -0.0339
7 7 16 2.7664 -0.0102
7 7 18 -2.5694 0.0180
7 7 20 1.9210 -0.0579
7 7 22 -0.4333 0.0493
7 8 1 32.5008 -0.1324
7 8 3 -24.5261 -0.0594
7 8 5 -5.7438 0.0761
7 8 7 1.1449 0.0166
7 8 9 -1.3826 -0.0346
7 8 11 14.9075 -0.0051
7 8 13 0.9918 -0.0094
7 8 15 -2.8333 0.0564
7 8 17 2.3800 -0.0024
7 8 19 1.5590 0.0321
7 8 21 -0.9806 0.0061
7 8 23 0.0799 0.0865
7 9 2 -0.5647 0.3563
7 9 4 -20.8678 -0.0798
7 9 6 18.4243 -0.0958
7 9 8 17.7031 -0.0136
7 9 10 -9.5787 0.0308
7 9 12 -10.6396 -0.0283
7 9 14 1.5326 -0.0225
7 9 16 1.2421 0.0102
7 9 18 -2.7768 0.0111
7 9 20 -0.2650 -0.0244
7 9 22 1.0776 -0.0064
7 10 1 -3.9858 0.1184
7 10 3 5.1436 -0.0996
7 10 5 15.0826 0.0087
7 10 7 -3.3480 0.0534
7 10 9 -5.6120 -0.0125
7 10 11 8.1557 -0.0051
7 10 13 -0.5847 -0.0003
7 10 15 1.2882 0.0375
7 10 17 1.0867 0.0017
7 10 19 -0.5070 0.0200
7 10 21 -1.4053 0.0167
7 10 23 -0.2073 0.0093
7 11 2 19.2365 0.1305
7 11 4 -28.1875 -0.1152
7 11 6 11.2032 0.0045
7 11 8 12.4828 -0.0187
7 11 10 -10.5601 0.0540
7 11 12 -0.1813 0.0060
7 11 14 0.4779 -0.0250
7 11 16 -1.0510 -0.0272
7 11 18 -1.7671 -0.0137
7 11 20 -1.1276 0.0760
7 11 22 1.5228 -0.0345
7 12 1 -19.1146 0.1005
7 12 3 20.9315 0.1516
7 12 5 4.2174 0.0814
7 12 7 -2.2944 0.0197
7 12 9 1.7513 -0.0532
7 12 11 1.6351 -0.0282
7 12 13 0.6074 -0.0307
7 12 15 1.1688 -0.0023
7 12 17 -0.4506 -0.0080
7 12 19 -2.1228 -0.0141
7 12 21 -1.3017 0.0355
7 12 23 -0.5392 -0.1569
7 13 2 17.0742 0.0398
7 13 4 -3.2951 -0.0750
7 13 6 -5.3417 -0.0099
7 13 8 -0.0374 -0.0050
7 13 10 1.6657 0.0215
7 13 12 4.6840 0.0221
7 13 14 -1.8349 0.0016
7 13 16 -1.4013 -0.0238
7 13 18 -2.5741 0.0011
7 13 20 0.4888 0.0479
7 13 22 1.0844 0.0661
7 14 1 -10.6832 0.3485
7 14 3 17.5310 0.0107
7 14 5 -13.4220 0.0430
7 14 7 -1.3010 0.0406
7 14 9 13.8439 -0.0753
7 14 11 -1.6357 -0.0243
7 14 13 -2.9811 -0.0115
7 14 15 -2.0631 -0.0016
7 14 17 -0.4035 -0.0109
7 14 19 -0.0382 -0.0385
7 14 21 -0.8220 0.0029
7 15 2 1.6061 -0.2721
7 15 4 9.8770 -0.0757
7 15 6 -5.3516 0.0962
7 15 8 -0.9274 0.0094
7 15 10 4.1027 0.0357
7 15 12 0.1232 0.0091
7 15 14 -1.5123 -0.0317
7 15 16 0.8145 -0.0304
7 15 18 0.1715 -0.0140
7 15 20 1.7461 -0.0630
7 15 22 -0.3161 0.1760
7 16 1 1.3336 0.1904
7 16 3 5.6238 0.0489
7 16 5 -8.5051 0.1258
7 16 7 -4.6171 0.0120
7 16 9 6.8901 -0.0117
7 16 11 0.5437 -0.0611
7 16 13 -2.3034 -0.0290
7 16 15 -1.6909 0.0235
7 16 17 0.9968 0.0397
7 16 19 -0.7629 0.0268
7 16 21 -0.6673 -0.0873
7 17 2 -10.7682 0.0142
7 17 4 3.5866 -0.0892
7 17 6 1.2028 0.0330
7 17 8 -0.0056 -0.0081
7 17 10 4.9131 0.0478
7 17 12 -1.1753 -0.0120
7 17 14 -0.6497 0.0182
7 17 16 -0.3994 -0.0162
7 17 18 1.0849 -0.0216
7 17 20 2.5587 -0.1091
7 18 1 -3.4084 0.1665
7 18 3 0.8131 -0.0349
7 18 5 6.9663 0.0502
7 18 7 -2.4546 0.0421
7 18 9 -3.1299 -0.0010
7 18 11 -0.2382 -0.0218
7 18 13 -1.0332 0.0274
7 18 15 -1.1843 0.0390
7 18 17 1.4207 0.0073
7 18 19 -0.8835 -0.0655
7 18 21 0.0837 -0.0993
7 19 2 -4.6676 -0.0511
7 19 4 2.0880 -0.0390
7 19 6 3.2265 0.0629
7 19 8 -4.5120 -0.0032
7 19 10 0.5758 0.0883
7 19 12 1.9634 0.0178
7 19 14 0.6090 0.0221
7 19 16 -1.2191 -0.0813
7 19 18 1.7636 -0.0312
7 19 20 1.1111 0.1615
7 20 1 -2.6061 -0.0365
7 20 3 -0.7113 0.0575
7 20 5 6.3314 0.1145
7 20 7 -1.2741 0.0795
7 20 9 -4.9629 -0.0449
7 20 11 0.0169 -0.0340
7 20 13 0.4578 -0.0008
7 20 15 -0.5225 0.0163
7 20 17 0.3836 -0.0100
7 20 19 -1.6038 -0.0587
7 21 2 -0.4896 0.0515
7 21 4 2.3015 0.0142
7 21 6 -0.0709 0.0111
7 21 8 -2.5836 -0.0045
7 21 10 -1.3725 -0.0100
7 21 12 4.5032 0.0519
7 21 14 1.4891 0.0115
7 21 16 -2.0983 -0.0247
7 21 18 0.4842 0.0291
7 21 20 0.4890 0.3001
7 22 1 2.9396 -0.0362
7 22 3 -2.8994 -0.0189
7 22 5 -1.3298 0.1269
7 22 7 2.5897 0.0713
7 22 9 -0.9950 -0.0511
7 22 11 -0.3033 -0.0035
7 22 13 0.2527 -0.0052
7 22 15 -2.3362 0.0235
7 22 17 -1.0581 -0.0097
7 22 19 0.8278 -0.0107
7 23 2 -3.0778 0.0555
7 23 4 -0.0923 -0.0057
7 23 6 1.2886 -0.0379
7 23 8 0.0777 0.0050
7 23 10 -1.2651 0.0236
7 23 12 3.4503 0.0362
7 23 14 -0.6780 -0.0130
7 23 16 0.0583 0.0034
7 23 18 1.0222 0.0220
7 24 1 2.5267 -0.1118
7 24 3 -1.4710 -0.0036
7 24 5 -2.0911 0.1427
7 24 7 3.4247 0.0783
7 24 9 0.3995 0.0051
7 24 11 -1.0059 -0.0063
7 24 13 -0.8549 -0.0176
7 24 15 0.3948 -0.0230
7 24 17 -1.1057 0.0187
7 24 19 1.2001 0.1546
7 25 2 -0.9519 0.1541
7 25 4 -3.2572 -0.0408
7 25 6 1.7192 -0.0334
7 25 8 -0.6403 -0.0347
7 25 10 0.8806 0.1046
7 25 12 1.4710 -0.0301
7 25 14 -0.2549 -0.0222
7 25 16 0.5674 0.0145
7 25 18 -0.4970 0.0652
7 26 1 1.4785 -0.0609
7 26 3 -3.1149 0.0048
7 26 5 -1.2653 0.1209
7 26 7 4.5205 0.0458
7 26 9 -0.3580 -0.0484
7 26 11 -0.8693 0.0136
7 26 13 -0.6778 -0.0133
7 26 15 0.9102 0.0356
7 26 17 -0.5162 0.0069
7 27 2 -0.6279 0.0825
7 27 4 -0.7240 -0.0533
7 27 6 2.4067 -0.0057
7 27 8 -1.7527 -0.0305
7 27 10 2.0605 0.1345
7 27 12 -1.0083 -0.0611
7 27 14 -0.8972 -0.0031
7 27 16 1.9886 -0.0975
7 28 1 0.9705 -0.0049
7 28 3 -1.1559 0.0258
7 28 5 -1.9511 0.0891
7 28 7 1.8119 0.0167
7 28 9 -0.4008 -0.0730
7 28 11 -1.9558 0.0056
7 28 13 -0.0671 -0.0016
7 28 15 1.1279 0.1014
7 28 17 -0.4992 0.0099
7 29 2 0.2199 0.0407
7 29 4 -0.0430 -0.0171
7 29 6 0.5121 0.0390
7 29 8 0.7130 0.0018
7 29 10 0.2981 0.0220
7 29 12 -0.9058 -0.0535
7 29 14 -0.6760 -0.0381
7 29 16 1.9795 -0.0984
7 30 1 0.8912 0.0284
7 30 3 0.6380 -0.0045
7 30 5 -1.0555 0.0766
7 30 7 -1.1553 -0.0738
7 30 9 -0.5245 0.0129
7 30 11 -0.6079 -0.0124
7 30 13 0.9272 0.0689
7 30 15 -1.5772 0.2429
7 31 2 0.4488 0.0686
7 31 4 -0.2951 0.0287
7 31 6 -1.4250 0.0161
7 31 8 0.9612 0.0201
7 31 10 0.8038 -0.0209
7 31 12 -1.0073 0.0027
7 31 14 -2.2917 0.0093
7 32 1 -0.5098 0.0620
7 32 3 1.6252 -0.0854
7 32 5 0.0727 0.0632
7 32 7 -2.6271 -0.0467
7 32 9 0.1732 0.0427
7 32 11 -0.6127 -0.0263
7 32 13 1.0196 0.1715
7 33 2 1.1314 0.0404
7 33 4 -1.1230 0.0150
7 33 6 -1.1517 0.0154
7 33 8 -0.2207 -0.0620
7 33 10 1.0855 -0.0017
7 33 12 -0.4734 0.0350
7 34 1 -1.1583 0.0476
7 34 3 0.0816 -0.0568
7 34 5 1.0753 0.0524
7 34 7 -1.7995 0.0088
7 34 9 -0.5296 -0.1256
7 34 11 -1.1817 -0.0618
7 35 2 1.1351 0.0256
7 35 4 -0.8709 -0.0574
7 35 6 -0.4848 -0.0915
7 35 8 -0.5179 -0.1472
7 35 10 0.9848 -0.0458
7 36 1 -0.3474 0.0577
7 36 3 -0.8406 -0.0317
7 36 5 0.4235 -0.0786
7 36 7 0.7152 0.0767
7 36 9 -0.3044 -0.2529
7 37 2 -0.4222 -0.0910
7 37 4 -0.7438 -0.0531
7 37 6 1.3130 -0.1124
7 37 8 0.0133 -0.1573
7 38 1 -0.4038 0.0529
7 38 3 0.6047 -0.0435
7 38 5 0.8983 -0.1330
7 39 2 -0.4468 -0.1363
7 39 4 0.1237 0.0387
8 1 1 37.5260 0.6518
8 1 3 46.1991 0.1491
8 1 5 0.7398 -0.1176
8 1 7 12.7470 0.0370
8 1 9 1.9795 0.0160
8 1 11 3.4445 0.0415
8 1 13 2.9027 -0.0306
8 1 15 -7.6944 -0.0399
8 1 17 3.4351 0.0074
8 1 19 3.3499 0.0165
8 1 21 -2.5202 -0.0127
8 1 23 0.0825 0.0898
8 2 0 -19.5845 -0.4950
8 2 2 14.5152 -0.0460
8 2 4 17.7851 -0.2460
8 2 6 -14.8441 0.1424
8 2 8 6.0672 -0.0322
8 2 10 -12.1826 0.0261
8 2 12 -1.9620 -0.0182
8 2 14 11.1950 0.0400
8 2 16 -2.1774 -0.0119
8 2 18 0.2377 0.0198
8 2 20 1.5162 -0.0407
8 2 22 -1.6446 0.0198
8 2 24 -0.9735 -0.1703
8 3 1 42.1925 0.6451
8 3 3 51.9887 0.1613
8 3 5 -4.3374 -0.0983
8 3 7 -13.1140 -0.0166
8 3 9 6.2525 0.0374
8 3 11 4.0208 0.0437
8 3 13 1.1235 -0.0212
8 3 15 -0.0868 -0.0095
8 3 17 -1.0443 -0.0244
8 3 19 -0.4516 0.0072
8 3 21 -0.7001 -0.0436
8 3 23 -0.2625 0.0591
8 4 0 45.3380 -0.4789
8 4 2 15.6848 0.0713
8 4 4 -19.1100 -0.1262
8 4 6 -15.9486 0.1288
8 4 8 3.5580 -0.0068
8 4 10 2.6340 0.0087
8 4 12 3.5277 -0.0026
8 4 14 0.6516 0.0527
8 4 16 -3.3823 -0.0177
8 4 18 2.4022 -0.0221
8 4 20 0.9427 -0.0188
8 4 22 -1.9175 0.0705
8 5 1 -2.8938 0.2352
8 5 3 2.1857 0.1468
8 5 5 6.5960 -0.1091
8 5 7 6.7553 -0.0221
8 5 9 10.2971 0.0186
8 5 11 -4.8136 0.0287
8 5 13 -6.0294 -0.0429
8 5 15 6.3440 0.0158
8 5 17 -1.2240 -0.0271
8 5 19 -5.0154 -0.0139
8 5 21 0.8527 -0.0144
8 5 23 -0.8822 -0.0479
8 6 0 34.2563 0.1190
8 6 4 -8.1801 -0.1026
8 6 6 3.7625 0.1206
8 6 8 -12.2865 0.0615
8 6 10 9.7325 -0.0159
8 6 12 3.5964 0.0195
8 6 14 -5.0776 0.0531
8 6 16 0.0222 -0.0150
8 6 18 0.5227 -0.0241
8 6 20 0.7979 -0.0147
8 6 22 -0.3277 0.0391
8 7 1 2.2805 -0.0025
8 7 5 -5.6906 -0.1031
8 7 7 33.1587 0.0350
8 7 9 7.1743 -0.0180
8 7 11 -14.5017 0.0525
8 7 13 -2.1585 -0.0632
8 7 15 5.2234 0.0022
8 7 17 0.5064 -0.0144
8 7 19 -2.9755 -0.0167
8 7 21 1.0343 -0.0047
8 7 23 -0.9629 -0.0893
8 8 0 -2.5529 0.3026
8 8 4 12.6645 0.0818
8 8 6 12.0521 0.0719
8 8 8 -20.9145 0.0805
8 8 10 2.4180 -0.0197
8 8 12 3.6734 -0.0083
8 8 14 -1.0430 0.0184
8 8 16 2.7467 -0.0170
8 8 18 -1.7243 0.0078
8 8 20 -1.5962 -0.0106
8 8 22 1.3559 -0.0405
8 9 1 16.6225 0.2509
8 9 3 -10.3744 -0.1271
8 9 5 -12.9938 -0.1487
8 9 7 22.1463 0.0059
8 9 9 1.4359 -0.0193
8 9 11 -2.4568 0.0435
8 9 13 4.2312 -0.0038
8 9 15 -2.2383 0.0225
8 9 17 -0.7273 -0.0093
8 9 19 -0.0309 0.0442
8 9 21 2.6705 -0.0211
8 9 23 0.5095 -0.0375
8 10 0 -33.0079 0.3266
8 10 2 7.1356 -0.0310
8 10 4 19.5274 -0.0266
8 10 6 -8.8042 0.0599
8 10 8 -1.7880 0.0233
8 10 10 1.9711 -0.0338
8 10 12 -6.2595 0.0276
8 10 14 -0.2075 0.0181
8 10 16 1.8017 -0.0493
8 10 18 0.1106 -0.0300
8 10 20 -0.3731 -0.0065
8 10 22 1.7801 -0.0702
8 11 1 18.1502 0.0342
8 11 5 -8.4257 0.0177
8 11 7 -0.9005 0.0242
8 11 9 -3.2036 -0.0220
8 11 11 3.6695 0.0649
8 11 13 6.0005 0.0081
8 11 15 -2.1680 -0.0165
8 11 17 -0.4096 -0.0181
8 11 19 2.3766 0.0610
8 11 21 1.5788 0.0454
8 11 23 1.3848 0.1096
8 12 0 -5.4096 -0.0085
8 12 2 11.6558 0.0035
8 12 4 -2.2988 0.0401
8 12 6 -24.3590 0.0877
8 12 8 12.0720 -0.0822
8 12 10 7.1379 -0.0238
8 12 12 -5.8035 -0.0149
8 12 14 -2.6905 0.0105
8 12 16 -0.3088 -0.0072
8 12 18 1.8013 -0.0206
8 12 20 -0.5201 0.0530
8 12 22 1.1891 -0.0545
8 13 1 -11.6307 -0.0212
8 13 3 1.6965 -0.0492
8 13 5 7.0293 -0.0263
8 13 7 -5.3976 0.0363
8 13 9 0.9064 -0.0337
8 13 11 3.5814 0.0135
8 13 13 -1.4716 -0.0031
8 13 15 0.5839 -0.0074
8 13 17 0.0184 0.0282
8 13 19 2.3704 -0.0427
8 13 21 -0.0087 0.0169
8 14 0 3.2875 0.2154
8 14 2 5.5683 -0.1256
8 14 6 -11.4561 0.0576
8 14 8 4.7027 -0.0513
8 14 10 5.9334 0.0041
8 14 12 -2.6075 0.0140
8 14 14 -3.1438 0.0292
8 14 16 -0.2293 0.0340
8 14 18 1.0986 0.0021
8 14 20 -0.4965 0.0073
8 14 22 0.5450 0.0815
8 15 1 -15.4087 -0.0437
8 15 3 -5.6934 -0.0148
8 15 5 11.2324 0.0056
8 15 7 -2.1267 0.0615
8 15 9 0.5797 0.0073
8 15 11 0.5991 0.0220
8 15 13 -3.6860 -0.0410
8 15 15 0.8938 -0.0275
8 15 17 0.6440 0.0111
8 15 19 2.3833 -0.0496
8 15 21 -1.2628 0.0368
8 16 0 1.2510 0.0170
8 16 2 -2.4343 -0.1743
8 16 4 7.0568 0.0478
8 16 6 5.5496 -0.0225
8 16 8 -10.5306 -0.0116
8 16 10 -0.0500 0.0097
8 16 12 2.9466 0.0023
8 16 14 0.8636 0.0247
8 16 16 1.5757 0.0364
8 16 18 -1.6672 0.0589
8 16 20 -1.0865 -0.0689
8 17 1 -3.5834 0.1971
8 17 3 -4.5882 0.1123
8 17 5 6.1591 -0.0041
8 17 7 -5.3361 -0.0054
8 17 9 -0.0927 0.0191
8 17 11 3.7585 0.0096
8 17 13 0.6551 -0.0066
8 17 15 -2.2747 -0.0102
8 17 17 -2.2870 -0.0198
8 17 19 2.1397 0.0853
8 17 21 -0.2247 0.0591
8 18 0 0.5469 0.0073
8 18 2 -4.0042 -0.0780
8 18 4 2.5107 -0.0503
8 18 6 6.1199 -0.0340
8 18 8 -7.2569 -0.0756
8 18 10 -1.9649 -0.0088
8 18 12 2.0658 0.0476
8 18 14 2.7910 0.0344
8 18 16 -0.2212 0.0190
8 18 18 -0.8074 -0.0040
8 18 20 0.9243 -0.1200
8 19 1 0.8428 -0.0020
8 19 3 -2.8313 0.0878
8 19 5 1.6524 0.0556
8 19 7 -3.2792 -0.0053
8 19 9 -1.7945 0.0186
8 19 11 3.1734 0.0350
8 19 13 3.6071 -0.0003
8 19 15 -3.9047 -0.0324
8 19 17 -1.5629 -0.0785
8 19 19 2.0324 0.1574
8 19 21 0.1177 0.1286
8 20 0 5.7875 -0.1223
8 20 2 -1.2150 0.0099
8 20 4 -5.1511 -0.0105
8 20 6 -0.0971 0.0187
8 20 8 -0.1696 -0.0811
8 20 10 -0.7888 -0.0161
8 20 12 -0.7828 -0.0008
8 20 14 3.7842 -0.0024
8 20 16 -0.6398 -0.0090
8 20 18 0.2181 0.0224
8 20 20 2.0697 -0.0292
8 21 1 -3.4492 0.0005
8 21 3 -4.1809 0.2026
8 21 5 -3.4303 -0.0124
8 21 7 0.5608 0.0231
8 21 9 -0.7006 -0.0438
8 21 11 2.0614 0.0013
8 21 13 3.0317 -0.0259
8 21 15 -2.5497 -0.0094
8 21 17 -1.7097 0.0039
8 21 19 1.1317 0.0283
8 22 0 6.5700 0.1233
8 22 2 -1.1135 -0.0053
8 22 4 -6.5863 -0.0496
8 22 6 1.6225 0.0036
8 22 8 4.6128 -0.0098
8 22 10 -0.3743 0.0195
8 22 12 -2.4764 0.0113
8 22 14 2.2244 0.0174
8 22 16 -1.1697 -0.0136
8 22 18 1.1819 0.0478
8 23 1 -5.0739 0.0372
8 23 3 -2.4051 0.1294
8 23 5 -0.7504 -0.0202
8 23 7 -0.0711 0.0194
8 23 9 -2.3126 -0.0171
8 23 11 1.1035 0.0238
8 23 13 -0.0371 -0.0640
8 23 15 -0.2257 -0.0309
8 23 17 -0.6231 -0.0315
8 23 19 -0.7577 -0.0617
8 24 0 3.1750 0.1205
8 24 2 0.0680 -0.0058
8 24 4 -2.1695 -0.0073
8 24 6 1.6316 -0.0036
8 24 8 3.3965 0.0711
8 24 10 -0.9206 0.0085
8 24 12 -2.1469 0.0036
8 24 14 1.8003 0.0325
8 24 16 0.2824 -0.0115
8 24 18 -0.3953 0.1596
8 25 1 -0.0552 0.1156
8 25 3 0.9803 0.0379
8 25 5 1.1390 0.0106
8 25 7 -1.9688 0.0153
8 25 9 -1.3623 -0.0421
8 25 11 -0.4555 0.0097
8 25 13 0.9428 -0.0587
8 25 15 1.0420 -0.0576
8 25 17 -2.2671 -0.0477
8 26 0 4.7715 0.0834
8 26 2 1.1040 0.0270
8 26 4 -0.9172 0.0109
8 26 6 -0.1364 -0.0057
8 26 8 0.8137 0.0123
8 26 10 -1.6991 -0.0175
8 26 12 0.7679 -0.0038
8 26 14 -0.0837 0.0891
8 26 16 -1.1780 0.0806
8 26 18 0.0397 0.0973
8 27 1 2.0050 0.0411
8 27 3 0.1960 0.0074
8 27 5 0.6082 -0.0211
8 27 7 -1.1948 0.0319
8 27 9 2.1309 -0.0187
8 27 11 -0.8041 -0.0257
8 27 13 0.0831 -0.0009
8 27 15 0.4835 -0.0709
8 27 17 -0.8492 -0.1257
8 28 0 3.2048 0.0705
8 28 2 0.6444 0.0263
8 28 4 1.6622 0.0126
8 28 6 -1.5163 -0.0165
8 28 8 -1.8849 0.0305
8 28 10 -1.1167 -0.0143
8 28 12 0.7471 -0.0136
8 28 14 -0.4244 0.0783
8 28 16 -1.0337 0.0640
8 29 1 3.0874 -0.0002
8 29 3 -0.9453 0.0088
8 29 5 -3.3764 -0.0056
8 29 7 -0.5236 0.0552
8 29 9 4.3533 -0.0015
8 29 11 -0.4730 -0.0393
8 29 13 -0.4084 -0.0319
8 29 15 0.2185 -0.0592
8 30 0 0.1789 0.1094
8 30 2 -1.9918 -0.0220
8 30 4 2.1382 0.0487
8 30 6 -0.1929 -0.0303
8 30 8 -3.3112 0.0220
8 30 10 -0.0205 0.0100
8 30 12 1.4315 0.0121
8 30 14 -0.6214 0.0397
8 31 1 1.5524 0.0017
8 31 3 -0.4087 0.0138
8 31 5 -2.9775 0.0065
8 31 7 -2.1822 0.0101
8 31 9 4.7679 0.0317
8 31 11 0.4022 -0.0205
8 31 13 -1.9291 -0.0630
8 32 0 -3.0758 0.0891
8 32 2 -2.3346 -0.0006
8 32 4 0.9370 0.0318
8 32 6 -0.3088 0.0075
8 32 8 -1.1128 -0.0108
8 32 10 -0.9937 -0.0329
8 32 12 0.1558 0.1458
8 32 14 0.5941 -0.0785
8 33 1 0.5915 -0.0211
8 33 3 0.3775 0.0081
8 33 5 -0.6480 0.0142
8 33 7 -1.3055 -0.0052
8 33 9 1.7564 0.0301
8 33 11 -0.4471 -0.0599
8 33 13 0.3326 -0.1179
8 34 0 -2.9241 -0.0149
8 34 2 -1.0060 0.0431
8 34 4 0.2815 0.0476
8 34 6 -0.6114 0.0144
8 34 8 0.5187 -0.0360
8 34 10 -1.1012 -0.1000
8 34 12 -0.0016 0.2135
8 35 1 0.7287 -0.0262
8 35 3 1.3758 0.0632
8 35 5 0.1539 0.0209
8 35 7 0.2228 -0.0499
8 35 9 -0.9191 0.0654
8 35 11 -0.9565 -0.1769
8 36 0 -0.1201 0.0192
8 36 2 0.6987 0.0012
8 36 4 0.0096 -0.0635
8 36 6 -0.8530 0.0220
8 36 8 1.4214 0.0510
8 37 1 0.3899 -0.0620
8 37 3 0.9754 0.0064
8 37 5 0.0699 0.1931
8 37 7 1.1655 -0.1155
8 38 0 0.9309 0.0600
8 38 2 1.1113 -0.0953
8 38 4 0.5738 -0.1554
8 38 6 -0.0857 0.1106
8 39 1 0.6186 -0.0116
8 39 3 1.0500 -0.0221
9 1 2 -2.8126 0.3000
9 1 4 -12.5132 -0.0961
9 1 6 -25.9401 -0.0333
9 1 8 -2.4840 0.0316
9 1 10 13.3167 -0.0083
9 1 12 -1.4661 0.0258
9 1 14 -0.2726 -0.0264
9 1 16 -1.7816 -0.0337
9 1 18 -3.7622 0.0111
9 1 20 -1.5019 -0.0300
9 1 22 0.2930 0.0329
9 2 1 30.1604 -0.1307
9 2 3 29.2917 0.3506
9 2 5 -17.5334 0.0274
9 2 7 1.1656 0.1438
9 2 9 6.3950 -0.0549
9 2 11 -5.1336 0.0342
9 2 13 -1.1872 0.0168
9 2 15 -3.5157 0.0240
9 2 17 -2.1782 -0.0205
9 2 19 2.5759 -0.0012
9 2 21 -0.8694 -0.0135
9 2 23 -0.3660 0.1187
9 3 2 -35.4230 0.1094
9 3 4 -12.3436 -0.0768
9 3 6 -10.6684 -0.0419
9 3 8 6.9000 -0.0100
9 3 10 2.0702 -0.0330
9 3 12 -12.9936 0.0195
9 3 14 5.1187 -0.0371
9 3 16 3.4290 -0.0259
9 3 18 -4.8658 0.0289
9 3 20 -2.9955 -0.0366
9 3 22 2.0439 0.0775
9 4 1 17.6200 -0.0984
9 4 3 2.4787 0.3139
9 4 5 5.8038 0.0991
9 4 7 -2.0655 0.1199
9 4 9 -7.7985 -0.0695
9 4 11 7.0474 0.0227
9 4 13 -3.1768 -0.0078
9 4 15 -4.4291 0.0544
9 4 17 -0.1504 -0.0290
9 4 19 -0.6596 0.0402
9 4 21 -0.6975 -0.0122
9 4 23 1.4265 0.0979
9 5 2 -39.7166 0.0374
9 5 4 -23.0720 -0.1060
9 5 6 5.4903 -0.0348
9 5 8 15.2202 0.0146
9 5 10 -6.1581 -0.0368
9 5 12 -9.6915 0.0051
9 5 14 1.5703 -0.0161
9 5 16 3.7860 0.0059
9 5 18 -2.4813 0.0310
9 5 20 -3.0581 -0.0416
9 5 22 3.2388 -0.0372
9 6 1 -17.3809 0.0243
9 6 3 9.7373 0.1035
9 6 5 27.3749 0.1359
9 6 7 -9.0525 0.1091
9 6 9 -11.5836 -0.0693
9 6 11 2.9836 0.0158
9 6 13 -5.6003 -0.0191
9 6 15 1.7876 0.0107
9 6 17 1.0152 -0.0133
9 6 19 -3.1944 0.0310
9 6 21 0.4211 -0.0319
9 6 23 1.7333 0.0572
9 7 2 11.4610 0.0236
9 7 4 -23.4220 -0.1269
9 7 6 -4.4031 0.0488
9 7 8 7.2138 0.0286
9 7 10 -11.2263 0.0258
9 7 12 4.5012 0.0361
9 7 14 0.6475 -0.0150
9 7 16 -0.3015 0.0201
9 7 18 0.4611 -0.0001
9 7 20 -1.0245 0.0120
9 7 22 2.2812 -0.1231
9 8 1 -8.7492 -0.1185
9 8 3 11.3084 0.1771
9 8 5 -1.9746 0.1626
9 8 7 -8.7195 0.0380
9 8 9 3.8241 -0.0788
9 8 11 -2.4667 0.0103
9 8 13 -4.8227 -0.0339
9 8 15 2.8843 -0.0339
9 8 17 1.4250 0.0030
9 8 19 -2.6682 -0.0062
9 8 21 0.3934 0.0115
9 8 23 1.3410 -0.0111
9 9 2 3.5191 0.1082
9 9 4 -6.1036 0.0056
9 9 6 -5.9299 0.0249
9 9 8 -4.2928 0.0136
9 9 10 -4.2030 0.0457
9 9 12 8.5857 0.0385
9 9 14 -1.5996 0.0040
9 9 16 -1.4657 0.0045
9 9 18 0.0157 -0.0180
9 9 20 0.3589 0.0521
9 9 22 1.0155 -0.0382
9 10 1 0.7882 -0.0491
9 10 3 17.7939 0.1095
9 10 5 -28.2758 0.0854
9 10 7 -6.8469 0.0154
9 10 9 18.5112 -0.1011
9 10 11 -6.0753 0.0251
9 10 13 -5.5134 0.0076
9 10 15 0.7029 -0.0044
9 10 17 1.0564 0.0104
9 10 19 1.0121 -0.0399
9 10 21 0.6879 0.0474
9 10 23 1.2375 -0.0636
9 11 2 -22.9218 -0.1115
9 11 4 7.2421 0.1798
9 11 6 0.3831 0.0606
9 11 8 -4.0700 0.0016
9 11 10 -1.7755 0.0527
9 11 12 -1.1139 0.0196
9 11 14 0.1350 -0.0210
9 11 16 0.3649 -0.0167
9 11 18 1.6267 -0.0371
9 11 20 -0.1049 -0.0140
9 11 22 -0.7123 0.1509
9 12 1 4.1354 -0.0457
9 12 3 9.1079 0.0842
9 12 5 -14.1405 0.1187
9 12 7 -6.8064 -0.0321
9 12 9 3.9466 -0.0216
9 12 11 -1.3827 -0.0130
9 12 13 0.5771 -0.0225
9 12 15 0.2566 0.0424
9 12 17 1.3088 0.0309
9 12 19 0.5179 0.0118
9 12 21 0.2615 0.0055
9 13 2 -31.2687 0.1366
9 13 4 9.9577 0.1742
9 13 6 1.1889 -0.0132
9 13 8 -6.0288 0.0095
9 13 10 4.5084 0.0111
9 13 12 -3.3893 -0.0115
9 13 14 -0.2334 0.0222
9 13 16 -1.2874 0.0268
9 13 18 1.4774 -0.0222
9 13 20 -0.7179 -0.0741
9 13 22 -0.8224 0.1127
9 14 1 -6.0352 0.1307
9 14 3 0.5262 -0.0596
9 14 5 11.1963 -0.0039
9 14 7 -4.8695 -0.0300
9 14 9 -8.4608 0.0473
9 14 11 2.1824 0.0017
9 14 13 2.1788 0.0051
9 14 15 0.4945 0.0226
9 14 17 0.5210 -0.0040
9 14 19 -0.0687 -0.0054
9 14 21 0.9220 -0.0662
9 15 2 -5.4504 0.0997
9 15 4 7.7537 0.0894
9 15 6 -1.4482 0.0280
9 15 8 -10.2140 -0.0060
9 15 10 1.8519 0.0433
9 15 12 2.4347 -0.0027
9 15 14 -0.7601 0.0028
9 15 16 -2.5792 -0.0045
9 15 18 2.1339 -0.0302
9 15 20 -1.6374 0.1083
9 15 22 -0.1355 -0.0644
9 16 1 -1.3021 -0.0015
9 16 3 -6.9512 0.1252
9 16 5 7.6970 -0.0320
9 16 7 -1.1140 -0.0236
9 16 9 -6.6039 0.0337
9 16 11 5.1892 0.0066
9 16 13 1.9865 -0.0235
9 16 15 0.8931 -0.0061
9 16 17 -1.0385 -0.0062
9 16 19 -0.9806 0.0137
9 16 21 1.6312 -0.0290
9 17 2 3.5775 0.1502
9 17 4 2.4678 0.0605
9 17 6 1.1342 -0.0084
9 17 8 -5.6938 0.0005
9 17 10 -1.2814 -0.0321
9 17 12 5.4838 0.0009
9 17 14 -2.0232 0.0035
9 17 16 -2.3930 0.0054
9 17 18 1.4428 -0.0216
9 17 20 -1.4602 0.1598
9 18 1 3.3793 0.0718
9 18 3 -5.9121 0.1320
9 18 5 -5.4989 -0.0732
9 18 7 5.2865 0.0165
9 18 9 2.0208 -0.0395
9 18 11 2.1484 0.0540
9 18 13 0.2403 0.0023
9 18 15 0.5410 0.0124
9 18 17 -2.0799 -0.0104
9 18 19 0.8415 -0.0249
9 18 21 0.6668 0.1094
9 19 2 -1.4800 -0.0026
9 19 4 -1.2800 0.0354
9 19 6 6.9123 -0.0019
9 19 8 1.0111 0.0734
9 19 10 -4.1397 -0.0497
9 19 12 1.3292 -0.0099
9 19 14 -2.1521 -0.0164
9 19 16 0.6879 0.0121
9 19 18 1.7445 -0.0223
9 19 20 -1.5751 0.0262
9 20 1 0.9027 0.0417
9 20 3 -1.2337 0.1534
9 20 5 -4.6035 -0.0440
9 20 7 4.1682 0.0499
9 20 9 2.4867 -0.0094
9 20 11 -1.7734 0.0052
9 20 13 0.4480 -0.0056
9 20 15 3.2196 -0.0190
9 20 17 -1.3476 0.0094
9 20 19 0.5769 0.0421
9 21 2 -0.3011 0.0936
9 21 4 -0.5968 -0.0334
9 21 6 3.9364 0.0079
9 21 8 0.6727 0.0636
9 21 10 -1.0553 -0.0486
9 21 12 -1.9624 -0.0365
9 21 14 0.8976 0.0101
9 21 16 1.4431 0.0506
9 21 18 -1.0317 0.0369
9 21 20 -0.3788 -0.1851
9 22 1 -0.5920 0.0559
9 22 3 -1.1630 0.1071
9 22 5 -0.2380 -0.0736
9 22 7 0.9156 0.0262
9 22 9 0.5634 -0.0136
9 22 11 -2.2635 0.0084
9 22 13 1.5007 0.0067
9 22 15 1.8009 -0.0097
9 22 17 -0.7082 -0.0116
9 22 19 0.6296 0.0101
9 23 2 2.8341 0.0396
9 23 4 2.8492 -0.0606
9 23 6 0.6541 0.0221
9 23 8 -1.8267 -0.0023
9 23 10 1.1568 0.0178
9 23 12 -2.6939 -0.0249
9 23 14 0.9042 0.0404
9 23 16 2.2874 -0.0186
9 23 18 -1.9732 0.0000
9 24 1 0.8992 -0.0124
9 24 3 0.1354 0.1593
9 24 5 0.3060 -0.0606
9 24 7 -2.7620 0.0510
9 24 9 -1.1985 -0.0415
9 24 11 -0.7707 0.0207
9 24 13 1.5864 -0.0163
9 24 15 0.8755 0.0239
9 24 17 -0.5157 -0.0590
9 25 2 4.7636 0.0310
9 25 4 0.7716 -0.0005
9 25 6 -3.6635 0.0246
9 25 8 0.8890 -0.0101
9 25 10 0.7617 -0.0714
9 25 12 -0.8313 0.0247
9 25 14 0.5791 0.0180
9 25 16 0.9174 0.0218
9 25 18 -0.9020 -0.0135
9 26 1 2.3334 0.0068
9 26 3 -1.3331 0.1454
9 26 5 0.7374 -0.0119
9 26 7 -1.2592 0.0208
9 26 9 -1.1865 -0.0368
9 26 11 1.4977 0.0218
9 26 13 0.5429 -0.0011
9 26 15 -1.4082 0.1146
9 26 17 -0.2311 -0.1366
9 27 2 2.5156 0.0059
9 27 4 -0.9766 0.0676
9 27 6 -5.1106 -0.0394
9 27 8 2.4191 0.0570
9 27 10 1.1713 -0.1042
9 27 12 -1.0722 0.0900
9 27 14 -0.7457 -0.0121
9 27 16 0.4866 0.0524
9 28 1 -0.8130 0.0244
9 28 3 -1.3040 0.0688
9 28 5 2.5901 -0.0002
9 28 7 0.0693 0.0049
9 28 9 0.8414 0.0378
9 28 11 0.7580 -0.0443
9 28 13 -0.8192 -0.0067
9 28 15 0.3014 -0.0170
9 29 2 1.8495 -0.0458
9 29 4 -0.3199 0.0632
9 29 6 -3.4217 -0.0345
9 29 8 1.2194 0.0076
9 29 10 0.4623 -0.0275
9 29 12 -1.3300 0.0795
9 29 14 1.9521 -0.0649
9 29 16 -1.2405 0.0897
9 30 1 -2.5859 -0.0044
9 30 3 -1.0713 0.0568
9 30 5 2.9733 -0.0062
9 30 7 0.5450 -0.0275
9 30 9 0.0907 -0.0064
9 30 11 0.6999 -0.0427
9 30 13 -0.1825 -0.1092
9 30 15 0.3350 -0.1417
9 31 2 0.2499 -0.0343
9 31 4 1.7914 -0.0159
9 31 6 -0.3330 -0.0521
9 31 8 -0.2510 -0.0347
9 31 10 -0.2563 0.0392
9 31 12 -0.9896 0.0211
9 31 14 2.7939 0.0084
9 32 1 -1.8437 0.0136
9 32 3 0.9794 0.1001
9 32 5 0.8663 -0.0838
9 32 7 0.8209 0.0318
9 32 9 -1.1704 -0.1100
9 32 11 -0.1554 0.0880
9 32 13 0.2404 -0.1970
9 33 2 -0.9948 -0.0704
9 33 4 1.0973 -0.0407
9 33 6 1.7936 0.0034
9 33 8 -0.1432 0.0955
9 33 10 -2.6218 -0.0128
9 33 12 0.0305 -0.0216
9 34 1 -0.8803 -0.0106
9 34 3 1.8933 0.1403
9 34 5 0.0124 -0.0775
9 34 7 -0.3505 0.0119
9 34 9 -1.6623 -0.0742
9 34 11 0.9235 0.1401
9 35 2 -0.6868 -0.1167
9 35 4 0.2633 0.0752
9 35 6 0.3283 0.0270
9 35 8 0.1525 0.2760
9 35 10 -1.0813 -0.0828
9 36 1 -0.2349 0.0272
9 36 3 0.3664 -0.0087
9 36 5 -1.0353 -0.0081
9 36 7 -0.7253 -0.0709
9 36 9 0.0301 0.0672
9 37 2 -0.5799 -0.1641
9 37 4 0.1488 0.1490
9 37 6 -0.8517 0.0662
9 38 1 -0.5194 0.0300
9 38 3 -1.0641 -0.1436
9 38 5 -1.1601 0.0961
9 39 2 0.2646 0.0147
10 1 1 -34.6774 0.0629
10 1 3 -14.9057 0.0171
10 1 5 2.4849 0.0289
10 1 7 -7.7625 -0.0152
10 1 9 7.6837 -0.0092
10 1 11 -8.7144 -0.0010
10 1 13 -9.7154 -0.0182
10 1 15 10.4040 0.0131
10 1 17 0.2650 -0.0233
10 1 19 -3.7246 -0.0098
10 1 21 3.0435 -0.0036
10 1 23 -0.0975 0.0435
10 2 0 -35.5112 -0.2585
10 2 2 -3.4127 0.0610
10 2 4 8.5344 0.0970
10 2 6 1.8391 -0.0964
10 2 8 -5.7248 -0.0331
10 2 10 3.8694 -0.0402
10 2 12 4.2993 0.0432
10 2 14 -2.7414 0.0132
10 2 16 -1.3158 0.0076
10 2 18 0.7480 -0.0142
10 2 20 1.6408 0.0143
10 2 22 2.4733 -0.0389
10 3 1 -21.7779 -0.1104
10 3 3 -1.8397 0.0507
10 3 5 0.0522 -0.0185
10 3 9 5.8690 -0.0232
10 3 11 -11.5052 -0.0035
10 3 13 -4.4635 -0.0435
10 3 15 7.1830 0.0102
10 3 17 1.5932 0.0176
10 3 19 -0.3260 -0.0117
10 3 21 3.0172 -0.0187
10 3 23 0.0732 0.0100
10 4 0 -20.9196 0.0537
10 4 2 -12.9390 -0.0474
10 4 4 11.3309 0.1407
10 4 6 5.5845 -0.1184
10 4 8 -14.4291 -0.0013
10 4 10 -2.3106 -0.0400
10 4 12 5.5316 0.0272
10 4 14 -1.4495 0.0059
10 4 16 4.7031 0.0324
10 4 18 0.4309 0.0072
10 4 20 -1.9662 0.0356
10 4 22 2.8579 -0.0274
10 5 1 2.0425 0.0628
10 5 3 8.0173 0.1172
10 5 5 -9.8752 -0.1138
10 5 7 0.1378 0.1115
10 5 9 -3.5732 -0.0248
10 5 11 1.6727 -0.0279
10 5 13 4.6125 -0.0290
10 5 15 -2.7573 0.0229
10 5 17 0.1221 0.0352
10 5 19 0.2881 0.0270
10 5 21 2.7501 -0.0437
10 5 23 1.1963 -0.0656
10 6 0 -14.2757 0.1774
10 6 2 -7.1578 -0.0388
10 6 4 6.1315 0.1187
10 6 6 -15.5277 -0.1716
10 6 8 5.8589 0.0028
10 6 10 4.4872 -0.0558
10 6 12 -5.2311 0.0569
10 6 14 -2.7088 -0.0010
10 6 16 4.1507 0.0145
10 6 18 1.7147 0.0282
10 6 20 -0.9117 0.0300
10 6 22 1.1916 -0.0039
10 7 1 9.2206 0.0808
10 7 3 8.5675 0.0827
10 7 5 -6.8346 -0.0341
10 7 7 -0.5899 0.0909
10 7 9 -9.5934 -0.0055
10 7 11 2.7082 -0.0170
10 7 13 6.8439 -0.0219
10 7 15 -4.0537 -0.0135
10 7 17 0.5248 -0.0104
10 7 19 0.1586 0.0350
10 7 21 -0.5378 0.0074
10 7 23 1.1377 -0.0611
10 8 2 5.7798 0.1295
10 8 4 -8.8855 0.1477
10 8 6 -24.9582 -0.1783
10 8 8 17.3393 -0.0495
10 8 10 8.2596 -0.0400
10 8 12 -4.5067 0.0241
10 8 14 -1.2462 0.0086
10 8 16 -0.2646 0.0201
10 8 18 1.8377 0.0122
10 8 20 -0.6414 0.0621
10 8 22 -0.5582 -0.0421
10 9 1 -21.1553 -0.0309
10 9 3 -10.1137 0.1357
10 9 5 15.2693 -0.0030
10 9 9 -0.7928 0.0005
10 9 11 2.2268 -0.0558
10 9 13 -2.4665 -0.0162
10 9 15 -0.9420 -0.0069
10 9 17 0.8363 -0.0307
10 9 19 -0.7230 -0.0226
10 9 21 -2.4599 0.0396
10 9 23 0.2029 0.0032
10 10 0 -20.7883 0.1229
10 10 2 7.9340 0.1605
10 10 4 4.0371 -0.0285
10 10 6 -6.4972 -0.0854
10 10 8 4.9147 -0.0598
10 10 10 1.4481 -0.0313
10 10 12 -1.5486 0.0165
10 10 14 1.8439 0.0192
10 10 16 -1.3567 0.0299
10 10 18 0.2310 -0.0219
10 10 20 0.1600 0.0181
10 10 22 -0.9405 -0.0499
10 11 1 -19.6577 -0.1909
10 11 3 -4.5769 0.0300
10 11 5 16.7006 0.0201
10 11 7 -10.6173 0.0833
10 11 9 5.0556 -0.0171
10 11 11 2.5709 -0.0422
10 11 13 -4.2711 -0.0319
10 11 15 0.6511 0.0006
10 11 17 0.2517 -0.0005
10 11 19 1.1034 -0.0551
10 11 21 -1.8094 0.0590
10 12 0 -14.5842 0.1422
10 12 2 -2.2287 0.0342
10 12 4 7.8336 0.0066
10 12 6 13.8049 -0.0625
10 12 8 -10.8720 -0.0089
10 12 10 -5.4281 -0.0282
10 12 12 4.0643 -0.0113
10 12 14 2.2515 -0.0178
10 12 16 0.2090 0.0223
10 12 18 -0.7589 0.0003
10 12 20 0.0115 -0.0527
10 12 22 -0.5535 -0.0355
10 13 1 -4.9179 0.0601
10 13 3 5.2783 0.0050
10 13 5 6.1823 -0.0391
10 13 7 -16.0126 0.0549
10 13 9 2.0807 -0.0457
10 13 11 8.2260 -0.0584
10 13 13 0.5546 0.0135
10 13 15 -1.6862 0.0118
10 13 17 -1.0343 0.0150
10 13 19 1.7236 0.0268
10 13 21 0.5581 -0.0038
10 14 0 0.0488 0.1115
10 14 2 -7.5483 -0.0192
10 14 4 -0.8178 -0.0542
10 14 6 11.2000 -0.0725
10 14 8 -3.0974 -0.0045
10 14 10 -1.8035 -0.0357
10 14 12 1.5004 0.0585
10 14 14 -1.7894 -0.0156
10 14 16 -0.6835 -0.0135
10 14 18 0.5288 -0.0227
10 14 20 1.6339 -0.0878
10 14 22 -0.6696 -0.0139
10 15 1 3.4890 0.0172
10 15 3 4.6593 -0.1130
10 15 5 0.2223 0.0563
10 15 7 -1.3340 0.0124
10 15 9 -5.5807 -0.0277
10 15 11 2.3657 -0.0191
10 15 13 3.2632 0.0310
10 15 15 -1.6704 -0.0334
10 15 17 2.5850 -0.0633
10 15 19 1.0477 0.1010
10 15 21 0.2100 -0.0390
10 16 0 9.3118 -0.2545
10 16 2 -3.6216 0.0442
10 16 4 -8.2426 0.0176
10 16 6 2.4810 0.0027
10 16 8 5.1885 -0.0302
10 16 10 0.0922 -0.0258
10 16 12 -0.4174 0.0260
10 16 14 -2.0011 -0.0152
10 16 16 -0.9267 -0.0271
10 16 18 0.0339 -0.0163
10 16 20 1.1969 0.0310
10 17 1 -1.4298 -0.0012
10 17 3 -1.6991 0.0059
10 17 5 1.3651 0.0272
10 17 7 9.5032 0.0458
10 17 9 -4.4857 -0.0672
10 17 11 -3.2443 -0.0471
10 17 13 0.8927 0.0223
10 17 15 1.4322 0.0137
10 17 17 3.8396 -0.0070
10 17 19 -1.2049 0.0413
10 17 21 -0.6942 -0.1128
10 18 0 2.1308 -0.1434
10 18 2 0.7205 0.0227
10 18 4 -4.3098 -0.0450
10 18 6 0.7309 0.0376
10 18 8 6.1832 -0.0380
10 18 10 -2.7890 -0.0047
10 18 12 -2.0011 0.0363
10 18 14 -0.2445 0.0098
10 18 16 -1.5879 -0.0142
10 18 18 -1.0596 -0.0176
10 18 20 0.1422 0.0617
10 19 1 -1.2108 -0.0899
10 19 3 0.5417 0.0132
10 19 5 4.2438 -0.0232
10 19 7 5.6817 0.0929
10 19 9 -1.1244 -0.0495
10 19 11 -3.9113 -0.0170
10 19 13 -2.4517 -0.0314
10 19 15 4.9618 0.0278
10 19 17 3.3017 0.0506
10 19 19 -3.0455 -0.0350
10 20 0 -2.4371 -0.1625
10 20 2 1.7544 -0.0379
10 20 4 1.9069 0.0442
10 20 6 -1.5130 -0.0500
10 20 8 0.0704 0.0299
10 20 10 -5.0632 0.0029
10 20 12 -0.5137 0.0064
10 20 14 1.6953 -0.0108
10 20 16 -0.4543 -0.0125
10 20 18 -2.5810 0.0883
10 20 20 -0.5578 0.0255
10 21 1 4.4610 0.0158
10 21 3 3.8417 0.0098
10 21 5 0.8832 -0.0461
10 21 7 -1.9348 0.0431
10 21 9 3.1983 -0.0389
10 21 11 -0.0041 -0.0310
10 21 13 -2.3294 -0.0275
10 21 15 5.1345 0.0182
10 21 17 -0.3374 0.0818
10 21 19 -2.6637 -0.0927
10 22 0 1.1857 -0.1427
10 22 2 -0.1799 -0.0021
10 22 4 0.1666 0.0840
10 22 6 -2.5974 -0.1172
10 22 8 -1.3593 -0.0219
10 22 10 -3.8601 0.0165
10 22 12 1.8077 0.0327
10 22 14 -0.1830 0.0103
10 22 16 -1.0531 0.0029
10 22 18 -0.7529 -0.0062
10 23 1 4.5236 -0.0373
10 23 3 0.6169 -0.0055
10 23 5 -2.5803 -0.0331
10 23 7 -0.5523 -0.0101
10 23 9 4.7581 0.0264
10 23 11 1.6584 -0.0355
10 23 13 -3.0448 0.0040
10 23 15 1.9089 -0.0039
10 23 17 0.4268 -0.0077
10 23 19 -0.9130 -0.0968
10 24 0 -0.2854 -0.1361
10 24 2 -2.0179 0.0885
10 24 4 -0.5958 0.0867
10 24 6 0.4884 -0.0840
10 24 8 -1.1200 -0.0388
10 24 10 -1.1639 0.0025
10 24 12 0.0329 0.0327
10 24 14 -0.7442 0.0108
10 24 16 0.6420 -0.0273
10 24 18 0.2627 -0.1668
10 25 1 2.6438 -0.1020
10 25 3 0.1888 0.0482
10 25 5 -5.0786 -0.0220
10 25 7 2.2322 0.0580
10 25 9 3.4347 -0.0002
10 25 11 0.4326 -0.0458
10 25 13 -1.5204 -0.0258
10 25 15 0.0818 0.0158
10 25 17 0.5019 0.0673
10 26 0 -3.0430 -0.0094
10 26 2 -2.5645 0.0572
10 26 4 -1.0903 0.0853
10 26 6 3.8247 -0.1130
10 26 8 -0.1654 -0.0415
10 26 10 1.4924 -0.0227
10 26 12 -0.8375 0.0482
10 26 14 -0.8319 0.0043
10 26 16 0.4035 0.0137
10 27 1 -0.5959 -0.1421
10 27 3 2.4758 0.0633
10 27 5 -0.9069 -0.0143
10 27 7 2.0570 0.0550
10 27 9 0.3212 0.0142
10 27 11 0.1278 -0.0091
10 27 13 -1.7697 -0.0446
10 27 15 -0.0730 0.0317
10 27 17 0.6869 0.0615
10 28 0 -5.2532 0.0186
10 28 2 0.2157 0.0087
10 28 4 0.9018 0.0376
10 28 6 1.2433 -0.1455
10 28 8 0.5670 0.0063
10 28 10 1.2205 -0.0569
10 28 12 -1.3786 0.0662
10 28 14 0.4310 -0.0764
10 28 16 0.7116 -0.0090
10 29 1 -0.4017 -0.0998
10 29 3 2.7637 -0.0162
10 29 5 2.4425 0.0326
10 29 7 2.5036 0.0050
10 29 9 -3.4774 0.0024
10 29 11 0.2738 -0.0027
10 29 13 0.7376 -0.0208
10 29 15 0.0956 0.0239
10 30 0 -2.0509 -0.0572
10 30 2 2.3062 0.0336
10 30 4 1.4712 -0.0068
10 30 6 -0.8070 -0.0883
10 30 8 -0.4147 -0.0564
10 30 10 0.0499 -0.0590
10 30 12 0.6620 0.0165
10 30 14 -0.5114 -0.0671
10 31 1 -0.3569 -0.0321
10 31 3 0.2927 -0.0380
10 31 5 2.6147 -0.0320
10 31 7 2.6554 0.0099
10 31 9 -3.6327 -0.0287
10 31 11 0.9107 -0.0307
10 31 13 0.6589 0.1259
10 32 0 1.0081 -0.0484
10 32 2 2.1333 0.0521
10 32 4 0.7847 -0.0929
10 32 6 -0.4676 -0.0334
10 32 8 -0.1028 -0.0624
10 32 10 -0.2410 -0.0048
10 32 12 -0.2207 -0.0455
10 33 1 -1.1339 -0.0642
10 33 3 -1.5956 -0.0615
10 33 5 1.3507 -0.0418
10 33 7 2.2835 0.1326
10 33 9 -1.5070 -0.0932
10 33 11 0.3011 0.0159
10 34 0 1.2275 -0.0377
10 34 2 0.0306 -0.0201
10 34 4 0.7242 -0.0223
10 34 6 0.7768 -0.0726
10 34 8 -0.0275 -0.0019
10 34 10 -0.4371 0.0877
10 35 1 -1.2472 -0.0491
10 35 3 -0.5363 0.0005
10 35 5 0.5799 -0.0434
10 35 7 -0.2209 0.2067
10 35 9 1.4148 -0.1229
10 36 0 1.4095 0.0219
10 36 2 -1.2494 -0.0287
10 36 4 -0.4546 0.0532
10 36 6 0.4328 -0.0816
10 36 8 1.4495 0.0452
10 37 1 -0.9047 0.0734
10 37 3 -0.5233 0.0578
10 37 5 0.9895 -0.1147
10 37 7 -0.4043 0.2116
10 38 0 0.3944 -0.0075
10 38 2 -1.3438 0.0435
10 38 4 -0.2729 0.1452
11 1 2 -2.7794 0.0541
11 1 4 18.9287 0.0208
11 1 6 6.5696 0.0166
11 1 8 11.0650 0.0358
11 1 10 2.4329 -0.0511
11 1 12 -4.5866 -0.0004
11 1 14 0.7933 -0.0010
11 1 16 5.2388 0.0223
11 1 18 -0.4727 -0.0156
11 1 20 1.0741 -0.0066
11 1 22 -0.0191 -0.0550
11 2 3 -6.9290 0.0635
11 2 5 16.7943 -0.1007
11 2 7 -15.7429 0.0514
11 2 9 -6.7271 0.0015
11 2 11 5.6217 -0.0011
11 2 13 -2.1621 0.0188
11 2 15 3.0219 0.0021
11 2 17 2.9356 -0.0147
11 2 19 -3.0280 0.0031
11 2 21 -0.7140 -0.0231
11 2 23 1.2706 0.0225
11 3 2 27.2167 -0.0393
11 3 6 -1.6243 0.0303
11 3 8 6.1208 0.0501
11 3 10 -1.7944 -0.0448
11 3 12 9.7982 -0.0168
11 3 14 1.0103 0.0117
11 3 16 -1.5370 0.0388
11 3 18 -0.4223 -0.0234
11 3 20 1.5657 0.0305
11 3 22 -1.1847 -0.1069
11 4 1 5.1689 0.1890
11 4 3 -13.2643 0.0436
11 4 5 0.1063 -0.0178
11 4 7 -8.7184 0.0019
11 4 9 9.5976 0.0523
11 4 11 2.1544 0.0087
11 4 13 -4.5748 0.0094
11 4 15 0.3923 -0.0302
11 4 17 3.2839 -0.0026
11 4 19 -1.5097 0.0123
11 4 21 -1.4355 0.0181
11 4 23 -0.2824 -0.1094
11 5 2 9.9563 -0.0337
11 5 4 4.0882 -0.1155
11 5 6 7.6277 0.0166
11 5 8 -1.3391 0.0194
11 5 10 -0.3197 -0.0653
11 5 12 11.4788 -0.0289
11 5 14 -1.0829 0.0139
11 5 16 -3.0943 0.0232
11 5 18 -0.6815 -0.0181
11 5 20 -0.1056 0.0936
11 5 22 -1.1273 -0.0561
11 6 1 1.5544 0.1313
11 6 3 7.4913 0.1378
11 6 5 -12.4648 -0.0179
11 6 7 -4.8603 -0.0481
11 6 9 22.0597 0.0458
11 6 11 -2.5586 0.0313
11 6 13 -3.8924 0.0411
11 6 15 -1.8619 -0.0372
11 6 17 0.2095 0.0131
11 6 19 1.6721 0.0179
11 6 21 -0.2260 0.0165
11 6 23 -1.1155 -0.2884
11 7 2 -10.0682 -0.2326
11 7 4 8.6517 -0.0456
11 7 6 11.1671 0.0153
11 7 8 -2.4521 -0.0093
11 7 10 2.4943 -0.0679
11 7 12 0.3477 -0.0133
11 7 14 -0.4481 0.0078
11 7 16 -0.6607 0.0048
11 7 18 1.8860 -0.0212
11 7 20 -0.8815 0.0388
11 7 22 -1.6678 0.0658
11 8 1 -6.2578 -0.0059
11 8 3 11.3423 0.1602
11 8 5 2.4593 0.0140
11 8 7 0.3894 -0.0689
11 8 9 5.0977 0.0497
11 8 11 -1.9856 0.0108
11 8 13 4.0155 0.0164
11 8 15 -1.5802 -0.0179
11 8 17 -0.2878 0.0063
11 8 19 0.2863 0.0147
11 8 21 -0.5505 0.0104
11 8 23 -1.0205 -0.2684
11 9 2 -16.0901 -0.1819
11 9 4 19.4141 -0.0034
11 9 6 -1.0443 -0.0144
11 9 8 -9.3930 0.0420
11 9 10 13.1897 -0.1032
11 9 12 -2.1316 -0.0147
11 9 14 -1.6211 0.0422
11 9 16 -0.8750 0.0441
11 9 18 1.0808 0.0054
11 9 20 0.2583 -0.0545
11 9 22 -1.1372 0.0723
11 10 1 -9.8893 -0.0042
11 10 3 1.6142 -0.0709
11 10 5 20.1262 -0.0131
11 10 7 4.8771 -0.0419
11 10 9 -5.7060 0.0361
11 10 11 -0.0732 0.0184
11 10 13 2.0644 0.0201
11 10 15 -1.0724 -0.0257
11 10 17 0.2399 -0.0189
11 10 19 -0.4104 -0.0063
11 10 21 -0.1897 -0.0599
11 11 2 6.3890 -0.0834
11 11 4 16.8288 -0.0537
11 11 6 -8.7484 0.0306
11 11 8 -10.6773 0.0479
11 11 10 7.8067 -0.0529
11 11 12 1.7914 0.0012
11 11 14 -0.4772 -0.0022
11 11 16 -1.4804 0.0394
11 11 18 0.4819 0.0167
11 11 20 1.5906 0.0004
11 11 22 -0.5254 -0.0210
11 12 1 7.6876 -0.2026
11 12 3 -14.8693 -0.0271
11 12 7 6.7384 -0.0422
11 12 9 -4.6330 0.0335
11 12 11 3.6414 0.0259
11 12 13 -1.4940 -0.0064
11 12 15 -1.1292 -0.0250
11 12 17 0.3360 -0.0049
11 12 19 -0.3262 0.0381
11 12 21 -0.3731 -0.0923
11 13 2 5.5324 0.1779
11 13 4 1.3740 -0.0586
11 13 6 2.7620 -0.0056
11 13 8 -2.0241 0.0084
11 13 10 -2.1424 -0.0451
11 13 12 2.7421 0.0116
11 13 14 -0.7773 -0.0061
11 13 16 -0.3060 0.0088
11 13 18 -0.8022 0.0168
11 13 20 1.4725 0.0542
11 13 22 -0.2286 -0.1546
11 14 1 11.5068 -0.1759
11 14 3 -10.8579 -0.0154
11 14 5 -0.3731 -0.1119
11 14 7 6.3063 -0.0076
11 14 9 1.1320 -0.0422
11 14 11 -0.7312 0.0662
11 14 13 -2.4380 0.0332
11 14 15 -0.4396 -0.0105
11 14 17 -0.7491 0.0051
11 14 19 1.4319 0.0115
11 14 21 -1.1117 -0.0008
11 15 2 -2.1022 0.0862
11 15 4 -9.6540 0.0301
11 15 6 12.2488 -0.0269
11 15 8 7.0110 0.0040
11 15 10 -8.8398 -0.0187
11 15 12 -1.8931 0.0151
11 15 14 0.4098 -0.0136
11 15 16 2.1657 -0.0166
11 15 18 -0.4889 0.0040
11 15 20 0.0904 -0.0059
11 16 1 5.2895 -0.1385
11 16 3 -1.6137 -0.0162
11 16 5 -1.4560 -0.0739
11 16 7 2.0694 0.0159
11 16 9 -2.0755 -0.0320
11 16 11 -6.3522 0.0111
11 16 13 2.1771 0.0143
11 16 15 1.6368 -0.0340
11 16 17 -0.9693 0.0311
11 16 19 0.9585 0.0167
11 16 21 -1.4123 0.0663
11 17 2 -2.3908 0.1479
11 17 4 -5.4720 0.0369
11 17 6 1.8609 -0.0557
11 17 8 4.7872 0.0131
11 17 10 -1.6862 -0.0681
11 17 12 -3.4688 -0.0260
11 17 14 2.7577 0.0081
11 17 16 1.6509 0.0358
11 17 18 -2.8948 0.0546
11 17 20 0.0516 -0.1818
11 18 1 2.1548 -0.0169
11 18 3 0.2162 -0.1293
11 18 5 -1.1898 -0.0740
11 18 7 -0.2500 -0.0301
11 18 9 -1.1442 0.0248
11 18 11 -6.4612 0.0037
11 18 13 3.4405 0.0231
11 18 15 -0.6172 -0.0462
11 18 17 -1.4037 0.0219
11 18 19 1.1244 0.0083
11 19 2 0.8478 0.0939
11 19 4 0.8465 -0.0324
11 19 6 -6.6872 -0.0429
11 19 8 0.8895 -0.0107
11 19 10 3.7502 0.0012
11 19 12 -3.7150 -0.0468
11 19 14 1.6459 -0.0098
11 19 16 1.3549 -0.0000
11 19 18 -3.0378 0.0319
11 19 20 0.0652 -0.1561
11 20 1 3.7963 -0.0586
11 20 3 -1.1721 -0.0433
11 20 5 -1.1487 -0.0704
11 20 7 -0.7918 -0.0332
11 20 9 -0.2126 0.0820
11 20 11 -1.8031 -0.0008
11 20 13 0.9224 -0.0131
11 20 15 -1.3958 -0.0320
11 20 17 -0.6927 -0.0286
11 20 19 -0.2146 0.1024
11 21 2 1.6958 0.0676
11 21 4 -1.2348 -0.0537
11 21 6 -6.8492 -0.0145
11 21 8 2.2190 -0.0201
11 21 10 3.5730 -0.0285
11 21 12 -2.5712 -0.0157
11 21 14 0.0716 -0.0122
11 21 16 -0.3013 0.0231
11 21 18 -1.5889 0.0256
11 22 1 3.2477 -0.0076
11 22 3 -2.9565 0.0036
11 22 5 0.5484 -0.0468
11 22 7 2.8639 -0.0473
11 22 9 0.2605 0.0095
11 22 11 1.2188 0.0281
11 22 13 -1.8389 0.0049
11 22 15 -2.3310 0.0415
11 22 17 0.7910 -0.0915
11 22 19 -0.5689 0.0166
11 23 2 -0.3174 -0.0802
11 23 4 -2.8864 -0.0366
11 23 6 -1.1983 -0.0378
11 23 8 3.4883 0.0560
11 23 10 0.1837 -0.0646
11 23 12 -2.4158 0.0380
11 23 14 -1.1588 -0.0216
11 23 16 -0.6191 0.0485
11 23 18 0.9925 0.0046
11 24 1 -2.1356 0.0151
11 24 3 0.5480 -0.0110
11 24 5 3.2706 -0.0269
11 24 7 1.6760 -0.0527
11 24 9 0.6207 0.0037
11 24 11 -0.2080 -0.0228
11 24 13 -1.5279 0.0174
11 24 15 -0.1513 -0.0294
11 24 17 1.5332 0.0039
11 25 2 1.7534 -0.1586
11 25 4 -0.7963 -0.0546
11 25 6 0.9222 -0.0074
11 25 8 1.6787 0.0681
11 25 10 -1.8730 -0.0836
11 25 12 -0.8985 0.0060
11 25 14 1.3374 -0.0411
11 25 16 -1.8213 0.0890
11 25 18 0.7457 0.0223
11 26 1 -3.1678 -0.0148
11 26 3 3.4626 -0.0145
11 26 5 1.4679 -0.0183
11 26 7 -2.0145 -0.0966
11 26 9 0.0738 0.0224
11 26 11 0.1839 -0.0141
11 26 13 1.3167 0.0060
11 26 15 -1.1553 -0.1126
11 26 17 1.2570 0.1738
11 27 2 0.7825 -0.1156
11 27 4 0.9658 -0.0823
11 27 6 2.2651 0.0144
11 27 8 -1.1813 0.0185
11 27 10 -0.4172 0.0168
11 27 12 0.6462 -0.0618
11 27 14 0.3578 0.0444
11 27 16 -0.8438 0.0020
11 28 1 -1.4223 -0.0054
11 28 3 5.1689 0.0191
11 28 5 -1.7545 -0.0587
11 28 7 -3.1735 0.0001
11 28 9 -0.5581 -0.0244
11 28 11 0.4667 0.0718
11 28 13 1.2012 0.0050
11 28 15 -0.6037 -0.1760
11 29 2 -0.5995 -0.0561
11 29 4 -1.1463 -0.0684
11 29 6 2.9478 0.0884
11 29 8 -1.9698 0.0094
11 29 10 -0.8646 0.0346
11 29 12 2.3997 -0.0340
11 29 14 -0.4399 0.0810
11 30 1 0.7971 -0.0399
11 30 3 2.3811 0.0652
11 30 5 -2.0098 -0.0438
11 30 7 -1.3915 0.0399
11 30 9 -0.1758 -0.0726
11 30 11 1.8728 0.0864
11 30 13 -0.0192 0.0377
11 31 2 -1.5020 -0.0021
11 31 4 -1.4947 0.0151
11 31 6 1.6823 0.0461
11 31 8 -1.0017 0.0540
11 31 10 0.2842 -0.0520
11 31 12 1.4447 0.0898
11 31 14 -1.9981 0.0779
11 32 1 1.5702 -0.0382
11 32 3 -0.5657 0.0062
11 32 5 -0.9842 -0.0320
11 32 7 0.9595 -0.0001
11 32 9 2.6841 0.0875
11 32 11 -0.0232 -0.0139
11 32 13 -0.7116 0.1226
11 33 2 -0.9476 -0.0344
11 33 4 0.0452 0.0608
11 33 6 0.9132 0.0418
11 33 8 -0.0924 -0.0238
11 33 10 0.3225 -0.0793
11 33 12 0.6194 0.0897
11 34 1 1.8359 -0.0190
11 34 3 -1.2874 -0.0387
11 34 5 0.5605 0.0732
11 34 7 1.4495 -0.0296
11 34 9 2.5385 0.2928
11 34 11 -0.1652 -0.1212
11 35 2 0.2481 0.1343
11 35 4 1.0377 -0.0501
11 35 6 0.0092 0.0384
11 35 8 -0.0908 -0.1964
11 35 10 0.5507 -0.0406
11 36 1 2.3256 0.0415
11 36 3 -0.7112 -0.0221
11 36 5 0.2566 0.1068
11 36 7 1.1342 0.0903
11 37 2 -0.5794 0.3159
11 37 4 -0.0653 -0.2224
11 37 6 0.7436 0.0386
11 38 1 0.5077 -0.0642
11 38 3 0.7707 0.1344
12 1 1 5.9795 -0.2145
12 1 3 -3.5712 -0.0493
12 1 5 -2.4199 -0.0676
12 1 9 -1.3169 -0.0361
12 1 11 4.2377 -0.0474
12 1 13 5.0148 0.0290
12 1 15 -4.0388 0.0030
12 1 17 -4.0686 0.0283
12 1 19 -1.5790 0.0168
12 1 21 0.2482 -0.0179
12 1 23 0.9097 -0.1479
12 2 0 15.1415 0.1210
12 2 2 -9.1716 -0.0031
12 2 4 7.3142 0.1544
12 2 6 2.4412 -0.0623
12 2 8 0.9215 0.0284
12 2 10 10.6212 -0.0449
12 2 12 -7.6842 0.0166
12 2 14 -7.1778 -0.0364
12 2 16 2.4983 -0.0107
12 2 18 -0.6745 0.0285
12 2 20 -1.2955 0.0008
12 2 22 -1.1371 -0.0265
12 3 1 15.3354 -0.1302
12 3 3 -6.5471 -0.0564
12 3 5 2.6628 -0.0521
12 3 7 5.8124 0.0327
12 3 9 -9.9466 -0.0244
12 3 11 -1.3985 -0.0157
12 3 13 5.0767 0.0212
12 3 15 -4.1297 0.0180
12 3 17 -1.8060 0.0218
12 3 19 -0.0428 -0.0078
12 3 21 -2.2995 0.0148
12 3 23 0.8085 -0.0925
12 4 0 14.2944 -0.0973
12 4 2 4.1539 -0.0141
12 4 4 0.5820 0.1931
12 4 6 -4.9387 -0.1280
12 4 8 6.4579 -0.0134
12 4 10 11.3410 -0.0123
12 4 12 -4.3079 0.0041
12 4 14 -1.7722 -0.0568
12 4 16 -2.2504 -0.0313
12 4 18 -0.5484 0.0178
12 4 20 0.2612 0.0173
12 4 22 -1.2622 -0.0964
12 5 1 -4.0839 -0.1355
12 5 3 -18.6376 -0.0725
12 5 5 18.6759 0.0548
12 5 9 -2.8032 0.0093
12 5 11 -0.1384 -0.0226
12 5 13 -4.0452 0.0387
12 5 15 -1.4540 0.0127
12 5 17 0.2058 -0.0031
12 5 19 1.7948 -0.0162
12 5 21 -2.3426 0.0409
12 5 23 0.1482 0.0925
12 6 0 -14.7400 -0.2321
12 6 2 13.5060 0.0285
12 6 4 13.2200 0.0997
12 6 6 -0.9030 -0.0748
12 6 8 1.4870 -0.0696
12 6 10 0.7132 0.0008
12 6 12 -2.3983 -0.0065
12 6 14 4.2571 -0.0456
12 6 16 -2.6670 -0.0147
12 6 18 -1.1788 0.0082
12 6 20 1.1899 0.0202
12 6 22 -0.6088 -0.0920
12 7 1 -5.6949 -0.2512
12 7 3 -4.0538 -0.0668
12 7 5 14.8760 0.1427
12 7 7 -16.9203 -0.0283
12 7 9 2.5388 0.0279
12 7 11 2.6212 -0.0179
12 7 13 -5.3900 0.0409
12 7 15 0.7859 0.0284
12 7 17 -0.9923 0.0147
12 7 19 4.6153 -0.0623
12 7 21 -0.5105 0.0570
12 7 23 -0.4511 0.2103
12 8 0 2.4589 -0.1874
12 8 2 3.3725 -0.0295
12 8 4 3.8521 0.0183
12 8 6 9.7490 -0.0172
12 8 8 -5.4105 -0.0573
12 8 10 -5.7454 0.0169
12 8 12 2.8153 -0.0310
12 8 14 2.2731 -0.0438
12 8 16 -0.4992 0.0200
12 8 18 -0.0518 0.0070
12 8 20 -0.1836 -0.0022
12 8 22 -0.6203 0.0385
12 9 1 -7.4522 -0.0968
12 9 3 8.1335 0.0474
12 9 5 6.1777 0.0523
12 9 7 -18.9640 0.0169
12 9 9 -1.2992 0.0209
12 9 11 5.7787 -0.0437
12 9 13 -1.7327 0.0441
12 9 15 -0.0282 0.0398
12 9 17 -2.5687 0.0291
12 9 19 2.6082 -0.0458
12 9 21 1.0282 0.0117
12 10 0 25.9305 -0.0215
12 10 2 -8.2254 -0.0358
12 10 4 -9.4070 -0.0604
12 10 6 6.1019 -0.0669
12 10 8 -1.5687 -0.0075
12 10 10 0.6772 0.0116
12 10 12 1.7952 0.0320
12 10 14 -3.1008 -0.0390
12 10 16 -0.2913 0.0158
12 10 18 0.5338 0.0172
12 10 20 0.2350 -0.0597
12 10 22 -0.3318 0.0927
12 11 1 -2.4674 -0.0029
12 11 3 3.6077 0.0366
12 11 5 -0.1886 0.0183
12 11 7 7.6536 0.0008
12 11 11 -4.0491 -0.0067
12 11 13 1.2962 0.0320
12 11 15 -0.6369 -0.0136
12 11 17 0.2835 -0.0307
12 11 19 -0.4084 0.0076
12 11 21 -0.1322 -0.0457
12 12 0 31.7393 -0.1762
12 12 2 -9.4492 0.1246
12 12 4 -11.8799 0.0008
12 12 6 0.2529 -0.0995
12 12 8 -2.2413 0.0359
12 12 10 -0.1303 0.0187
12 12 12 2.6745 0.0011
12 12 14 -0.4220 -0.0361
12 12 16 0.1208 -0.0100
12 12 18 -1.1986 0.0280
12 12 20 -0.9830 0.0099
12 12 22 0.3983 0.0484
12 13 1 -0.8856 0.0316
12 13 3 -7.6157 0.0663
12 13 5 -0.1477 -0.0147
12 13 7 19.3840 -0.0310
12 13 9 -4.4934 0.0425
12 13 11 -6.1669 -0.0429
12 13 13 1.0812 0.0256
12 13 15 -0.8861 0.0109
12 13 17 0.3919 -0.0272
12 13 19 -3.0002 0.0155
12 13 21 -0.6575 -0.0904
12 14 0 10.2640 -0.0426
12 14 2 -2.8389 0.2128
12 14 4 -3.0389 -0.0726
12 14 6 -3.1320 -0.0071
12 14 8 -0.2831 0.0054
12 14 10 -5.3187 0.0219
12 14 12 0.0615 -0.0066
12 14 14 4.3163 0.0063
12 14 16 -0.5340 -0.0117
12 14 18 -1.9866 -0.0139
12 14 20 -0.9161 0.0606
12 15 1 4.7490 -0.1100
12 15 3 -4.3013 0.0028
12 15 5 -2.0525 -0.0501
12 15 7 7.2685 -0.0087
12 15 9 1.5886 0.0168
12 15 11 -2.3102 -0.0289
12 15 13 0.7540 -0.0433
12 15 15 -0.1092 0.0294
12 15 17 -1.8180 0.0081
12 15 19 -2.4168 -0.0598
12 15 21 0.5111 0.0066
12 16 0 -0.3476 0.0170
12 16 2 1.0660 0.1252
12 16 6 -3.7923 0.0257
12 16 8 1.5416 0.0619
12 16 10 -4.8705 0.0213
12 16 12 -0.2802 -0.0425
12 16 14 4.6960 -0.0047
12 16 16 -0.3185 0.0093
12 16 18 -0.5877 0.0092
12 16 20 0.2070 0.0578
12 17 1 5.1546 0.0056
12 17 3 3.1087 -0.0226
12 17 5 -5.5197 -0.1160
12 17 7 -6.8398 0.0145
12 17 9 5.5291 -0.0200
12 17 11 2.9007 -0.0383
12 17 13 0.1119 -0.0368
12 17 15 0.3029 0.0237
12 17 17 -4.8856 0.0485
12 17 19 -0.4527 -0.1201
12 17 21 1.4351 0.0257
12 18 0 2.1276 0.0842
12 18 2 0.2339 0.0229
12 18 4 -4.5096 0.0383
12 18 6 -1.2199 -0.0201
12 18 8 4.7881 0.0833
12 18 10 2.0350 0.0052
12 18 12 0.0500 0.0153
12 18 14 -0.8136 -0.0192
12 18 16 -0.5997 -0.0094
12 18 18 2.6983 -0.0599
12 18 20 0.8390 0.0229
12 19 1 1.0806 0.0418
12 19 3 2.5280 -0.1126
12 19 5 -4.2027 -0.0565
12 19 7 -3.2018 -0.0466
12 19 9 3.4007 0.0462
12 19 11 0.5642 0.0077
12 19 13 -1.9434 0.0420
12 19 15 -0.3964 -0.0159
12 19 17 -2.1008 -0.0077
12 19 19 1.2325 -0.0032
12 20 0 1.8433 -0.0446
12 20 2 -1.0189 0.0255
12 20 4 -1.7663 0.0630
12 20 6 4.5524 0.0233
12 20 8 0.8387 0.0626
12 20 10 4.6614 -0.0255
12 20 12 -0.0800 -0.0003
12 20 14 -3.3989 -0.0244
12 20 16 1.8969 -0.0643
12 20 18 2.8987 -0.1279
12 20 20 -0.1939 0.0897
12 21 1 0.4625 0.0169
12 21 3 2.3982 -0.1144
12 21 5 -2.6110 0.0187
12 21 7 1.0572 -0.0384
12 21 9 -0.1170 0.0025
12 21 11 -2.6903 0.0037
12 21 13 0.0858 0.0846
12 21 15 -0.5812 0.0262
12 21 17 -0.1460 0.0406
12 21 19 2.0087 0.1699
12 22 0 -0.5856 -0.0467
12 22 2 0.2144 -0.0114
12 22 4 1.8685 0.0329
12 22 6 4.3576 0.0652
12 22 8 -2.2222 -0.0472
12 22 10 3.9154 -0.0304
12 22 12 0.9498 -0.0063
12 22 14 -2.8823 0.0064
12 22 16 0.8657 0.0054
12 22 18 1.6657 -0.1312
12 23 1 0.1622 -0.0681
12 23 3 2.9003 -0.0691
12 23 5 -0.5224 -0.0105
12 23 7 0.0831 -0.0105
12 23 9 -2.1441 -0.0179
12 23 11 -2.3705 0.0204
12 23 13 0.7745 0.0424
12 23 15 -0.8829 0.0611
12 23 17 1.1438 -0.0016
12 24 0 -3.6927 -0.0423
12 24 2 2.1346 -0.0687
12 24 4 5.7130 0.0174
12 24 6 -2.8466 0.0039
12 24 8 -2.7002 0.0143
12 24 10 1.9238 -0.0292
12 24 12 1.1476 -0.0213
12 24 14 -0.0872 -0.0733
12 24 16 0.2051 0.0448
12 24 18 -0.2674 0.1051
12 25 1 0.8751 -0.0330
12 25 3 1.6452 -0.0800
12 25 5 -1.4355 0.0078
12 25 7 -2.1355 -0.0189
12 25 9 -2.2331 -0.0087
12 25 11 -0.1388 -0.0001
12 25 13 2.1031 0.0251
12 25 15 -0.4945 0.0272
12 25 17 -0.4571 -0.0319
12 26 0 -1.1549 -0.0432
12 26 2 0.9592 -0.0550
12 26 4 4.1159 0.0179
12 26 6 -5.3051 -0.0292
12 26 8 -1.6735 0.0195
12 26 10 0.6721 -0.0082
12 26 12 2.5394 -0.0210
12 26 14 -0.7596 -0.1367
12 26 16 -0.3491 0.0062
12 27 1 -1.2460 0.0354
12 27 3 -2.5454 -0.0810
12 27 5 -0.4447 0.0149
12 27 7 -2.5230 -0.0812
12 27 9 -0.4503 0.0631
12 27 11 0.7168 -0.0063
12 27 13 0.8114 0.1055
12 27 15 -0.0371 -0.0209
12 28 0 -0.6564 -0.0214
12 28 2 -0.5294 0.0281
12 28 4 1.2938 -0.0765
12 28 6 -2.0111 0.0424
12 28 8 0.2311 -0.0213
12 28 10 -0.2561 0.0413
12 28 12 0.5561 -0.0070
12 28 14 -1.0162 -0.1010
12 28 16 0.7532 -0.1289
12 29 1 -2.1371 0.0094
12 29 3 -3.2719 -0.0501
12 29 5 0.5725 0.0046
12 29 7 -1.7270 0.0018
12 29 9 0.4302 0.0332
12 29 11 -1.7215 0.0326
12 29 13 1.5859 0.0435
12 29 15 0.2422 -0.0366
12 30 0 -0.9256 -0.0388
12 30 2 -0.7050 0.0385
12 30 4 -0.8536 -0.0365
12 30 6 0.7024 0.0332
12 30 8 0.6199 -0.0342
12 30 10 -0.2443 0.0952
12 30 12 0.3417 -0.0281
12 30 14 -0.7335 0.0321
12 31 1 -1.7992 -0.0288
12 31 3 -0.4509 0.0597
12 31 5 0.0720 -0.0344
12 31 7 -2.2089 0.0673
12 31 9 1.6884 0.0092
12 31 11 -1.7388 0.0238
12 31 13 0.1824 -0.0893
12 32 0 0.0712 0.0300
12 32 2 -0.1830 0.0101
12 32 4 -2.1980 0.0167
12 32 6 -0.0728 -0.0291
12 32 8 1.5102 0.0639
12 32 10 0.3210 0.0348
12 32 12 -0.5313 0.0191
12 33 1 -0.7613 0.0069
12 33 3 0.2170 0.0196
12 33 5 -0.7639 0.0373
12 33 7 -0.8975 -0.0513
12 33 9 0.3903 0.0586
12 33 11 -0.8427 -0.0366
12 34 0 0.6995 0.0286
12 34 2 -0.3531 -0.0551
12 34 4 -1.5797 0.0170
12 34 6 -0.4969 0.0188
12 34 8 -0.7405 0.0454
12 34 10 1.8302 -0.1021
12 35 1 0.2619 0.1289
12 35 3 -0.4240 -0.0326
12 35 5 -1.4805 0.0609
12 35 7 -0.2047 -0.2779
12 35 9 0.3400 0.1047
12 36 0 -0.4572 -0.0259
12 36 2 0.3726 -0.0907
12 36 4 -0.9538 -0.1532
12 36 6 0.0811 0.0690
12 36 8 -1.6744 -0.0794
12 37 1 0.0351 0.0738
12 37 3 -0.9583 -0.0962
12 37 5 -0.9586 0.0701
12 38 0 -2.6596 -0.1507
12 38 2 1.3368 -0.0659
13 1 2 -6.2229 -0.0876
13 1 4 -1.5572 -0.0363
13 1 6 8.7729 -0.0446
13 1 8 -9.1139 0.0054
13 1 10 -6.8962 0.0177
13 1 12 0.3691 -0.0427
13 1 14 -1.3266 0.0314
13 1 16 -2.6417 0.0260
13 1 18 0.2092 0.0261
13 1 20 -0.7182 0.0374
13 1 22 1.5033 -0.0486
13 2 1 2.3431 -0.1027
13 2 3 6.1063 -0.0825
13 2 5 -9.4269 0.0519
13 2 7 -2.8371 -0.1481
13 2 9 9.9696 0.0421
13 2 11 1.2405 -0.0099
13 2 13 -1.7780 0.0210
13 2 15 -0.7277 -0.0231
13 2 17 0.2892 0.0166
13 2 19 1.9838 0.0212
13 2 21 3.0840 -0.0306
13 2 23 -0.7859 -0.2202
13 3 2 -9.4387 -0.0631
13 3 4 -6.5103 0.0569
13 3 6 11.1298 -0.0233
13 3 8 -6.5569 -0.0057
13 3 10 -3.5442 0.0385
13 3 12 -6.0934 -0.0067
13 3 14 -2.6710 0.0169
13 3 16 -0.9332 0.0227
13 3 18 4.6963 -0.0022
13 3 20 0.5353 -0.0052
13 3 22 0.3832 0.0432
13 4 1 -5.1437 -0.1071
13 4 3 12.9678 -0.0031
13 4 5 -8.9372 -0.0516
13 4 7 1.3634 -0.1675
13 4 9 -5.2521 0.0471
13 4 11 -1.7560 -0.0322
13 4 13 5.1644 0.0118
13 4 15 3.0395 -0.0178
13 4 17 -0.2541 0.0052
13 4 19 0.1941 -0.0001
13 4 21 0.8541 0.0043
13 4 23 -0.0055 -0.0605
13 5 2 -14.0503 -0.1608
13 5 4 5.7934 0.1616
13 5 6 -1.9152 0.0033
13 5 8 -12.2499 0.0342
13 5 10 8.7145 0.0063
13 5 12 -3.2870 0.0127
13 5 14 -3.4641 0.0312
13 5 16 -1.1179 0.0016
13 5 18 1.6267 -0.0289
13 5 20 2.4128 -0.0122
13 5 22 -0.1816 0.1122
13 6 1 -4.5842 0.0304
13 6 3 5.2229 -0.0986
13 6 5 -6.3321 -0.0944
13 6 7 6.2854 -0.1101
13 6 9 -10.4187 0.0217
13 6 11 -1.8124 -0.0453
13 6 13 1.6634 0.0128
13 6 15 2.5013 -0.0117
13 6 17 -0.0097 0.0042
13 6 19 0.1651 0.0005
13 6 21 -0.7118 -0.0035
13 7 2 -2.7923 -0.1853
13 7 4 10.2370 0.1079
13 7 6 -7.1370 0.0108
13 7 8 -9.4172 0.0354
13 7 10 4.2733 -0.0108
13 7 12 0.5036 -0.0060
13 7 14 -0.0014 0.0174
13 7 16 -1.3936 -0.0047
13 7 18 -0.7914 -0.0195
13 7 20 3.0113 0.0061
13 7 22 -0.8097 0.1273
13 8 3 -16.6791 -0.1205
13 8 5 -9.4575 -0.0975
13 8 7 5.1185 -0.0749
13 8 9 -10.5224 0.0585
13 8 11 4.2278 -0.0355
13 8 13 -0.5580 -0.0058
13 8 15 -0.4526 0.0128
13 8 17 0.1902 0.0026
13 8 19 0.4788 0.0306
13 8 21 -1.6431 -0.0487
13 9 2 -6.6137 -0.0215
13 9 4 -2.3881 -0.0547
13 9 6 6.4978 0.0021
13 9 8 1.7218 0.0098
13 9 10 -3.8091 -0.0426
13 9 12 1.4953 -0.0246
13 9 14 0.5081 0.0262
13 9 16 0.1668 -0.0292
13 9 18 -1.2644 0.0246
13 9 20 0.7999 0.0284
13 9 22 -0.5468 -0.0083
13 10 1 11.8199 0.0702
13 10 3 -15.1613 -0.0416
13 10 5 -8.3055 -0.1277
13 10 7 -0.0273 -0.0405
13 10 9 -5.5768 0.0353
13 10 11 2.2209 0.0075
13 10 13 0.3132 0.0276
13 10 15 0.0205 0.0005
13 10 17 -1.6857 -0.0036
13 10 19 0.4863 0.0149
13 10 21 -0.6741 -0.0554
13 11 2 -0.7289 -0.1076
13 11 4 -15.5763 -0.0737
13 11 6 13.9745 0.0121
13 11 8 10.2532 -0.0195
13 11 10 -8.4086 -0.0183
13 11 12 0.6521 -0.0056
13 11 14 0.6853 0.0152
13 11 16 1.3138 -0.0515
13 11 18 1.0951 0.0164
13 11 20 -1.1291 0.0181
13 11 22 0.3011 -0.0964
13 12 1 0.4238 -0.0459
13 12 3 -4.5860 0.0607
13 12 5 -3.5542 -0.0647
13 12 7 -0.4708 0.0116
13 12 9 -4.9490 0.0145
13 12 11 -3.0921 -0.0205
13 12 13 4.4166 0.0238
13 12 15 2.0359 -0.0352
13 12 17 -1.7989 -0.0030
13 12 19 -1.1685 -0.0200
13 12 21 0.3579 0.0649
13 13 2 8.1136 -0.1376
13 13 4 -7.8523 -0.0193
13 13 6 0.6918 0.0077
13 13 8 3.6263 -0.0021
13 13 10 0.7597 -0.0699
13 13 12 2.7517 -0.0216
13 13 14 1.0612 0.0229
13 13 16 0.4046 -0.0121
13 13 18 -0.0087 0.0187
13 13 20 -0.9088 -0.0308
13 14 1 -4.8713 -0.0343
13 14 3 2.7978 -0.0337
13 14 5 -6.5217 0.0227
13 14 7 3.6407 0.0198
13 14 9 3.4215 -0.0080
13 14 11 -3.3870 -0.0152
13 14 13 2.0435 0.0459
13 14 15 -0.0757 -0.0327
13 14 17 -1.5498 0.0146
13 14 19 -0.5404 -0.0739
13 14 21 1.1593 0.1021
13 15 2 11.6029 -0.1448
13 15 4 3.4753 -0.0440
13 15 6 -8.5413 0.0151
13 15 8 -1.5432 0.0091
13 15 10 4.8684 -0.0131
13 15 12 0.8026 -0.0200
13 15 14 0.8918 -0.0050
13 15 16 0.8153 -0.0178
13 15 18 -0.1603 0.0145
13 15 20 0.3192 -0.0011
13 16 1 -2.0210 -0.1023
13 16 3 1.8523 -0.0054
13 16 5 -5.0162 0.0508
13 16 7 4.2728 0.0197
13 16 9 4.5193 0.0509
13 16 11 2.5004 -0.0186
13 16 13 -1.7115 -0.0019
13 16 15 -0.8371 -0.0020
13 16 17 0.6192 0.0057
13 16 19 -0.5230 -0.0093
13 16 21 1.3891 0.0250
13 17 2 6.8277 -0.0405
13 17 4 4.4288 -0.0734
13 17 6 -6.9098 0.0357
13 17 8 -1.3652 -0.0213
13 17 10 3.9906 0.0026
13 17 12 -1.0375 0.0245
13 17 14 0.7171 0.0111
13 17 16 1.1196 -0.0120
13 17 18 -0.2899 0.0562
13 17 20 1.2381 0.0779
13 18 1 -1.5740 -0.0749
13 18 3 -0.7751 0.0403
13 18 5 1.7082 0.0270
13 18 7 2.4544 -0.0050
13 18 9 0.8676 0.0002
13 18 11 5.9349 0.0334
13 18 13 -3.1115 -0.0025
13 18 15 -1.0435 0.0521
13 18 17 2.9056 -0.0644
13 18 19 -0.2676 -0.0506
13 19 2 2.4227 -0.1141
13 19 4 -0.3156 0.0017
13 19 6 -0.2961 -0.0065
13 19 8 -0.0006 -0.0334
13 19 10 -0.5317 0.0379
13 19 12 -0.0969 0.0654
13 19 14 -0.3699 -0.0085
13 19 16 1.4899 -0.0200
13 19 18 1.1465 0.0064
13 19 20 0.6041 0.2021
13 20 1 -5.0496 -0.0270
13 20 3 1.7525 0.0437
13 20 5 6.3850 0.0351
13 20 7 -2.6394 -0.0043
13 20 9 -2.3753 -0.0165
13 20 11 4.4230 0.0011
13 20 13 -0.7068 -0.0059
13 20 15 0.6357 0.0428
13 20 17 3.2930 -0.0201
13 20 19 -0.0619 -0.1028
13 21 2 3.9948 -0.1196
13 21 4 -2.0871 0.0676
13 21 6 -1.1394 -0.0135
13 21 8 -0.9748 -0.0054
13 21 10 -1.7236 -0.0055
13 21 12 3.8843 0.0175
13 21 14 -0.2853 -0.0417
13 21 16 -0.1551 0.0116
13 21 18 1.1611 -0.0831
13 22 1 -3.9019 0.0298
13 22 3 3.7396 -0.0123
13 22 5 1.1087 0.0577
13 22 7 -4.8374 -0.0634
13 22 9 0.0386 0.0218
13 22 11 3.2178 -0.0308
13 22 13 1.7116 0.0000
13 22 15 -0.8209 0.0202
13 22 17 1.1360 0.1166
13 23 2 0.3273 -0.0492
13 23 4 -1.5888 0.0742
13 23 6 -0.6883 -0.0094
13 23 8 -1.6107 0.0244
13 23 10 0.5473 0.0710
13 23 12 3.9646 -0.0451
13 23 14 -2.7407 -0.0098
13 23 16 0.0035 -0.0690
13 23 18 0.8779 -0.1539
13 24 1 -2.0930 0.0530
13 24 3 4.0217 -0.0339
13 24 5 -2.3346 0.0024
13 24 7 -2.8442 -0.0261
13 24 9 1.7321 0.0720
13 24 11 1.3084 -0.0547
13 24 13 -0.1890 -0.0188
13 24 15 0.6257 -0.0351
13 24 17 -0.3165 0.1261
13 25 2 -3.3685 -0.0309
13 25 4 -1.0214 0.0671
13 25 6 1.3432 0.0537
13 25 8 -1.6303 -0.0165
13 25 10 0.3624 0.0950
13 25 12 1.9349 -0.0267
13 25 14 -1.3169 0.0081
13 25 16 0.0195 -0.1111
13 26 1 0.2344 0.0023
13 26 3 -0.2170 -0.0280
13 26 5 -0.9668 -0.0019
13 26 7 1.1193 -0.0224
13 26 9 0.5211 0.0180
13 26 11 1.2898 -0.0111
13 26 13 -1.9298 0.0005
13 26 15 0.7609 0.0746
13 27 2 -5.1507 -0.0204
13 27 4 0.9129 0.0575
13 27 6 2.1133 -0.0250
13 27 8 -0.3789 -0.0253
13 27 10 -0.4837 0.0238
13 27 12 -0.6866 0.0242
13 27 14 -0.7701 -0.0119
13 27 16 0.3801 -0.1061
13 28 1 0.5245 -0.0105
13 28 3 -2.0881 -0.0704
13 28 5 0.7763 0.0020
13 28 7 2.6787 -0.0164
13 28 9 0.2407 0.0533
13 28 11 -1.3162 0.0119
13 28 13 -1.5883 0.0900
13 28 15 1.7977 0.1477
13 29 2 -2.2120 -0.0514
13 29 4 1.7428 0.0233
13 29 6 0.2291 -0.0309
13 29 8 1.3361 0.0037
13 29 10 -2.1160 -0.0613
13 29 12 -0.5957 -0.0461
13 29 14 0.2302 -0.1051
13 30 1 0.9116 -0.0129
13 30 3 -2.2509 -0.0714
13 30 5 0.7584 0.0858
13 30 7 1.0095 -0.0518
13 30 9 -0.6365 0.1150
13 30 11 -1.4796 -0.0471
13 30 13 0.0897 0.1211
13 31 2 -0.1043 0.0175
13 31 4 0.7329 0.0156
13 31 6 -2.0771 -0.0051
13 31 8 1.7023 -0.0150
13 31 10 0.1043 -0.0041
13 31 12 -0.5858 -0.1536
13 32 1 0.6112 0.0609
13 32 3 -1.8469 -0.1169
13 32 5 -0.4863 0.0874
13 32 7 -0.1624 -0.0258
13 32 9 -0.7808 -0.0370
13 32 11 -1.0760 -0.0654
13 33 2 -0.5417 0.0477
13 33 4 -1.3055 0.0223
13 33 6 -0.8824 0.0038
13 33 8 1.3439 -0.0688
13 33 10 0.4943 0.1544
13 34 1 -1.4918 -0.0088
13 34 3 -0.3208 -0.1060
13 34 5 0.2548 -0.0190
13 34 7 -1.2515 -0.0337
13 34 9 -1.4483 -0.2770
13 35 2 0.5564 0.0167
13 35 4 -1.2740 0.0636
13 35 6 -0.9380 -0.1170
13 35 8 0.8141 0.0019
13 36 1 -1.4197 -0.0425
13 36 3 0.3715 -0.0158
13 36 5 -0.2924 -0.1960
13 36 7 -0.3003 -0.0990
13 37 2 0.6173 -0.2394
13 37 4 -0.1465 0.1221
13 38 1 -0.2664 0.0103
14 1 1 -9.5369 -0.0692
14 1 3 -12.0460 -0.0944
14 1 5 7.5201 -0.0403
14 1 7 2.7467 0.0076
14 1 9 -1.8880 0.0382
14 1 11 5.5044 0.0119
14 1 13 -2.3994 -0.0001
14 1 15 -2.0537 0.0015
14 1 17 3.5698 -0.0326
14 1 19 2.8327 0.0091
14 1 21 -0.6515 -0.0161
14 1 23 -0.0625 0.0624
14 2 0 -9.9167 0.0846
14 2 2 9.9255 0.0820
14 2 4 1.3027 0.0731
14 2 6 -6.2208 0.0626
14 2 8 2.3237 0.0261
14 2 10 -6.4999 0.0180
14 2 12 -1.8214 -0.0149
14 2 14 6.1536 -0.0066
14 2 16 0.8676 -0.0134
14 2 18 0.3330 0.0352
14 2 20 0.0382 -0.0020
14 2 22 0.8274 -0.0166
14 3 1 -9.4845 -0.1570
14 3 3 -0.4349 -0.1360
14 3 5 -2.4002 0.0609
14 3 7 -8.1001 -0.0431
14 3 9 0.8728 0.0290
14 3 11 8.8374 0.0106
14 3 13 -0.0969 0.0339
14 3 15 -1.1726 0.0001
14 3 17 -0.1467 -0.0308
14 3 19 2.7521 -0.0150
14 3 21 0.6186 0.0053
14 4 0 -4.5357 0.0704
14 4 2 0.8401 0.0994
14 4 4 -6.4776 -0.0331
14 4 6 4.2663 0.1065
14 4 8 1.8409 0.0221
14 4 10 -10.3975 0.0362
14 4 12 0.4555 -0.0271
14 4 14 1.3300 0.0040
14 4 16 1.8730 -0.0086
14 4 18 1.6423 -0.0014
14 4 20 -1.3468 -0.0170
14 4 22 -0.3583 0.0881
14 5 1 -17.3668 -0.1630
14 5 3 11.1619 -0.1026
14 5 5 -2.2102 0.0822
14 5 7 -11.5700 -0.0346
14 5 9 -0.3469 0.0138
14 5 11 8.4141 -0.0117
14 5 13 3.0168 0.0420
14 5 15 0.2969 0.0037
14 5 17 -2.4058 -0.0256
14 5 19 -1.4980 -0.0102
14 5 21 1.0678 0.0520
14 6 0 10.3112 0.1364
14 6 2 -6.5874 -0.0014
14 6 4 -13.5257 -0.1054
14 6 6 6.7954 0.1029
14 6 8 -0.0297 0.0282
14 6 10 -2.8189 0.0459
14 6 12 1.5258 -0.0089
14 6 14 -4.1971 0.0034
14 6 16 0.3570 -0.0155
14 6 18 1.2406 -0.0108
14 6 20 -0.0148 -0.0794
14 6 22 -0.0317 0.0832
14 7 1 -10.2574 -0.0052
14 7 3 5.5271 -0.0595
14 7 5 -4.9005 0.0383
14 7 7 8.1584 -0.0338
14 7 9 -1.3957 0.0171
14 7 11 -2.5861 0.0215
14 7 13 4.5207 0.0119
14 7 15 0.4301 -0.0177
14 7 17 0.7706 -0.0188
14 7 19 -2.8342 0.0080
14 7 21 0.3478 0.0147
14 8 0 16.0624 -0.0282
14 8 2 -7.6873 -0.0422
14 8 4 -8.1687 -0.0506
14 8 6 10.0515 0.0207
14 8 8 -6.4660 0.0678
14 8 10 -3.6295 0.0721
14 8 12 3.8045 -0.0269
14 8 14 -1.3310 -0.0127
14 8 16 0.2884 -0.0226
14 8 18 -0.4327 -0.0029
14 8 20 -0.3255 -0.0501
14 8 22 0.7274 0.0503
14 9 1 2.8332 0.1396
14 9 3 -6.2142 -0.0123
14 9 5 -7.4757 0.0506
14 9 7 13.2225 -0.0593
14 9 9 0.5457 0.0117
14 9 11 -2.5488 0.0104
14 9 13 3.3100 0.0159
14 9 15 -0.6092 -0.0292
14 9 17 2.1978 -0.0058
14 9 19 -2.7785 0.0496
14 9 21 0.6252 -0.0679
14 10 0 -3.6862 -0.1224
14 10 2 -0.0767 -0.0278
14 10 4 4.0138 -0.0296
14 10 6 6.2260 0.0300
14 10 8 0.3361 0.0299
14 10 10 -5.4381 0.0701
14 10 12 -1.1505 -0.0178
14 10 14 2.7289 0.0090
14 10 16 -0.3408 -0.0145
14 10 18 -0.9714 0.0029
14 10 20 0.6597 0.0289
14 10 22 0.7630 0.0344
14 11 1 16.8986 0.0469
14 11 3 -2.7098 0.0135
14 11 5 -10.6535 0.1025
14 11 7 1.7121 -0.0885
14 11 9 0.8345 0.0131
14 11 11 -0.2349 0.0287
14 11 13 1.7484 -0.0058
14 11 15 0.1525 -0.0202
14 11 17 1.3615 0.0044
14 11 19 -0.0481 0.0027
14 11 21 0.8818 -0.0309
14 12 0 -11.9896 -0.0961
14 12 2 7.2794 -0.0576
14 12 4 2.6493 0.0014
14 12 6 1.4589 0.0670
14 12 8 7.8300 0.0195
14 12 10 -2.3549 0.0606
14 12 12 -2.5058 -0.0513
14 12 14 2.2380 0.0220
14 12 16 -0.5599 0.0086
14 12 18 0.6618 0.0115
14 12 20 1.5342 0.0704
14 13 1 11.5882 0.0560
14 13 3 5.1792 0.0829
14 13 5 -7.7428 0.0248
14 13 7 -10.2173 -0.0083
14 13 9 2.3993 -0.0087
14 13 11 1.3469 0.0216
14 13 13 -1.6612 -0.0015
14 13 15 2.7474 0.0177
14 13 17 -0.1690 0.0347
14 13 19 1.2040 -0.0505
14 13 21 -0.0352 0.0241
14 14 0 -8.9700 0.1006
14 14 2 9.0414 -0.0939
14 14 4 -2.5334 0.0114
14 14 6 -0.4598 0.0057
14 14 8 7.6223 0.0246
14 14 10 4.0940 0.0219
14 14 12 -1.1146 -0.0063
14 14 14 -1.5048 -0.0035
14 14 16 -1.0806 0.0016
14 14 18 1.4415 -0.0059
14 14 20 1.2847 -0.0166
14 15 1 -0.0015 0.0601
14 15 3 3.8363 0.0356
14 15 5 -2.7229 -0.0232
14 15 7 -5.1270 0.0154
14 15 9 2.9505 0.0470
14 15 11 -2.9126 0.0646
14 15 13 -4.6126 0.0257
14 15 15 3.7944 0.0017
14 15 17 1.6679 0.0302
14 15 19 1.1556 0.0160
14 15 21 -0.7916 0.0692
14 16 0 -4.3758 0.0811
14 16 2 3.5822 -0.0195
14 16 4 2.4341 0.0518
14 16 6 4.2477 -0.0696
14 16 8 -4.7291 0.0802
14 16 10 2.4882 -0.0115
14 16 12 1.9043 -0.0253
14 16 14 -1.7213 -0.0259
14 16 16 1.3587 -0.0368
14 16 18 -0.4684 0.0050
14 16 20 -1.0845 -0.0381
14 17 1 -2.3803 0.0347
14 17 3 0.6013 -0.0215
14 17 5 -2.4878 0.0312
14 17 7 -1.9981 -0.0166
14 17 9 1.7700 0.0342
14 17 11 -1.9712 0.0074
14 17 13 -1.7739 0.0537
14 17 15 1.8137 -0.0059
14 17 17 1.4062 0.0503
14 17 19 0.2503 0.0908
14 18 0 -2.4107 0.0934
14 18 2 -0.7074 0.0680
14 18 4 6.3926 0.0322
14 18 6 2.5142 -0.0379
14 18 8 -7.7952 -0.0077
14 18 10 0.3927 0.0029
14 18 12 2.7812 -0.0289
14 18 14 -0.6750 0.0500
14 18 16 0.4816 0.0055
14 18 18 -1.5250 0.0043
14 18 20 -2.0138 -0.0594
14 19 1 0.6278 -0.0892
14 19 3 -2.3810 -0.0176
14 19 5 -3.5537 0.0250
14 19 7 0.0473 -0.0300
14 19 9 -0.7818 0.0378
14 19 11 1.0059 -0.0136
14 19 13 0.6401 0.0041
14 19 15 -2.6472 -0.0097
14 19 17 1.2768 -0.0453
14 19 19 0.1553 -0.0517
14 20 0 -4.5246 0.1270
14 20 2 -0.7855 0.0757
14 20 4 6.3749 -0.0040
14 20 6 -3.7997 -0.0060
14 20 8 -2.8241 0.0146
14 20 10 0.2492 0.0156
14 20 12 0.4820 -0.0738
14 20 14 1.3931 0.0424
14 20 16 -0.0511 0.0495
14 20 18 -1.2680 0.1059
14 21 1 1.8944 -0.1035
14 21 3 -2.7716 -0.0048
14 21 5 -2.3210 0.0079
14 21 7 1.2205 0.0618
14 21 9 -1.5188 0.0053
14 21 11 2.4109 -0.0115
14 21 13 1.9985 -0.0193
14 21 15 -3.9409 -0.0117
14 21 17 -0.4670 -0.0849
14 21 19 0.4274 -0.2575
14 22 0 -2.6073 0.1468
14 22 2 0.5800 0.0229
14 22 4 0.5781 0.0252
14 22 6 -4.8653 -0.0426
14 22 8 2.2030 0.0472
14 22 10 0.9422 0.0006
14 22 12 -0.9974 -0.0435
14 22 14 0.7561 -0.0421
14 22 16 -0.5500 0.0358
14 22 18 0.0985 0.1134
14 23 1 -2.6661 -0.0515
14 23 3 -4.8183 -0.0243
14 23 5 4.7881 0.0478
14 23 7 2.7365 0.0182
14 23 9 -0.7288 0.0548
14 23 11 0.8220 0.0331
14 23 13 0.2601 0.0358
14 23 15 -1.7005 -0.0523
14 23 17 -0.1753 -0.0733
14 24 0 -1.7893 0.0827
14 24 2 1.6169 0.0161
14 24 4 -2.0993 -0.0055
14 24 6 -0.3654 -0.0011
14 24 8 1.9443 0.0664
14 24 10 -0.3987 0.0139
14 24 12 -2.4106 0.0078
14 24 14 0.3729 -0.0313
14 24 16 1.1377 -0.0612
14 25 1 -2.9100 -0.0125
14 25 3 -3.6767 -0.0472
14 25 5 7.4582 0.1170
14 25 7 2.0992 -0.0342
14 25 9 -1.2814 0.0261
14 25 11 -1.7026 0.0333
14 25 13 1.4021 0.0298
14 25 15 0.4004 -0.0704
14 25 17 -0.2890 0.0676
14 26 0 1.2640 -0.0138
14 26 2 1.7916 0.0091
14 26 4 -4.1725 -0.0004
14 26 6 1.9613 0.0909
14 26 8 0.1627 -0.0200
14 26 10 -0.5683 0.0860
14 26 12 -0.2254 0.0164
14 26 14 0.2216 0.1605
14 26 16 0.1936 -0.0187
14 27 1 -0.7136 -0.0008
14 27 3 -1.2315 0.0525
14 27 5 3.4793 0.0406
14 27 7 1.2442 -0.0060
14 27 9 -0.4859 -0.0229
14 27 11 -0.2514 -0.0146
14 27 13 -0.3181 -0.0074
14 27 15 -1.0081 0.0138
14 28 0 3.3576 0.0334
14 28 2 0.5602 -0.0064
14 28 4 -4.2088 0.0057
14 28 6 0.9422 0.0872
14 28 8 1.3653 0.0291
14 28 10 0.2027 0.0593
14 28 12 -1.4264 0.0194
14 28 14 1.5465 0.2162
14 29 1 1.1371 -0.0199
14 29 3 0.2782 0.0504
14 29 5 -0.6783 0.0516
14 29 7 2.0833 0.0122
14 29 9 -0.7056 -0.0661
14 29 11 1.2255 -0.0593
14 29 13 -0.6442 -0.0001
14 30 0 4.2890 0.0528
14 30 2 -1.3669 -0.0727
14 30 4 -1.7227 0.0789
14 30 6 0.7391 0.0300
14 30 8 0.3654 0.0829
14 30 10 1.1208 -0.0228
14 30 12 -1.0912 -0.0001
14 31 1 1.1417 0.0485
14 31 3 0.4137 0.0285
14 31 5 -0.8383 0.0891
14 31 7 1.1234 -0.1366
14 31 9 0.5333 -0.0402
14 31 11 1.5898 -0.0751
14 31 13 -1.0551 0.1493
14 32 0 1.9464 0.0659
14 32 2 -0.7970 -0.0628
14 32 4 0.6730 -0.0181
14 32 6 0.9285 0.0482
14 32 8 0.1604 0.0618
14 32 10 -0.1668 0.0407
14 32 12 -0.6185 0.0420
14 33 1 1.4125 0.0780
14 33 3 0.1332 -0.0262
14 33 5 0.7180 0.0260
14 33 7 0.2928 -0.1127
14 33 9 -0.3564 -0.0054
14 33 11 0.4917 0.0087
14 34 0 -1.2847 -0.0163
14 34 2 0.8381 0.0723
14 34 4 1.6722 -0.0329
14 34 6 0.2093 0.0849
14 34 8 -0.2017 0.0407
14 35 1 2.0527 0.0054
14 35 3 1.4188 -0.0064
14 35 5 0.4430 -0.1471
14 35 7 -0.8496 0.1474
14 36 0 0.2875 0.0013
14 36 2 0.5971 0.2186
14 36 4 -0.5464 0.0978
14 36 6 -0.8539 0.0382
14 37 1 0.3102 -0.1174
14 37 3 0.6886 -0.0252
15 1 2 -6.6896 -0.1855
15 1 4 -0.8579 0.0599
15 1 6 -2.7385 0.0189
15 1 8 -7.7575 0.0254
15 1 10 6.7315 0.0173
15 1 12 7.6129 0.0192
15 1 14 -0.5365 0.0010
15 1 16 -1.0913 -0.0378
15 1 18 -0.7291 -0.0108
15 1 20 0.3275 -0.0069
15 1 22 -1.4414 0.1027
15 2 1 -4.7665 -0.0471
15 2 3 -1.2288 0.0521
15 2 5 4.0672 0.0299
15 2 7 10.6043 -0.0684
15 2 9 -0.8039 -0.0228
15 2 11 -4.0968 -0.0269
15 2 13 -2.0072 -0.0207
15 2 15 0.1400 -0.0182
15 2 17 -2.0684 0.0317
15 2 19 0.8931 0.0268
15 2 21 -2.0268 0.0286
15 3 2 0.8010 -0.1488
15 3 4 10.2944 0.1285
15 3 6 -8.3642 -0.0063
15 3 8 -6.0805 0.0086
15 3 10 1.2304 0.0121
15 3 12 6.0299 0.0057
15 3 14 3.0879 0.0092
15 3 16 0.5683 -0.0152
15 3 18 -2.3429 -0.0052
15 3 20 -0.2294 -0.0097
15 3 22 -1.4016 0.0749
15 4 1 9.3257 -0.0530
15 4 3 -16.5015 -0.1123
15 4 7 5.7593 -0.0083
15 4 9 -1.1228 -0.0124
15 4 11 2.5877 -0.0201
15 4 13 0.0376 -0.0218
15 4 15 -4.5504 0.0213
15 4 17 -1.0313 0.0038
15 4 19 1.3926 -0.0177
15 4 21 -1.0485 0.0223
15 5 2 -5.2733 0.0529
15 5 4 4.3709 0.0944
15 5 6 -2.0204 0.0061
15 5 8 2.3086 0.0026
15 5 10 -2.9230 0.0290
15 5 12 0.6794 -0.0136
15 5 14 2.2102 0.0199
15 5 16 2.9927 -0.0313
15 5 18 -0.7729 0.0223
15 5 20 -2.3283 -0.0095
15 5 22 -0.3211 -0.0428
15 6 3 -16.3097 -0.1301
15 6 5 14.6992 -0.0063
15 6 7 -1.0274 0.0212
15 6 9 -0.5118 -0.0106
15 6 11 1.0345 0.0095
15 6 13 2.4688 -0.0281
15 6 15 -2.3299 0.0342
15 6 17 -1.7036 0.0027
15 6 19 0.0764 -0.0648
15 6 21 1.7727 -0.0010
15 7 2 5.6468 0.1671
15 7 4 -10.0724 0.0742
15 7 6 1.9545 0.0290
15 7 8 9.0572 -0.0315
15 7 10 -6.9842 0.0860
15 7 12 -2.0464 0.0094
15 7 14 0.8711 -0.0104
15 7 16 1.8441 -0.0513
15 7 18 2.1701 -0.0087
15 7 20 -2.7568 -0.0491
15 7 22 0.6332 -0.1195
15 8 1 -1.5560 -0.0718
15 8 3 -8.4114 0.0021
15 8 5 17.3369 -0.0525
15 8 7 -0.6128 0.0603
15 8 9 -2.3469 0.0089
15 8 11 -4.0000 0.0008
15 8 13 3.7838 -0.0512
15 8 15 2.1475 0.0165
15 8 17 -0.4944 -0.0051
15 8 19 -1.5236 -0.0579
15 8 21 2.6081 0.1053
15 9 2 15.7803 0.0924
15 9 4 -7.8289 0.1243
15 9 6 -5.6672 0.0177
15 9 8 1.6063 -0.0550
15 9 10 -1.5056 0.0549
15 9 12 0.0034 0.0074
15 9 14 0.4056 -0.0288
15 9 16 -0.1965 -0.0470
15 9 18 -0.0592 -0.0312
15 9 20 -2.3316 -0.0148
15 9 22 0.7383 -0.1011
15 10 1 -4.0088 0.0730
15 10 3 2.9173 0.0027
15 10 5 1.8618 -0.0183
15 10 7 2.0252 0.0791
15 10 9 5.8838 -0.0077
15 10 11 -4.4738 -0.0081
15 10 13 -0.1455 -0.0237
15 10 15 1.8146 0.0189
15 10 17 -0.8212 0.0275
15 10 19 0.1788 -0.0386
15 10 21 2.2595 0.1551
15 11 2 11.3206 -0.0372
15 11 4 -1.4092 0.1079
15 11 6 -8.9449 -0.0335
15 11 8 -0.5143 -0.0457
15 11 10 0.3274 0.0585
15 11 12 -3.3042 -0.0125
15 11 14 0.3941 -0.0246
15 11 16 -0.1805 -0.0175
15 11 18 -0.9756 -0.0331
15 11 20 -1.1777 0.0267
15 12 1 -1.1015 0.1526
15 12 3 4.6424 -0.0307
15 12 5 -4.4003 0.0286
15 12 7 0.2248 0.0685
15 12 9 3.8878 0.0512
15 12 11 0.2377 -0.0319
15 12 13 -0.9711 -0.0340
15 12 15 0.6775 0.0451
15 12 17 0.2646 0.0377
15 12 19 1.1897 -0.0152
15 12 21 0.7618 0.0821
15 13 2 -4.4264 -0.0082
15 13 4 1.8267 -0.0069
15 13 6 -7.5958 -0.0178
15 13 8 1.4890 -0.0086
15 13 10 2.7212 0.0257
15 13 12 -5.9481 -0.0137
15 13 14 -0.1632 0.0212
15 13 16 0.2001 0.0057
15 13 18 -1.7389 0.0241
15 13 20 -0.5447 0.0131
15 14 1 -1.9026 0.1326
15 14 3 1.7898 0.0117
15 14 5 2.5277 0.0310
15 14 7 -3.9779 0.0162
15 14 9 -1.1644 0.0383
15 14 11 1.7391 0.0006
15 14 13 -0.2173 -0.0244
15 14 15 -0.1344 0.0536
15 14 17 1.0526 -0.0306
15 14 19 0.8079 -0.0364
15 14 21 -0.6362 -0.0386
15 15 2 -9.6128 -0.0616
15 15 4 -0.7755 -0.0243
15 15 6 -2.2177 -0.0182
15 15 8 4.1744 -0.0049
15 15 10 0.5559 0.0519
15 15 12 -3.9534 0.0132
15 15 14 -1.5463 -0.0014
15 15 16 -0.6521 -0.0046
15 15 18 -0.2873 0.0016
15 15 20 -0.5830 0.0189
15 16 1 -3.8765 0.0402
15 16 3 0.8812 0.0944
15 16 5 9.4337 0.0327
15 16 7 -7.0914 0.0101
15 16 9 -4.2091 0.0162
15 16 11 -0.2451 -0.0267
15 16 13 0.2483 -0.0262
15 16 15 0.4597 0.0399
15 16 17 1.4240 -0.0750
15 16 19 -0.5424 0.0208
15 17 2 -1.2838 -0.0866
15 17 4 -1.9306 0.0368
15 17 6 -0.2276 -0.0044
15 17 8 2.5384 0.0043
15 17 10 -1.3596 -0.0065
15 17 12 1.5804 0.0110
15 17 14 -1.7396 -0.0155
15 17 16 -2.9176 0.0368
15 17 18 0.9310 -0.0783
15 17 20 -0.6828 -0.0468
15 18 1 -0.7692 0.0177
15 18 3 1.9800 0.0470
15 18 5 1.0498 0.0798
15 18 7 -5.4485 -0.0357
15 18 9 1.1933 -0.0356
15 18 11 -1.7664 -0.0358
15 18 13 -1.0452 0.0055
15 18 15 -0.8357 0.0291
15 18 17 -0.4544 -0.0028
15 18 19 -0.6367 0.0608
15 19 2 0.5925 -0.0337
15 19 4 -1.4192 0.0470
15 19 6 5.3008 -0.0009
15 19 8 2.0701 0.0356
15 19 10 -2.6319 0.0203
15 19 12 1.4340 0.0041
15 19 14 -2.1225 0.0232
15 19 16 -2.9435 0.0235
15 19 18 2.1742 -0.1237
15 20 1 0.2436 -0.0096
15 20 3 3.5781 -0.0066
15 20 5 -4.5507 0.0394
15 20 7 -2.4909 -0.0142
15 20 9 2.5395 -0.0006
15 20 11 -3.8299 -0.0471
15 20 13 -2.5316 -0.0121
15 20 15 1.1827 -0.0441
15 20 17 -1.3213 0.0803
15 20 19 -1.1557 0.1536
15 21 2 -2.1298 0.0077
15 21 4 2.3302 0.0275
15 21 6 6.8210 0.0761
15 21 8 -0.0215 -0.0132
15 21 10 -2.4307 0.0091
15 21 12 -1.0048 0.0137
15 21 14 2.6663 0.0514
15 21 16 -2.1796 -0.0173
15 21 18 0.3582 0.0565
15 22 1 1.2757 -0.0825
15 22 3 0.1288 0.0320
15 22 5 -3.8345 -0.0034
15 22 7 -0.1393 -0.0141
15 22 9 -0.3157 -0.0052
15 22 11 -2.5208 0.0380
15 22 13 -1.3775 -0.0118
15 22 15 0.8487 -0.0350
15 22 17 -1.1028 0.0216
15 23 2 -5.1472 0.0410
15 23 4 5.0258 0.0452
15 23 6 4.2920 0.0100
15 23 8 -1.2771 -0.0704
15 23 10 -0.7056 0.0211
15 23 12 -2.3295 0.0177
15 23 14 4.4380 0.0303
15 23 16 -0.8100 -0.0649
15 24 1 0.6946 -0.0434
15 24 3 -2.2757 0.0140
15 24 5 -1.0408 -0.0409
15 24 7 0.7636 0.0506
15 24 9 -1.8492 0.0083
15 24 11 -1.7019 0.0783
15 24 13 -0.2103 0.0225
15 24 15 0.7717 -0.0089
15 24 17 -0.4856 -0.1083
15 25 2 -0.6320 0.0610
15 25 4 3.1664 0.0352
15 25 6 -0.6454 0.0158
15 25 8 -0.3896 -0.0428
15 25 10 -0.3517 -0.0149
15 25 12 0.1158 -0.0044
15 25 14 3.5094 0.0048
15 25 16 -0.8467 0.0262
15 26 1 1.8732 0.0288
15 26 3 -3.5585 -0.0063
15 26 5 -1.2268 0.0086
15 26 7 1.0113 0.0338
15 26 9 -0.7089 0.0034
15 26 11 -0.1954 0.0071
15 26 13 0.3909 -0.0059
15 26 15 -1.1213 0.0118
15 27 2 1.9541 0.1301
15 27 4 0.1620 0.0222
15 27 6 -2.4652 0.0354
15 27 8 0.7737 0.0028
15 27 10 2.0553 -0.0201
15 27 12 0.9489 0.0019
15 27 14 0.0065 0.1256
15 28 1 1.2964 0.1010
15 28 3 -2.0554 -0.0277
15 28 5 -1.1442 -0.0156
15 28 7 1.3327 0.0220
15 28 9 1.5601 -0.0174
15 28 11 -1.4353 -0.0675
15 28 13 -0.6636 -0.1068
15 28 15 -0.8647 -0.0945
15 29 2 1.6069 0.0651
15 29 4 -0.5449 0.0385
15 29 6 -0.2514 0.0259
15 29 8 -0.2011 -0.0494
15 29 10 1.3703 -0.0139
15 29 12 -0.0213 0.0676
15 29 14 0.5979 0.1450
15 30 1 -0.3196 0.0118
15 30 3 0.5332 -0.0262
15 30 5 0.5907 -0.0459
15 30 7 0.0404 0.0218
15 30 9 0.2711 0.0003
15 30 11 -0.0423 -0.0313
15 30 13 -0.0274 -0.2294
15 31 2 1.7560 0.0366
15 31 4 0.5803 0.0278
15 31 6 -0.0017 -0.1000
15 31 8 -1.7722 -0.0266
15 31 10 1.2557 -0.0874
15 31 12 -0.8100 0.1163
15 32 1 -0.3655 -0.0196
15 32 3 1.5974 -0.0300
15 32 5 -0.4553 -0.0805
15 32 7 0.4862 0.0926
15 32 9 -0.4476 0.0817
15 32 11 0.0763 0.0781
15 33 2 1.3257 -0.0371
15 33 4 1.1127 -0.0647
15 33 6 0.5747 -0.0474
15 33 8 -2.5482 0.1126
15 33 10 -0.4052 -0.1485
15 34 1 -0.0003 -0.0569
15 34 3 1.2378 0.0725
15 34 5 -1.1733 0.0278
15 34 7 0.0438 0.1305
15 34 9 -0.7766 0.1486
15 35 2 0.5807 -0.0128
15 35 4 1.0207 -0.0666
15 35 6 0.1364 0.1236
15 36 1 0.3210 -0.0304
15 36 3 -0.3285 0.0789
15 36 5 -0.8046 0.1281
15 37 2 -0.6402 0.0693
16 1 1 1.1390 -0.0551
16 1 3 15.0609 0.0748
16 1 5 4.7218 0.1632
16 1 7 -8.6673 -0.0214
16 1 9 -2.3399 0.0386
16 1 11 -0.0680 -0.0064
16 1 13 1.3794 -0.0011
16 1 15 1.6512 0.0040
16 1 17 -1.0446 -0.0218
16 1 19 -1.9863 0.0327
16 1 21 -1.1338 0.0879
16 2 0 4.3508 0.0066
16 2 2 -1.1444 -0.0463
16 2 4 -7.6938 -0.0970
16 2 6 1.5895 -0.0433
16 2 8 3.4946 -0.0459
16 2 10 1.7502 0.0515
16 2 12 5.7508 -0.0253
16 2 14 -2.2999 0.0138
16 2 16 -3.9618 0.0167
16 2 18 -1.3443 -0.0115
16 2 20 1.2126 0.0298
16 2 22 -0.7123 -0.0199
16 3 1 4.4041 0.0409
16 3 3 4.0974 0.1094
16 3 5 4.5215 0.0976
16 3 7 4.0473 -0.0323
16 3 9 2.2367 0.0273
16 3 11 -7.2963 -0.0163
16 3 13 -1.3308 -0.0228
16 3 15 1.0521 -0.0003
16 3 17 2.8238 -0.0166
16 3 19 -0.5205 0.0063
16 3 21 -1.2886 0.0372
16 4 0 14.8016 0.1246
16 4 2 -4.3432 -0.0487
16 4 4 -3.3049 -0.1233
16 4 6 6.3554 -0.0023
16 4 8 -4.8232 0.0078
16 4 10 -1.5010 0.0487
16 4 12 6.6712 -0.0289
16 4 14 1.5584 0.0321
16 4 16 -1.9202 0.0272
16 4 18 -2.7362 -0.0138
16 4 20 -0.3798 0.0203
16 4 22 -0.0710 0.0564
16 5 1 13.3991 0.1377
16 5 3 -6.0105 0.0491
16 5 5 -0.3894 0.0090
16 5 7 9.1660 -0.0074
16 5 9 2.7991 -0.0035
16 5 11 -4.0858 -0.0152
16 5 13 -2.7693 -0.0314
16 5 15 -0.7408 -0.0209
16 5 17 2.9233 -0.0263
16 5 19 -0.5111 0.0376
16 5 21 -0.5702 -0.0558
16 6 0 3.4518 0.0757
16 6 4 2.5254 -0.0649
16 6 6 3.4820 0.0349
16 6 8 -0.4072 0.0299
16 6 10 -2.3381 0.0238
16 6 12 -0.4115 -0.0069
16 6 14 4.8778 0.0270
16 6 16 -0.2001 0.0375
16 6 18 -3.3231 0.0064
16 6 20 -0.0191 0.0131
16 6 22 0.4192 0.0481
16 7 1 23.1975 0.0556
16 7 3 -1.2794 -0.0219
16 7 5 -6.2728 -0.0073
16 7 7 8.1272 -0.0322
16 7 9 -0.9704 -0.0424
16 7 11 -1.2495 0.0065
16 7 13 -1.0753 -0.0283
16 7 15 -0.9037 -0.0295
16 7 17 0.4942 -0.0210
16 7 19 0.7844 0.0329
16 7 21 -0.4220 -0.0732
16 8 0 -3.0846 0.0463
16 8 2 -2.3137 0.0770
16 8 4 -2.6301 -0.0292
16 8 6 -3.7484 0.0806
16 8 8 4.9886 0.0462
16 8 10 0.8546 -0.0097
16 8 12 -2.4050 -0.0163
16 8 14 3.2040 0.0474
16 8 16 0.5515 0.0136
16 8 18 -1.4412 -0.0192
16 8 20 0.3385 0.0308
16 9 1 11.6213 -0.0526
16 9 3 4.3641 -0.0270
16 9 5 -2.4614 -0.0267
16 9 7 0.9844 0.0008
16 9 9 1.1912 -0.0785
16 9 11 1.5688 -0.0019
16 9 13 -1.4361 -0.0098
16 9 15 1.5304 -0.0146
16 9 17 -1.5486 -0.0160
16 9 19 0.2355 0.0554
16 9 21 -0.9788 0.0366
16 10 0 -7.0279 0.1370
16 10 4 -5.7067 -0.0221
16 10 6 -8.8505 0.1071
16 10 8 5.2507 0.0148
16 10 10 5.4448 -0.0458
16 10 12 -1.2028 0.0028
16 10 14 -0.9019 0.0530
16 10 16 -0.3741 -0.0043
16 10 18 -0.9172 -0.0286
16 10 20 0.8020 -0.0344
16 11 1 -5.0317 -0.0426
16 11 3 1.8385 -0.0254
16 11 5 2.7991 -0.0541
16 11 7 0.9875 0.0244
16 11 9 6.2449 -0.0610
16 11 11 -0.5817 0.0381
16 11 13 -2.5760 -0.0176
16 11 15 1.8963 -0.0079
16 11 17 -0.9040 -0.0161
16 11 19 0.3327 0.0761
16 11 21 -0.2253 0.1501
16 12 0 -6.4513 0.0759
16 12 2 -3.3229 -0.1183
16 12 4 2.4268 0.0263
16 12 6 -1.1791 0.0408
16 12 8 -4.8130 0.0541
16 12 10 2.1965 -0.0380
16 12 12 1.0650 -0.0087
16 12 14 -2.6631 0.0218
16 12 16 1.6928 -0.0011
16 12 18 -0.7445 -0.0207
16 12 20 -0.4120 -0.0632
16 13 1 -8.8711 0.0300
16 13 3 2.1126 -0.0285
16 13 5 3.3365 0.0186
16 13 7 -2.5881 0.0038
16 13 9 5.7365 -0.0719
16 13 11 1.8538 0.0126
16 13 13 -0.0720 -0.0049
16 13 15 0.0233 -0.0335
16 13 17 -1.3975 0.0074
16 13 19 -0.4798 0.0982
16 13 21 1.0348 0.0865
16 14 0 -1.5952 -0.0337
16 14 2 -7.0245 -0.1034
16 14 4 6.6823 0.0624
16 14 6 0.5972 -0.0114
16 14 8 -5.2702 -0.0057
16 14 10 2.1813 -0.0034
16 14 12 -0.7138 0.0217
16 14 14 -3.5539 0.0286
16 14 16 1.5691 0.0316
16 14 18 0.7254 -0.0296
16 14 20 -0.6029 -0.0499
16 15 1 -1.4114 -0.0172
16 15 3 1.6179 0.0132
16 15 5 1.9267 0.0905
16 15 7 1.8827 -0.0813
16 15 9 -0.6018 -0.0165
16 15 11 1.8945 0.0162
16 15 13 2.0809 -0.0059
16 15 15 -3.0489 -0.0561
16 15 17 -0.0955 -0.0254
16 15 19 0.1437 0.0056
16 16 0 0.7847 -0.0642
16 16 2 -4.5309 -0.0703
16 16 4 4.7567 0.0028
16 16 6 -3.2019 0.0124
16 16 8 -1.2761 -0.0503
16 16 10 2.9611 0.0228
16 16 12 -3.6796 -0.0244
16 16 14 -2.1339 0.0238
16 16 16 1.8506 0.0346
16 16 18 2.1240 0.0072
16 16 20 0.4524 0.0239
16 17 1 3.5935 -0.0515
16 17 3 0.7725 0.0746
16 17 5 3.3606 0.0848
16 17 7 5.3661 -0.0128
16 17 9 -3.9536 -0.0119
16 17 11 0.7482 0.0168
16 17 13 3.2129 -0.0070
16 17 15 -2.2350 -0.0058
16 17 17 0.2543 -0.0279
16 17 19 0.7368 -0.0918
16 18 0 0.8486 0.0032
16 18 2 1.4674 -0.0840
16 18 4 -1.3270 -0.0200
16 18 6 -5.9814 0.0135
16 18 8 2.2794 -0.1046
16 18 10 1.8748 0.0210
16 18 12 -3.9659 -0.0240
16 18 14 -0.3890 -0.0284
16 18 16 0.5701 0.0315
16 18 18 1.3675 0.0356
16 19 1 -1.7265 -0.0139
16 19 3 -3.1827 0.0906
16 19 5 7.8925 0.0364
16 19 7 4.1561 0.0207
16 19 9 -2.1927 0.0162
16 19 11 -0.6586 0.0527
16 19 13 1.4914 -0.0372
16 19 15 1.2286 0.0198
16 19 17 0.2406 -0.0149
16 19 19 -0.2198 0.0232
16 20 0 -3.0383 0.0251
16 20 2 2.6098 -0.0573
16 20 4 -1.0392 -0.0276
16 20 6 -1.8878 -0.0278
16 20 8 0.6542 -0.0198
16 20 10 -2.1322 0.0091
16 20 12 -2.3914 0.0030
16 20 14 1.1947 -0.0450
16 20 16 0.6674 0.0150
16 20 18 -1.2558 0.0663
16 21 1 -4.2434 0.0411
16 21 3 -1.1542 0.0290
16 21 5 5.5876 0.0776
16 21 7 -3.1714 -0.0221
16 21 9 -0.1987 -0.0072
16 21 11 -0.1165 0.0082
16 21 13 1.5859 -0.0665
16 21 15 3.6478 -0.0151
16 21 17 -1.5331 0.0795
16 22 0 0.3817 -0.0012
16 22 2 -0.6661 -0.0098
16 22 4 -2.0771 -0.0329
16 22 6 2.2879 -0.0131
16 22 8 0.0818 -0.0300
16 22 10 -2.0831 0.0296
16 22 12 1.2838 0.0402
16 22 14 0.2910 0.0806
16 22 16 -1.0704 0.0439
16 22 18 -1.5605 -0.0223
16 23 1 -2.7118 0.0498
16 23 3 1.5710 0.0484
16 23 5 -1.3034 0.0251
16 23 7 -4.7866 -0.0543
16 23 9 1.6967 0.0058
16 23 11 1.9732 -0.0484
16 23 13 -0.9738 -0.0492
16 23 15 1.0575 -0.0064
16 23 17 -0.6764 0.0427
16 24 0 3.6238 0.0566
16 24 2 -3.3813 0.0290
16 24 4 -1.5019 -0.1182
16 24 6 4.1902 0.0413
16 24 8 1.9659 -0.0238
16 24 10 -0.7916 0.0134
16 24 12 -0.7492 0.0135
16 24 14 0.2479 0.1151
16 24 16 -0.6797 0.0009
16 25 1 0.5579 -0.0169
16 25 3 3.7640 0.0407
16 25 5 -4.9426 -0.0248
16 25 7 -1.8198 0.0553
16 25 9 1.1947 -0.0670
16 25 11 1.5706 -0.0484
16 25 13 -0.4525 -0.0285
16 25 15 0.0080 0.0460
16 26 0 4.3100 0.0282
16 26 2 -2.3884 0.0015
16 26 4 0.7490 -0.0357
16 26 6 3.3177 0.0089
16 26 8 1.1416 -0.0224
16 26 10 -0.4784 -0.0202
16 26 12 -1.0687 -0.0522
16 26 14 0.1296 -0.0385
16 27 1 0.2281 -0.0010
16 27 3 2.9205 0.0644
16 27 5 -2.7106 -0.0511
16 27 7 -1.3962 0.0287
16 27 9 1.8202 -0.0874
16 27 11 0.6742 0.0057
16 27 13 -0.6745 -0.0045
16 27 15 1.2758 0.0524
16 28 0 -0.1352 0.0229
16 28 2 0.5215 -0.0297
16 28 4 3.2123 -0.0238
16 28 6 0.8265 -0.0338
16 28 8 0.0083 0.0199
16 28 10 -1.7325 -0.0259
16 28 12 -0.3929 -0.0801
16 28 14 0.2559 -0.1764
16 29 1 0.3278 0.0434
16 29 3 1.1856 0.0055
16 29 5 -0.2948 -0.0051
16 29 7 -1.6544 -0.0393
16 29 9 0.5354 -0.0109
16 29 11 -0.6038 0.1020
16 29 13 0.4596 -0.0805
16 30 0 -2.9381 -0.0389
16 30 2 1.5568 -0.0347
16 30 4 2.5525 -0.0449
16 30 6 -0.9230 0.0064
16 30 8 -1.8624 -0.0273
16 30 10 -1.3424 -0.0449
16 30 12 1.9560 -0.1776
16 31 1 0.6783 0.0398
16 31 3 0.7039 0.0028
16 31 5 -0.7673 -0.0291
16 31 7 -1.3617 0.0397
16 31 9 0.4273 0.0552
16 31 11 0.3484 0.1461
16 32 0 -1.1059 -0.0717
16 32 2 0.4954 0.0208
16 32 4 -0.5175 -0.0214
16 32 6 -0.8633 -0.0066
16 32 8 -0.4600 -0.1052
16 32 10 0.1924 -0.1703
16 33 1 -1.3319 -0.0774
16 33 3 -0.1787 0.0164
16 33 5 -0.2420 0.0034
16 33 7 0.6861 0.1244
16 33 9 0.0652 0.0393
16 34 0 0.0784 -0.1377
16 34 2 -0.7126 -0.0179
16 34 4 0.6673 0.1316
16 34 6 0.3805 -0.1389
16 34 8 -0.5290 -0.0796
16 35 1 -1.7282 -0.1139
16 35 3 0.0911 0.1216
16 35 5 -0.5634 0.1418
16 35 7 0.0788 0.0079
16 36 0 0.6859 -0.0420
16 36 2 -0.4935 -0.0903
16 36 4 1.4561 0.1015
17 1 4 2.9623 0.0681
17 1 6 -1.2267 0.0309
17 1 8 6.6818 -0.0426
17 1 10 -0.0774 -0.0182
17 1 12 -5.8057 0.0057
17 1 14 -1.9524 -0.0009
17 1 16 1.5410 -0.0269
17 1 18 0.8516 -0.0502
17 1 20 -1.2818 0.1033
17 1 22 1.3402 -0.0865
17 2 1 8.1206 0.0708
17 2 3 1.0594 -0.0462
17 2 5 0.8372 0.0141
17 2 7 -2.2806 0.0896
17 2 9 -3.7653 0.0032
17 2 11 -1.5647 0.0329
17 2 13 4.4811 -0.0361
17 2 15 0.5982 0.0091
17 2 17 -0.3438 0.0166
17 2 19 -2.2167 -0.0437
17 2 21 0.9933 -0.0120
17 3 2 4.3164 0.1061
17 3 4 -8.8062 -0.0588
17 3 6 3.7751 0.0403
17 3 8 10.6091 -0.0640
17 3 10 -2.3894 0.0034
17 3 12 -4.4636 -0.0025
17 3 14 -1.4657 -0.0178
17 3 16 -2.0150 -0.0236
17 3 18 1.0807 -0.0663
17 3 20 -0.2412 0.0180
17 3 22 1.2795 -0.0371
17 4 1 1.9233 0.0407
17 4 3 2.3223 0.0137
17 4 5 2.8257 -0.0152
17 4 7 1.2397 0.1051
17 4 9 -6.7122 0.0022
17 4 11 -3.8281 0.0611
17 4 13 1.6572 -0.0444
17 4 15 3.7405 0.0138
17 4 17 1.1909 0.0124
17 4 19 -2.7202 -0.0274
17 4 21 0.1270 0.0523
17 5 2 13.7971 0.1096
17 5 4 -9.0843 -0.1103
17 5 6 2.1958 0.0434
17 5 8 3.7020 -0.0731
17 5 10 -0.3263 -0.0044
17 5 12 1.1564 -0.0086
17 5 14 0.5324 -0.0509
17 5 16 -2.9999 -0.0319
17 5 18 -2.1284 -0.0027
17 5 20 0.1201 0.0064
17 5 22 0.8196 -0.0093
17 6 1 0.3221 0.0131
17 6 3 9.5048 0.0534
17 6 5 -11.9898 0.0071
17 6 7 3.8877 0.0971
17 6 9 3.9637 -0.0298
17 6 11 -1.0460 0.0494
17 6 13 -3.3158 -0.0256
17 6 15 1.3278 0.0142
17 6 17 -0.8387 0.0450
17 6 19 -0.1734 0.0312
17 6 21 -0.3323 -0.0024
17 7 2 9.1160 0.0658
17 7 4 -6.3651 -0.0358
17 7 6 3.1793 -0.0109
17 7 8 3.9471 -0.0617
17 7 10 -0.8642 0.0094
17 7 12 -0.0426 -0.0021
17 7 14 0.2915 -0.0318
17 7 16 -0.6281 0.0196
17 7 18 -0.9724 0.0431
17 7 20 1.2603 0.0173
17 8 1 -1.0297 0.0168
17 8 3 12.9185 -0.0391
17 8 5 -14.0396 0.0573
17 8 7 3.1188 0.0761
17 8 9 5.2390 -0.0283
17 8 11 2.8198 0.0029
17 8 13 -3.3071 0.0011
17 8 15 -1.3712 0.0283
17 8 17 -0.2204 0.0298
17 8 19 1.0005 0.0156
17 8 21 -1.4313 -0.0896
17 9 2 -4.6200 0.1354
17 9 4 3.0505 -0.0116
17 9 6 0.8134 -0.0131
17 9 8 3.6438 -0.0031
17 9 10 2.8983 0.0146
17 9 12 -1.8679 0.0119
17 9 14 -1.1525 0.0142
17 9 16 2.2084 0.0402
17 9 18 -0.2071 0.0352
17 9 20 1.7694 0.0334
17 10 1 -4.1730 0.0100
17 10 3 12.1327 -0.0753
17 10 5 -2.9236 0.0836
17 10 7 -0.0786 0.0186
17 10 9 2.7603 -0.0455
17 10 11 2.3694 0.0025
17 10 13 -2.0279 -0.0060
17 10 15 -2.3334 0.0116
17 10 17 0.9055 -0.0085
17 10 19 0.2785 -0.0392
17 10 21 -1.6606 -0.1597
17 11 2 -5.3568 0.1847
17 11 4 7.6735 -0.0339
17 11 6 0.1563 -0.0108
17 11 8 2.1684 -0.0071
17 11 10 1.9314 0.0549
17 11 12 -0.3569 0.0282
17 11 14 -1.2429 -0.0133
17 11 16 1.9124 0.0346
17 11 18 0.8320 -0.0078
17 11 20 2.2887 0.0049
17 12 1 -2.4975 -0.0109
17 12 3 6.5090 0.0111
17 12 5 7.9886 0.0185
17 12 7 -2.9890 0.0019
17 12 9 -1.6081 -0.0108
17 12 11 1.7312 -0.0099
17 12 13 -1.9189 -0.0505
17 12 15 -1.6965 0.0076
17 12 17 2.9040 -0.0565
17 12 19 -1.1673 0.0218
17 12 21 -1.2610 -0.1318
17 13 2 4.5656 0.1151
17 13 4 5.5013 0.0001
17 13 6 0.6497 0.0066
17 13 8 -3.5224 -0.0471
17 13 10 -0.3200 0.0114
17 13 12 3.8236 0.0264
17 13 14 0.4579 -0.0346
17 13 16 0.4895 0.0420
17 13 18 0.5066 -0.0087
17 13 20 1.7063 -0.0452
17 14 1 3.8665 0.0403
17 14 3 2.0236 0.0090
17 14 5 0.9567 -0.0026
17 14 7 -3.0722 -0.0227
17 14 9 2.0783 -0.0258
17 14 11 3.1983 -0.0013
17 14 13 -2.7682 -0.0320
17 14 15 -1.9082 0.0319
17 14 17 1.4879 -0.0273
17 14 19 -1.1008 0.1067
17 15 2 3.3826 0.0302
17 15 4 -3.1080 0.0483
17 15 6 7.5869 -0.0272
17 15 8 -3.7286 -0.0349
17 15 10 -3.2325 0.0263
17 15 12 3.2155 0.0098
[truncated: 155,804 more chars]
